# Supplementary material for: Machine learning reveals genes impacting oxidative stress resistance across yeasts
Source: Nat Commun. 2025 Jul 1;16:5866. doi: 10.1038/s41467-025-60189-3 (PMC12215403; doi:10.1038/s41467-025-60189-3)
Supplement: Supplementary file 3 — Supplementary Data 1 [file 41467_2025_60189_MOESM3_ESM.xlsx]

## Sheet: Sheet1
Species	Order	rel_AUC_1mM	rel_AUC_2mM	Included_in_model	Classification	Assembly	Type_strain_match
Citeromyces_hawaiiensis	Pichiales	0.200347	0.00217351	Yes	0	yHMPu5000034950_citeromyces_hawaiiensis_170307.haplomerger2	Yes
Hanseniaspora_uvarum	Saccharomycodales	0.00191642	0.00199517	Yes	0	hanseniaspora_uvarum	Not Type
Hanseniaspora_valbyensis	Saccharomycodales	0.0012201	0.00129565	Yes	0	yHMPu5000034955_hanseniaspora_valbyensis_201018.haplomerger2	Yes
Kluyveromyces_aestuarii	Saccharomycetales	0.188518	0.000707434	Yes	0	yHMPu5000034709_kluyveromyces_aestuarii_160519	Yes
Kluyveromyces_dobzhanskii	Saccharomycetales	0.00189746	0.000530171	Yes	0	yHMPu5000034710_kluyveromyces_dobzhanskii_160519	Yes
Kluyveromyces_lactis	Saccharomycetales	0.0287326	0.00143989	Yes	0	kluyveromyces_lactis	Not Type
Kluyveromyces_marxianus	Saccharomycetales	0.000758229	0.00127412	Yes	0	kluyveromyces_marxianus	Not Type
Lachancea_dasiensis	Saccharomycetales	0.00577654	0.00653173	Yes	0	yHMPu5000034697_lachancea_dasiensis_190924	Yes
Lachancea_fermentati	Saccharomycetales	0.000617565	0.245438	Yes	0	yHMPu5000034695_lachancea_fermentati_201018	Yes
Lachancea_kluyveri	Saccharomycetales	0.0063264	0.00181561	Yes	0	yHMPu5000034694_lachancea_kluyveri_180604	Yes
Lachancea_lanzarotensis	Saccharomycetales	0.00108809	0.00152899	Yes	0	yHMPu5000034693_Lachancea_lanzarotensis_SPADES	Yes
Lachancea_meyersii	Saccharomycetales	0.00144824	0.0017582	Yes	0	yHMPu5000034692_lachancea_meyersii_180604	Yes
Lachancea_mirantina	Saccharomycetales	0.158245	0.00275145	Yes	0	yHMPu5000034691_lachancea_mirantina_180604	Yes
Lachancea_nothofagi	Saccharomycetales	0.00092409	0.00188152	Yes	0	yHMPu5000034690_lachancea_nothofagi_180604	Yes
Lachancea_quebecensis	Saccharomycetales	0.0212871	0.00168298	Yes	0	yHMPu5000040963_lachancea_quebecuensis_200128	Yes
Lachancea_waltii	Saccharomycetales	0.000812098	0.00100349	Yes	0	yHMPu5000026219_lachancea_waltii_180604	Yes
Ogataea_nonfermentans	Pichiales	0.312526	0.00233427	Yes	0	yHMPu5000034904_Ogataea_nonfermentans_SPADES	Yes
Pachysolen_tannophilus	Alaninales	0.294845	0.0344661	Yes	0	yHMPu5000035669_pachysolen_tannophilus_160613	Yes
Torulaspora_delbrueckii	Saccharomycetales	0.00853551	0.00352559	Yes	0	yHMPu5000035653_torulaspora_delbrueckii_160613	Yes
Torulaspora_pretoriensis	Saccharomycetales	0.00104556	0.0012715	Yes	0	yHMPu5000034881_Torulaspora_pretoriensis_SPADES	Yes
Zygosaccharomyces_bisporus	Saccharomycetales	0.00260337	0.00387659	Yes	0	yHMPu5000034866_zygosaccharomyces_bisporus_160519	Yes
Ambrosiozyma_ambrosiae	Pichiales	0.00567238	0.00466309	Yes	0	yHMPu5000026137_ambrosiozyma_ambrosiae_160519	Yes
Ambrosiozyma_kashinagacola	Pichiales	0.00261504	0.00330834	Yes	0	yHMPu5000035038_ambrosiozyma_kashinagacola_160519	Yes
Ambrosiozyma_pseudovanderkliftii	Pichiales	0.00276716	0.00369191	Yes	0	yHMPu5000035041_ambrosiozyma_pseudovanderkliftii_160519	Yes
Barnettozyma_hawaiiensis	Phaffomycetales	0.00194584	0.00329388	Yes	0	yHMPu5000035045_barnettozyma_hawaiiensis_160613	Yes
Blastobotrys_peoriensis	Dipodascales	0.250557	0.00146831	Yes	0	yHMPu5000034671_blastobotrys_peoriensis_160519	Yes
Candida_auris	Serinales	0.00241301	0.00125907	Yes	0	candida_auris	Not Type
Suhomyces_canberraensis	Serinales	0.00173387	0.00307334	Yes	0	yHMPu5000035018_candida_canberraensis_160519	Yes
Candida_orthopsilosis	Serinales	0.290745	0.255342	Yes	0	candida_orthopsilosis	Not Type
Candida_restingae	Serinales	0.234715	0.00433437	Yes	0	yHMPu5000034648_candida_restingae_160519	Yes
Clavispora_lusitaniae	Serinales	0.00157497	0.00114404	Yes	0	clavispora_lusitaniae	Not Type
Diddensiella_caesifluorescens	Dipodascales	0.00154075	0.00179641	Yes	0	yHMPu5000034660_diddensiella_caesifluorescens_180604	Yes
Kregervanrija_fluxuum	Pichiales	0.190574	0.00176328	Yes	0	yHMPu5000035675_kregervanrija_fluxuum_160613	Yes
Kuraishia_ogatae	Pichiales	0.031668	0.00275965	Yes	0	yHMPu5000034932_kuraishia_ogatae_160519	Yes
Lipomyces_japonicus	Lipomycetaceae	0.0059499	0.00939983	Yes	0	yHMPu5000034758_lipomyces_japonicus_160519	Yes
Lipomyces_suomiensis	Lipomycetaceae	0.0777625	0.012225	Yes	0	yHMPu5000034742_lipomyces_suomiensis_160519	Yes
Metschnikowia_aberdeeniae	Serinales	0.256343	0.00202959	Yes	0	yHMPu5000040959_metschnikowia_aberdeeniae_201018	Yes
Metschnikowia_arizonensis	Serinales	0.247884	0.0188981	Yes	0	metschnikowia_arizonensis	isotype
Metschnikowia_drakensbergensis	Serinales	0.00229476	0.00088822	Yes	0	metschnikowia_drakensbergensis	Allotype
Metschnikowia_proteae	Serinales	0.237567	0.000817795	Yes	0	yHMPu5000040937_metschnikowia_proteae_201018	Yes
Metschnikowia_shivogae	Serinales	0.00638812	0.00330189	Yes	0	yHMPu5000040935_metschnikowia_shivogae_201018	Yes
Millerozyma_acaciae	Serinales	0.197433	0.00172534	Yes	0	yHMPu5000034634_millerozyma_acaciae_160519	Yes
Phaffomyces_thermotolerans	Phaffomycetales	0.00639908	0.00655435	Yes	0	yHMPu5000035672_phaffomyces_thermotolerans_160613	Yes
Pichia_membranifaciens	Pichiales	0.026539	0.0337879	Yes	0	yHMPu5000035661_pichia_membranifaciens_160519	Yes
Priceomyces_carsonii	Serinales	0.0905135	0.0116377	Yes	0	yHMPu5000035296_priceomyces_carsonii_160928	Yes
Priceomyces_medius	Serinales	0.176676	0.00539129	Yes	0	yHMPu5000034606_priceomyces_medius_180604	Yes
Saturnispora_zaruensis	Pichiales	0.00207051	0.188803	Yes	0	yHMPu5000034615_saturnispora_zaruensis_160519	Yes
Spathaspora_arborariae	Serinales	0.276014	0.00145153	Yes	0	spathaspora_arborariae	Yes
Sporopachydermia_lactativora	Sporopachydermiales	0.00402743	0.00495179	Yes	0	yHMPu5000034604_sporopachydermia_lactativora_180604	Yes
Sporopachydermia_quercuum	Sporopachydermiales	0.187514	0.0173471	Yes	0	yHMPu5000034603_sporopachydermia_quercuum_190924	Yes
Tortispora_caseinolytica	Trigonopsidales	0.16964	0.0881174	Yes	0	yHMPu5000034572_tortispora_caseinolytica_180604	Yes
Tortispora_starmeri	Trigonopsidales	0.0115156	0.00789508	Yes	0	yHMPu5000035279_tortispora_starmeri_170307	Yes
Trigonopsis_variabilis	Trigonopsidales	0.00794545	0.00356985	Yes	0	yHMPu5000035650_trigonopsis_variabilis_160613	Yes
Trigonopsis_vinaria	Trigonopsidales	0.296714	0.00205431	Yes	0	yHMPu5000035282_trigonopsis_vinaria_170307	Yes
Yamadazyma_nakazawae	Serinales	0.00340644	0.00240956	Yes	0	yHMPu5000035252_yamadazyma_nakazawae_170307	Yes
Yamadazyma_philogaea	Serinales	0.00141244	0.00149866	Yes	0	yHMPu5000035640_yamadazyma_philogaea_160519	Yes
Dipodascus_albidus	Dipodascales	0.00387883	0.00325054	Yes	0	yHMPu5000034661_dipodascus_albidus_180604	Yes
Starmerella_apicola	Dipodascales	0.911902	0.932581	Yes	1	candida_apicola	Not Type
Candida_glabrata	Saccharomycetales	0.905399	0.930753	Yes	1	yHMPu5000034723_candida_glabrata_180604	Yes
Candida_succiphila	Pichiales	0.835827	0.965355	Yes	1	yHMPu5000034906_candida_succiphila_160519	Yes
Kazachstania_aerobia	Saccharomycetales	1.35442	1.94306	Yes	1	yHAB164_kazachstania_aerobia_160519	Yes
Kazachstania_intestinalis	Saccharomycetales	1.1658	1.09332	Yes	1	yHAB148_kazachstania_intestinalis_160519	Yes
Kazachstania_kunashirensis	Saccharomycetales	1.05879	1.13322	Yes	1	yHAB160_kazachstania_kunashirensis_160519	Yes
Kazachstania_naganishii	Saccharomycetales	0.993191	1.01815	Yes	1	kazachstania_naganishii	Yes
Kazachstania_rosinii	Saccharomycetales	1.22912	1.00036	Yes	1	yHAB153_kazachstania_rosinii_160519	Yes
Kazachstania_spencerorum	Saccharomycetales	1.01247	0.954985	Yes	1	yHAB155_kazachstania_spencerorum_160519	Yes
Kazachstania_unispora	Saccharomycetales	0.779467	1.19353	Yes	1	yHAB133_kazachstania_unispora_160519	Yes
Candida_bracarensis	Saccharomycetales	1.00498	0.917411	Yes	1	yHMPu5000034725_candida_bracarensis_160928	Yes
Nakazawaea_holstii	Alaninales	1.00654	1.00038	Yes	1	yHMPu5000034918_nakazawaea_holstii_160519	Yes
Saturnispora_serradocipensis	Pichiales	0.976958	0.998556	Yes	1	yHMPu5000034613_saturnispora_serradocipensis_180604	Yes
Tetrapisispora_blattae	Saccharomycetales	1.09685	0.850925	Yes	1	yHMPu5000034874_tetrapisispora_blattae_190924	Yes
Tetrapisispora_fleetii	Saccharomycetales	1.10253	1.40503	Yes	1	yHMPu5000034875_tetrapisispora_fleetii_160519	Yes
Tetrapisispora_iriomotensis	Saccharomycetales	0.978744	0.979551	Yes	1	yHMPu5000034876_Tetrapisispora_iriomotensis_SPADES	Yes
Tetrapisispora_namnaonensis	Saccharomycetales	1.20739	0.931823	Yes	1	yHMPu5000034877_tetrapisispora_namnaonensis_160519	Yes
Tetrapisispora_phaffii	Saccharomycetales	1.39635	1.2813	Yes	1	yHMPu5000034580_tetrapisispora_phaffii_180604	Yes
Vanderwaltozyma_polyspora	Saccharomycetales	0.969206	1.23761	Yes	1	yHMPu5000034869_vanderwaltozyma_polyspora_180604	Yes
Yueomyces_sinensis	Saccharomycetales	1.03443	0.957632	Yes	1	yHMPu5000035629_yueomyces_sinensis_180604	Yes
Blastobotrys_proliferans	Dipodascales	1.51129	1.19465	Yes	1	yHMPu5000034670_blastobotrys_proliferans_160519	Yes
Candida_boidinii	Pichiales	0.948171	0.90659	Yes	1	yHMPu5000034926_candida_boidinii_160519	Yes
Suhomyces_emberorum	Serinales	0.991928	0.957432	Yes	1	yHMPu5000035022_candida_emberorum_160519	Yes
Candida_freyschussii	Phaffomycetales	0.985123	0.946113	Yes	1	yHMPu5000034967_candida_freyschussii_160519	Authentic
Teunomyces_gatunensis	Serinales	0.951341	1.0117	Yes	1	yHMPu5000035032_candida_gatunensis_160519	Yes
Candida_golubevii	Serinales	0.999591	1.13748	Yes	1	yHMPu5000041862_candida_golubevii_170307	Yes
Candida_gotoi	Serinales	0.974482	1.06195	Yes	1	yHMPu5000035681_candida_gotoi_160519	Yes
Suhomyces_pyralidae	Serinales	1.03427	0.994822	Yes	1	yHMPu5000035011_candida_pyralidae_160519	Yes
Candida_rhagii	Serinales	0.99349	0.956789	Yes	1	yHMPu5000035679_candida_rhagii_160613	Yes
Cephaloascus_fragrans	Serinales	0.900161	0.875427	Yes	1	yHMPu5000034999_cephaloascus_fragrans_160519	Yes
Cyberlindnera_fabianii	Phaffomycetales	0.934926	0.93161	Yes	1	yHMPu5000035701_cyberlindnera_fabianii_160519	Yes
Cyberlindnera_xylosilytica	Phaffomycetales	0.947002	0.922851	Yes	1	yHMPu5000035688_Cyberlindnera_xylosilytica_SPADES	Yes
Danielozyma_ontarioensis	Serinales	0.805294	0.888695	Yes	1	yHMPu5000034973_danielozyma_ontarioensis_160519	Yes
Debaryomyces_hansenii	Serinales	0.897232	0.8664	Yes	1	yHMPu5000034659_debaryomyces_hansenii_180604	Yes
Debaryomyces_nepalensis	Serinales	0.932238	1.10583	Yes	1	yHMPu5000041693_debaryomyces_nepalensis_170307	Yes
Kuraishia_molischiana	Pichiales	0.978729	0.973369	Yes	1	yHMPu5000034933_kuraishia_molischiana_160519	Yes
Meyerozyma_caribbica	Serinales	0.911271	0.891886	Yes	1	yHMPu5000035662_meyerozyma_caribbica_160613	Yes
Peterozyma_toletana	Alaninales	0.924008	0.882395	Yes	1	yHMPu5000034884_peterozyma_toletana_160519	Yes
Saturnispora_silvae	Pichiales	1.03307	0.982538	Yes	1	yHMPu5000034614_saturnispora_silvae_180604	Yes
Starmerella_bombicola	Dipodascales	1.15554	1.12689	Yes	1	yHMPu5000035657_starmerella_bombicola_160613	Yes
Wickerhamomyces_ciferrii	Phaffomycetales	0.954426	0.969791	Yes	1	yHMPu5000035269_wickerhamomyces_ciferrii_170307	Yes
Wickerhamomyces_hampshirensis	Phaffomycetales	0.913347	0.996221	Yes	1	yHMPu5000035268_wickerhamomyces_hampshirensis_160928	Yes
Yamadazyma_scolyti	Serinales	0.700455	1.12956	Yes	1	yHMPu5000035641_yamadazyma_scolyti_160613	Yes
Zygoascus_meyerae	Dipodascales	0.738877	1.10021	Yes	1	yHMPu5000035243_zygoascus_meyerae_170307	Yes
Candida_albicans	Serinales	0.944957	0.860291	Yes	1	candida_albicans	Not Type
Candida_corydali	Serinales	1.0277	0.981835	Yes	1	yHMPu5000034990_Candida_corydali_SPADES	Yes
Candida_dubliniensis	Serinales	0.916602	0.856511	Yes	1	candida_dubliniensis	Not Type
Candida_parapsilosis	Serinales	0.927844	1.01586	Yes	1	candida_parapsilosis	Not Type
Candida_sojae	Serinales	0.973655	0.939173	Yes	1	candida_sojae	Not Type
Wickerhamiella_versatilis	Dipodascales	1.22342	0.886796	Yes	1	candida_versatilis	Not Type
Geotrichum_candidum	Dipodascales	1.10356	1.17799	Yes	1	geotrichum_candidum	Not Type
Martiniozyma_abiesophila	Pichiales	0.840549	0.86756	Yes	1	yHMPu5000034631_martiniozyma_abiesophila_170307.haplomerger2	Yes
Pichia_norvegensis	Pichiales	0.874079	0.8789	Yes	1	yHMPu5000034623_pichia_norvegensis_160519.haplomerger2	Yes
Wickerhamomyces_anomalus	Phaffomycetales	1.01826	0.903897	Yes	1	yHMPu5000035273_wickerhamomyces_anomalus_180604.haplomerger2	Yes
Yarrowia_bubula	Dipodascales	0.94744	0.86492	Yes	1	yHMPu5000035643_yarrowia_bubula_180604	Yes
Yarrowia_keelungensis	Dipodascales	0.934401	0.886746	Yes	1	yHMPu5000035646_yarrowia_keelungensis_170307	Yes
Yarrowia_lipolytica	Dipodascales	0.965125	0.861784	Yes	1	yHMPu5000035647_yarrowia_lipolytica_160519.haplomerger2	Yes
Wickerhamiella_infanticola	Dipodascales	0.77135	0.355158	No	NA	NA	NA
Candida_montana	Phaffomycetales	0.925509	0.740411	No	NA	NA	NA
Candida_ponderosae	Phaffomycetales	0.920602	0.63714	No	NA	NA	NA
Candida_stellimalicola	Phaffomycetales	0.457129	0.00229242	No	NA	NA	NA
Citeromyces_matritensis	Pichiales	0.728155	0.00276131	No	NA	NA	NA
Citeromyces_siamensis	Pichiales	0.745845	0.00106749	No	NA	NA	NA
Hanseniaspora_clermontiae	Saccharomycodales	0.531409	0.00560568	No	NA	NA	NA
Hanseniaspora_osmophila	Saccharomycodales	0.578978	0.0917897	No	NA	NA	NA
Hanseniaspora_pseudoguilliermondii	Saccharomycodales	0.520127	0.0098668	No	NA	NA	NA
Hanseniaspora_vinae	Saccharomycodales	0.457786	0.102633	No	NA	NA	NA
Kazachstania_bromeliacearum	Saccharomycetales	0.687496	0.00249019	No	NA	NA	NA
Kazachstania_martiniae	Saccharomycetales	0.947486	0.8486	No	NA	NA	NA
Kazachstania_solicola	Saccharomycetales	1.26724	0.758583	No	NA	NA	NA
Kazachstania_transvaalensis	Saccharomycetales	0.985699	0.786975	No	NA	NA	NA
Kazachstania_turicensis	Saccharomycetales	0.650721	0.0731831	No	NA	NA	NA
Kazachstania_yakushimaensis	Saccharomycetales	0.885408	0.538753	No	NA	NA	NA
Kloeckera_hatyaiensis	Saccharomycodales	0.373082	0.000710354	No	NA	NA	NA
Lachancea_cidri	Saccharomycetales	0.402995	0.000367516	No	NA	NA	NA
Lachancea_thermotolerans	Saccharomycetales	0.570748	0.348931	No	NA	NA	NA
Nakaseomyces_bacillisporus	Saccharomycetales	1.04182	0.393801	No	NA	NA	NA
Candida_castellii	Saccharomycetales	0.842854	0.275364	No	NA	NA	NA
Nakaseomyces_delphensis	Saccharomycetales	0.938795	0.602218	No	NA	NA	NA
Candida_nivariensis	Saccharomycetales	0.994002	0.583246	No	NA	NA	NA
Nakazawaea_peltata	Alaninales	0.86908	0.265684	No	NA	NA	NA
Naumovozyma_castellii	Saccharomycetales	1.60188	0.610962	No	NA	NA	NA
Naumovozyma_dairenensis	Saccharomycetales	0.981018	0.626222	No	NA	NA	NA
Ogataea_glucozyma	Pichiales	1.04034	0.44463	No	NA	NA	NA
Ogataea_minuta	Pichiales	0.771028	0.110438	No	NA	NA	NA
Ogataea_naganishii	Pichiales	0.936511	0.833874	No	NA	NA	NA
Ogataea_parapolymorpha	Pichiales	0.823115	0.46127	No	NA	NA	NA
Ogataea_philodendri	Pichiales	0.862393	0.00400105	No	NA	NA	NA
Ogataea_pilisensis	Pichiales	0.673579	0.530567	No	NA	NA	NA
Ogataea_pini	Pichiales	0.356149	0.00166019	No	NA	NA	NA
Ogataea_polymorpha	Pichiales	0.370664	0.0016782	No	NA	NA	NA
Ogataea_ramenticola	Pichiales	1.03962	0.303436	No	NA	NA	NA
Saccharomyces_arboricola	Saccharomycetales	0.644075	0.00143974	No	NA	NA	NA
Saccharomyces_cerevisiae	Saccharomycetales	0.396387	0.0400986	No	NA	NA	NA
Saccharomyces_eubayanus	Saccharomycetales	0.763468	0.301492	No	NA	NA	NA
Saccharomyces_kudriavzevii	Saccharomycetales	0.405066	0.00196024	No	NA	NA	NA
Saccharomyces_mikatae	Saccharomycetales	0.885344	0.00178811	No	NA	NA	NA
Saccharomyces_paradoxus	Saccharomycetales	0.458968	0.000354203	No	NA	NA	NA
Saccharomyces_uvarum	Saccharomycetales	0.949203	0.000799986	No	NA	NA	NA
Starmera_quercuum	Phaffomycetales	0.869122	0.692478	No	NA	NA	NA
Torulaspora_franciscae	Saccharomycetales	0.69954	0.287185	No	NA	NA	NA
Torulaspora_maleeae	Saccharomycetales	0.539526	0.144933	No	NA	NA	NA
Torulaspora_microellipsoides	Saccharomycetales	0.696505	0.64533	No	NA	NA	NA
Wickerhamiella_cacticola	Dipodascales	0.872863	0.65184	No	NA	NA	NA
Wickerhamiella_domercqiae	Dipodascales	0.777956	0.51654	No	NA	NA	NA
Wickerhamomyces_bovis	Phaffomycetales	0.725251	0.00142458	No	NA	NA	NA
Zygosaccharomyces_kombuchaensis	Saccharomycetales	0.653725	0.281695	No	NA	NA	NA
Zygosaccharomyces_rouxii	Saccharomycetales	0.906465	0.765746	No	NA	NA	NA
Zygotorulaspora_florentina	Saccharomycetales	0.576605	0.00188142	No	NA	NA	NA
Zygotorulaspora_mrakii	Saccharomycetales	0.82819	0.00640743	No	NA	NA	NA
Ambrosiozyma_maleeae	Pichiales	0.901795	0.536401	No	NA	NA	NA
Blastobotrys_adeninivorans	Dipodascales	0.846942	0.706135	No	NA	NA	NA
Babjeviella_inositovora	Serinales	0.84471	0.682102	No	NA	NA	NA
Barnettozyma_californica	Phaffomycetales	0.723292	0.00142755	No	NA	NA	NA
Barnettozyma_populi	Phaffomycetales	0.92486	0.776147	No	NA	NA	NA
Barnettozyma_pratensis	Phaffomycetales	0.763915	0.0955193	No	NA	NA	NA
Barnettozyma_salicaria	Phaffomycetales	0.710769	0.299524	No	NA	NA	NA
Blastobotrys_americana	Dipodascales	0.520918	0.115456	No	NA	NA	NA
Blastobotrys_muscicola	Dipodascales	1.12594	0.00214011	No	NA	NA	NA
Blastobotrys_nivea	Dipodascales	0.651192	0.292009	No	NA	NA	NA
Blastobotrys_raffinofermentans	Dipodascales	0.802155	0.576786	No	NA	NA	NA
Candida_arabinofermentans	Pichiales	1.05696	0.821721	No	NA	NA	NA
Candida_ascalaphidarum	Serinales	0.879717	0.61766	No	NA	NA	NA
Candida_athensensis	Serinales	0.663066	0.00238298	No	NA	NA	NA
Candida_blattae	Serinales	0.670828	0.00136533	No	NA	NA	NA
Candida_carpophila	Serinales	0.549629	0.299061	No	NA	NA	NA
Teunomyces_cretensis	Serinales	0.942602	0.779365	No	NA	NA	NA
Candida_fragi	Serinales	0.620124	0.00233675	No	NA	NA	NA
Candida_fructus	Serinales	0.896091	0.00159548	No	NA	NA	NA
Candida_gorgasii	Serinales	0.498049	0.000818509	No	NA	NA	NA
Candida_hawaiiana	Serinales	0.805718	0.00182609	No	NA	NA	NA
Candida_heveicola	Serinales	0.861354	0.32974	No	NA	NA	NA
Candida_hispaniensis	Dipodascales	0.538282	0.00166779	No	NA	NA	NA
Hyphopichia_homilentoma	Serinales	0.694971	0.0539341	No	NA	NA	NA
Candida_incommunis	Dipodascales	0.854853	0.514182	No	NA	NA	NA
Candida_intermedia	Serinales	0.655201	0.0125148	No	NA	NA	NA
Teunomyces_kruisii	Serinales	0.880267	0.430489	No	NA	NA	NA
Candida_mycetangii	Phaffomycetales	0.870302	0.486521	No	NA	NA	NA
Candida_orba	Phaffomycetales	0.509594	0.0580681	No	NA	NA	NA
Candida_oregonensis	Serinales	0.804604	0.2494	No	NA	NA	NA
Groenewaldozyma_salmanticensis	Dipodascales	0.624666	0.0240796	No	NA	NA	NA
Candida_schatavii	Serinales	0.429111	0.163907	No	NA	NA	NA
Candida_sorboxylosa	Pichiales	0.544517	0.00152594	No	NA	NA	NA
Candida_tammaniensis	Serinales	1.02402	0.780074	No	NA	NA	NA
Suhomyces_tanzawaensis	Serinales	0.991478	0.613725	No	NA	NA	NA
Yamadazyma_tenuis	Serinales	0.628784	0.739077	No	NA	NA	NA
Candida_wancherniae	Serinales	1.13622	0.00279714	No	NA	NA	NA
Cephaloascus_albidus	Serinales	0.909866	0.685426	No	NA	NA	NA
Cyberlindnera_americana	Phaffomycetales	0.817428	0.697995	No	NA	NA	NA
Cyberlindnera_jadinii	Phaffomycetales	0.590539	0.00171422	No	NA	NA	NA
Cyberlindnera_mrakii	Phaffomycetales	0.94785	0.745927	No	NA	NA	NA
Cyberlindnera_petersonii	Phaffomycetales	0.761471	0.674826	No	NA	NA	NA
Cyberlindnera_suaveolens	Phaffomycetales	0.917506	0.55546	No	NA	NA	NA
Deakozyma_indianensis	Dipodascales	0.865257	0.570766	No	NA	NA	NA
Debaryomyces_fabryi	Serinales	1.01708	0.245501	No	NA	NA	NA
Debaryomyces_maramus	Serinales	0.741309	0.00131404	No	NA	NA	NA
Debaryomyces_prosopidis	Serinales	0.856701	0.590179	No	NA	NA	NA
Debaryomyces_subglobosus	Serinales	0.957297	0.000540621	No	NA	NA	NA
Dipodascus_geniculatus	Dipodascales	1.32789	0.447624	No	NA	NA	NA
Hyphopichia_burtonii	Serinales	0.943012	0.00153681	No	NA	NA	NA
Hyphopichia_heimii	Serinales	0.823487	0.556162	No	NA	NA	NA
Kodamaea_laetipori	Serinales	1.03015	0.315038	No	NA	NA	NA
Kodamaea_ohmeri	Serinales	0.937464	0.784629	No	NA	NA	NA
Komagataella_pastoris	Pichiales	0.542766	0.606162	No	NA	NA	NA
Komagataella_populi	Pichiales	0.80095	0.612312	No	NA	NA	NA
Komagataella_pseudopastoris	Pichiales	0.908004	0.00281294	No	NA	NA	NA
Kregervanrija_delftensis	Pichiales	0.882599	0.819384	No	NA	NA	NA
Kuraishia_capsulata	Pichiales	0.780095	0.235138	No	NA	NA	NA
Kurtzmaniella_cleridarum	Serinales	0.970318	0.834304	No	NA	NA	NA
Lodderomyces_elongisporus	Serinales	0.828065	0.00143755	No	NA	NA	NA
Metschnikowia_bicuspidata_var._bicuspidata	Serinales	0.718445	0.497798	No	NA	NA	NA
Metschnikowia_borealis	Serinales	0.952166	0.566476	No	NA	NA	NA
Metschnikowia_bowlesiae	Serinales	0.676121	0.00168673	No	NA	NA	NA
Metschnikowia_cerradonensis	Serinales	0.928087	0.262961	No	NA	NA	NA
Metschnikowia_continentalis	Serinales	0.661896	0.471059	No	NA	NA	NA
Metschnikowia_dekortorum	Serinales	0.75787	0.00320652	No	NA	NA	NA
Metschnikowia_hamakuensis	Serinales	0.7405	0.508917	No	NA	NA	NA
Metschnikowia_hawaiiensis	Serinales	0.421067	0.00220203	No	NA	NA	NA
Metschnikowia_hibisci	Serinales	0.793221	0.00400733	No	NA	NA	NA
Metschnikowia_ipomoeae	Serinales	0.748374	0.248465	No	NA	NA	NA
Metschnikowia_kipukae	Serinales	0.749109	0.0024451	No	NA	NA	NA
Metschnikowia_lochheadii	Serinales	0.797534	0.00349701	No	NA	NA	NA
Metschnikowia_matae_var._maris	Serinales	0.718175	0.46446	No	NA	NA	NA
Metschnikowia_matae_var._matae	Serinales	0.678209	0.13074	No	NA	NA	NA
Metschnikowia_similis	Serinales	0.584509	0.00258242	No	NA	NA	NA
Meyerozyma_guilliermondii	Serinales	0.922813	0.463113	No	NA	NA	NA
Ogataea_henricii	Pichiales	0.967674	0.56689	No	NA	NA	NA
Ogataea_methanolica	Pichiales	0.876778	0.507665	No	NA	NA	NA
Ogataea_methylivora	Pichiales	0.84611	0.201538	No	NA	NA	NA
Ogataea_nitratoaversa	Pichiales	0.824394	0.270897	No	NA	NA	NA
Ogataea_populiabae	Pichiales	0.522057	0.00463679	No	NA	NA	NA
Ogataea_trehaloabstinens	Pichiales	0.858427	0.00386585	No	NA	NA	NA
Ogataea_trehalophila	Pichiales	0.887893	0.292428	No	NA	NA	NA
Ogataea_zsoltii	Pichiales	1.18903	0.296411	No	NA	NA	NA
Phaffomyces_antillensis	Phaffomycetales	0.758737	0.367598	No	NA	NA	NA
Phaffomyces_opuntiae	Phaffomycetales	0.920563	0.741707	No	NA	NA	NA
Pichia_exigua	Pichiales	0.808901	0.00382121	No	NA	NA	NA
Pichia_heedii	Pichiales	0.332136	0.205185	No	NA	NA	NA
Pichia_kudriavzevii	Pichiales	0.845915	0.00140424	No	NA	NA	NA
Pichia_nakasei	Pichiales	0.889854	0.222501	No	NA	NA	NA
Pichia_occidentalis	Pichiales	0.819842	0.269516	No	NA	NA	NA
Pichia_terricola	Pichiales	0.333589	0.000455169	No	NA	NA	NA
Priceomyces_castillae	Serinales	0.314263	0.00570449	No	NA	NA	NA
Priceomyces_haplophilus	Serinales	0.937986	0.71061	No	NA	NA	NA
Saccharomycopsis_capsularis	Ascoideales	0.820494	0.00199991	No	NA	NA	NA
Saccharomycopsis_malanga	Ascoideales	0.656181	0.00309694	No	NA	NA	NA
Saturnispora_dispora	Pichiales	0.973985	0.00141564	No	NA	NA	NA
Saturnispora_hagleri	Pichiales	1.4132	0.00439448	No	NA	NA	NA
Saturnispora_mendoncae	Pichiales	0.478704	0.00164089	No	NA	NA	NA
Saturnispora_saitoi	Pichiales	0.953404	0.611893	No	NA	NA	NA
Scheffersomyces_lignosus	Serinales	1.00382	0.585589	No	NA	NA	NA
Scheffersomyces_stipitis	Serinales	0.709466	0.258776	No	NA	NA	NA
Spathaspora_girioi	Serinales	0.815625	0.190636	No	NA	NA	NA
Spathaspora_passalidarum	Serinales	0.486337	0.00195423	No	NA	NA	NA
Spencermartinsiella_europaea	Dipodascales	0.6634	0.00112048	No	NA	NA	NA
Sugiyamaella_lignohabitans	Dipodascales	0.671501	0.173571	No	NA	NA	NA
Wickerhamomyces_canadensis	Phaffomycetales	0.667144	0.365909	No	NA	NA	NA
Zygoascus_ofunaensis	Dipodascales	1.07996	0.169967	No	NA	NA	NA
Ambrosiozyma_monospora	Pichiales	0.418264	0.00275718	No	NA	NA	NA
Ambrosiozyma_oregonensis	Pichiales	0.98349	0.604275	No	NA	NA	NA
Blastobotrys_mokoenaii	Dipodascales	1.01416	0.722381	No	NA	NA	NA
Blastobotrys_serpentis	Dipodascales	0.664725	0.260936	No	NA	NA	NA
Candida_tropicalis	Serinales	0.921643	0.012465	No	NA	NA	NA
Wickerhamomyces_alni	Phaffomycetales	0.359921	0.00291448	No	NA	NA	NA
Yarrowia_deformans	Dipodascales	1.00551	0.842157	No	NA	NA	NA
Yarrowia_divulgata	Dipodascales	1.04119	0.939624	No	NA	NA	NA
Magnusiomyces_tetrasperma	Dipodascales	1.56542	0.463257	No	NA	NA	NA
