# Supplementary material for: Machine learning reveals genes impacting oxidative stress resistance across yeasts
Source: Nat Commun. 2025 Jul 1;16:5866. doi: 10.1038/s41467-025-60189-3 (PMC12215403; doi:10.1038/s41467-025-60189-3)
Supplement: Supplementary file 5 — Supplementary Data 3 [file 41467_2025_60189_MOESM5_ESM.xlsx]

## Sheet: shap_matrix
Species name	assembly_full_ID_updated (Opulente et al. 2024)	OG0000006	OG0000030	OG0000173	OG0000000	OG0000446	OG0000005	OG0000150	OG0000017	OG0000086	OG0000484	OG0000042	OG0000501	OG0000020	OG0000143	OG0000490	OG0004098	OG0001663	OG0000297	OG0000008	OG0000746	OG0000058	OG0000466	OG0000755	OG0000024	OG0000054	OG0000453	OG0000004	OG0000084	OG0000310	OG0000013	OG0000383	OG0000101	OG0000794	OG0000181	OG0000108	OG0000413	OG0000063	OG0000656	OG0003566	OG0005114	OG0000302	OG0001038	OG0004233	OG0000547	OG0005246	OG0003685	OG0000889	OG0002956
Metschnikowia shivogae	yHMPu5000040935_metschnikowia_shivogae_201018	-0.0132664	-0.0334546	0.0214355	-0.0151792	-0.00506721	0.0356598	-0.00556474	-0.0130817	-0.00464197	-0.00243874	0.0195686	0.00171592	0.0402887	-0.0012519	-0.00604406	-0.0126651	-0.0137564	0.0249862	-0.0165108	-0.00807488	0.0418091	-0.00935678	0.0251141	-0.0284672	-0.00772436	-0.0067015	0.0296216	0.0249603	-0.00725166	-0.00237371	0.00671371	0.0129118	-0.0105918	-0.00694225	-0.0178705	0.0129222	-0.00305857	-0.0104926	-0.0027414	-0.0141861	-0.00143829	-0.000670342	-0.0151172	-0.0101658	-0.00677263	-0.0100813	-0.00394105	-0.000953468
Metschnikowia drakensbergensis	metschnikowia_drakensbergensis	-0.0116325	-0.0333545	0.0200911	-0.0160122	-0.00505824	0.0359122	-0.00550286	-0.0128788	-0.00460011	-0.00183562	0.0178922	0.00255079	0.0406469	-0.00104374	-0.00377742	-0.0132793	-0.0138836	0.0248696	-0.0185897	-0.00777917	0.0406735	-0.010217	0.024939	-0.028656	-0.00754141	-0.00651065	0.02783	0.0239762	-0.00726985	0.0196734	0.00667657	0.0121717	-0.010316	-0.00680077	-0.0182335	0.0116668	-0.00352604	-0.00976502	-0.00258286	-0.0140908	-0.000441563	-0.000715694	-0.0148762	-0.00966372	-0.00701593	-0.0107713	-0.00367321	-0.000941938
Metschnikowia aberdeeniae	yHMPu5000040959_metschnikowia_aberdeeniae_201018	-0.0129961	-0.0340116	0.0201136	-0.0159871	-0.00505729	0.0352855	-0.00551254	-0.0130012	-0.00460073	-0.00183248	0.0178455	0.00250937	0.0406811	-0.00107007	-0.00562088	-0.0126199	-0.0138723	0.0248702	-0.0184458	-0.00781014	0.0406237	-0.0103444	0.0249732	-0.0280527	-0.00750542	-0.00650143	0.0279609	0.0239987	-0.00738493	0.0202242	0.00673566	0.0121906	-0.0102822	-0.00681226	-0.0181301	0.011663	-0.00355337	-0.0102629	-0.00260847	-0.0146553	-0.000602233	-0.000668026	-0.0148568	-0.00965508	-0.00706879	-0.0108147	-0.00380823	-0.000943245
Metschnikowia proteae	yHMPu5000040937_metschnikowia_proteae_201018	-0.0120858	-0.0338652	0.0201033	-0.0155553	-0.00504414	0.035276	-0.00539115	-0.0128811	0.0110298	-0.0018302	0.0170138	0.00250677	0.0406248	-0.000627936	-0.00529166	-0.0128164	-0.0135595	0.0242156	-0.017166	-0.00784415	0.0406407	-0.0102716	0.0249144	-0.0282053	-0.00753229	-0.00650143	0.0282727	0.0239959	-0.00734	0.0199935	0.00674764	0.0116359	-0.0104188	-0.00679245	-0.0176894	0.011663	-0.00352545	-0.010177	-0.00256554	-0.0144711	-0.000567652	-0.000668026	-0.0149142	-0.00965508	-0.00678618	-0.0111657	-0.00379817	-0.000943245
Candida freyschussii	yHMPu5000034967_candida_freyschussii_160519	-0.0121345	-0.0312012	0.0161114	0.00660595	-0.00454118	0.0339603	0.0254034	-0.0105313	0.00821102	0.00144955	0.0342379	0.00103082	0.033241	0.00902754	-0.00224096	-0.0115884	-0.0146263	0.0217852	-0.0147141	0.000394337	-0.00577746	-0.0137715	0.0182721	0.0390385	0.0320047	-0.0080902	0.0240675	-0.00357481	-0.00741463	0.0345398	0.00532343	0.012171	-0.00992929	-0.00576956	-0.0165101	0.00788642	0.0118004	-0.0123532	-0.00273953	-0.0183284	-0.00186708	-0.000640796	-0.0136183	-0.00820243	-0.00663611	-0.0132491	-0.0026802	-0.000886287
Kodamaea restingae	yHMPu5000034648_candida_restingae_160519	-0.00954671	-0.0348632	0.0178353	0.0351509	-0.00409747	0.0354152	-0.00470765	-0.00907473	0.00919295	-0.00173333	0.0190804	-0.000257792	0.0372165	0.00666975	0.000568762	-0.00856327	-0.0130462	0.0246457	-0.0139508	-0.000229499	0.0377718	-0.0112061	0.0216607	-0.0314988	-0.00347814	-0.00817872	0.0293706	0.0212861	-0.00393826	-0.00819015	0.00639803	0.0137511	-0.0104628	0.0324922	-0.0169642	-0.00160778	-0.00397185	0.0120387	-0.00201775	-0.017858	-0.00206232	-0.000469616	-0.0144423	-0.00885158	-0.0076411	-0.0111965	-0.00371486	-0.000737785
Lachancea fermentati	yHMPu5000034695_lachancea_fermentati_201018	-0.0118422	-0.0317548	0.0135859	0.00431454	-0.00406373	0.0319239	-0.00655637	-0.0138559	0.00924192	0.00101924	0.0164844	0.00143017	0.0339919	0.00856929	-0.00329174	-0.00975004	-0.0123176	0.0202979	-0.0142307	-0.0126839	-0.00545828	-0.0138109	0.0195365	0.0206114	0.0316444	0.0336609	0.0293176	0.0216409	-0.00593118	0.0340566	0.00555131	0.012959	-0.00882191	-0.00589203	-0.0164204	-0.0014008	0.0123086	-0.0088267	-0.0022643	-0.0165983	-0.000194367	-0.000611326	-0.0144415	0.0365001	-0.00660231	-0.0131806	-0.00279347	-0.000932462
Wickerhamomyces hampshirensis	yHMPu5000035268_wickerhamomyces_hampshirensis_160928	-0.0129386	0.00591716	0.0154557	0.00680272	-0.00402446	0.0367269	0.000271867	-0.0112415	0.00664447	0.00131452	0.0290068	-9.42e-05	0.0333752	0.0084539	-0.00379269	-0.0104216	-0.0142782	0.0214585	-0.0158849	0.00046037	-0.00581975	-0.00233978	0.0174269	0.0444784	0.0315025	-0.00773803	0.0312801	-0.00396842	-0.00685773	0.0287773	0.0021561	0.0139988	-0.0106081	-0.00592171	-0.0168778	0.00777932	0.0122576	-0.0112291	-0.00222449	-0.0196979	-0.00208053	-0.000530623	-0.0168834	0.0378525	-0.00363307	-0.0143783	-0.00265494	-0.000926571
Ogataea nonfermentans	yHMPu5000034904_Ogataea_nonfermentans_SPADES	-0.019136	0.0144762	0.0140937	0.00366636	-0.00402328	0.0400334	-0.00479949	-0.0108279	0.0101422	-0.00186936	0.00451744	0.00103465	0.0408877	0.0107543	-0.00324033	-0.0119246	-0.0126366	-0.00599232	-0.0155741	-0.0144919	-0.00691618	-0.0170724	0.0235434	0.0438178	-0.00740402	-0.00691633	-0.0322791	0.0268932	-0.00657646	0.0359552	0.00589528	0.0154552	-0.0107748	-0.00670419	-0.0186808	-0.00322626	0.0159491	-0.0103436	-0.00214773	-0.0162938	-0.00216397	-0.0013981	-0.0131649	0.044049	-0.00414009	-0.0169622	-0.00354646	-0.00101371
Saturnispora zaruensis	yHMPu5000034615_saturnispora_zaruensis_160519	-0.00882755	0.0066407	0.0149113	0.0241065	-0.00392922	0.0400855	-0.00635863	-0.00908083	0.00996882	-0.00434756	0.0188799	0.000505392	0.0415854	0.00740941	-0.00174502	-0.0129028	-0.0135343	-0.00479605	-0.00284533	-0.0139502	-0.00718409	-0.0106711	0.0206991	-0.0172907	0.0433783	-0.00613712	-0.023937	0.0274942	-0.00709802	0.0385003	0.00672157	-0.0227619	-0.011372	-0.0067692	-0.0167863	-0.00251333	0.0214367	-0.0102604	-0.00202425	-0.0126776	-0.00305664	-0.00165621	-0.0110734	0.0403045	-0.00423054	-0.0126201	-0.00324021	-0.00105852
Saturnispora silvae	yHMPu5000034614_saturnispora_silvae_180604	-0.00959506	0.00704521	0.0132767	0.0235685	-0.00387487	0.041698	-0.00274606	-0.00291305	0.00915112	-0.00496998	0.000944782	0.000983717	0.0425266	0.00733955	-0.00158544	-0.0120806	-0.0123097	0.0232686	0.00291585	-0.0147554	-0.00676732	-0.0139177	0.0214645	-0.0194291	0.0407434	-0.00620348	-0.0166188	0.0266378	-0.00674772	0.0412438	0.00497213	-0.0213723	-0.0131032	-0.00684647	-0.01601	-0.00256565	0.0197945	-0.0119329	-0.00194188	-0.0139824	-0.00316846	-0.00156968	-0.0114284	0.0413853	-0.00459521	-0.0125182	-0.00382241	-0.000801399
Candida golubevii	yHMPu5000041862_candida_golubevii_170307	0.00541256	-0.0339673	0.0192539	0.0323748	-0.0038345	0.0360105	-0.0040434	-0.0118489	0.00729986	-0.00121631	0.0292987	6.18342e-05	0.0359107	0.00710828	-0.00166627	-0.0104842	0.0160694	0.0178207	-0.0159185	-0.00723699	0.0328579	-0.0113197	0.0164934	-0.0281012	-0.00623662	-0.00531262	0.0219968	0.0182092	-0.00565908	0.0326307	0.00666645	0.0132837	-0.0111785	-0.00591105	-0.0150408	0.00754926	0.0174086	-0.0123629	-0.00241695	-0.0153957	-0.000857885	-0.000275876	-0.0131307	-0.00839064	-0.00829224	-0.0116613	-0.0033163	-0.000688378
Candida succiphila	yHMPu5000034906_candida_succiphila_160519	0.0275493	0.0179462	0.0222467	0.00308003	-0.0037705	0.0417467	-0.00359188	-0.00763671	0.00865815	-0.00243123	-0.00623426	0.00109017	0.039471	0.00896753	-0.00441472	-0.0107117	-0.0113482	0.0157067	0.008345	-0.000347248	-0.00690203	-0.011676	0.0204714	-0.0189525	0.0419116	-0.00582678	-0.0316729	0.027762	-0.00659404	-0.0040281	0.00489055	0.0167456	-0.0125206	-0.00583402	-0.0155454	-0.00185679	0.0224382	-0.00982984	-0.00162382	-0.017873	-0.00277817	-0.000924351	-0.0109799	0.0417535	-0.00647594	-0.0130443	-0.00543765	-0.000970449
Geotrichum candidum	geotrichum_candidum	0.0312583	0.0166331	0.0219474	-0.0192758	-0.00374111	0.0400679	-0.00669638	0.0234452	0.00753104	-0.00161313	-0.00223654	0.00296275	-0.00837912	0.00933335	-0.00290141	-0.0110994	-0.0157799	0.0190414	0.00517021	-0.0167252	-0.00647695	-0.0171988	-0.00193724	0.0251695	0.0402134	-0.00747483	-0.0226858	-0.00352762	-0.00588866	0.0341188	0.00480564	0.0138915	-0.00913521	-0.00571068	-0.0153641	0.00885243	-0.00402747	-0.00830327	-0.00173344	-0.0141713	0.00109206	-0.000943541	-0.00994582	0.0399494	-0.00553316	-0.00996371	0.0158315	-0.000994375
Clavispora lusitaniae	clavispora_lusitaniae	0.0167412	0.00698219	0.0178523	0.023777	-0.00369572	0.0388768	-0.00494327	-0.0148606	0.00557407	0.00143861	0.0143628	0.0013908	-0.00679506	0.0110702	-0.00416777	-0.0122807	-0.013834	0.0140693	0.00588561	-0.00758942	0.030212	-0.0163973	0.0144504	0.0210671	0.0299357	-0.00559321	0.0287808	0.0214068	-0.00724209	0.03	0.00392006	0.0133198	-0.0154989	-0.00523247	-0.0180815	0.00825475	0.0142454	-0.0117848	-0.00170895	-0.0194429	-0.000266683	-0.000367324	-0.0185993	-0.00788044	-0.00634475	-0.0148902	-0.00379483	-0.000870722
Debaryomyces hansenii	yHMPu5000034659_debaryomyces_hansenii_180604	-0.0144587	0.00876114	0.015947	0.0227531	-0.00367386	0.0387456	-0.00444076	-0.0116245	0.00509051	0.0090369	0.011682	0.00198861	0.0371175	0.00940432	-0.00457897	-0.0133574	-0.0128459	0.019212	0.0096395	0.00106413	-0.00592327	-0.0163122	0.0187735	-0.0225892	-0.00609525	-0.00757049	0.0399524	0.0227764	-0.00721111	0.0317813	0.00568394	0.0150141	-0.0137945	-0.00575242	-0.00797906	-0.00138292	0.0209272	-0.011049	-0.00217117	-0.0050773	-0.00415854	-0.000231093	-0.0154397	0.0351204	-0.00562875	-0.0122428	-0.00388147	-0.000927751
Barnettozyma hawaiiensis	yHMPu5000035045_barnettozyma_hawaiiensis_160613	-0.0114205	0.0126586	0.0131042	0.0296136	-0.00366686	0.0425772	0.00809683	-0.00671972	0.00687281	0.00212768	0.0420843	-0.000906857	0.0403703	-0.00231996	-0.00357939	-0.0122432	-0.0156019	0.0211148	-0.0148994	-0.0062546	-0.00665976	-0.0145915	0.0187651	0.0217371	0.0409639	-0.00906185	-0.0250835	-0.00394265	-0.00690334	0.0373693	0.00372964	0.0160209	-0.0110241	-0.00619404	-0.0184973	-0.00169498	0.0128757	-0.00646572	-0.00227862	-0.0164024	-6.76e-06	-0.00107827	-0.0136923	-0.00805546	-0.000703441	-0.0159428	-0.00355476	-0.00103042
Phaffomyces thermotolerans	yHMPu5000035672_phaffomyces_thermotolerans_160613	-0.01483	0.00777305	0.0141373	0.00470521	-0.00364571	0.0405347	0.00824341	-0.00759585	0.00840853	0.00171217	0.0412432	-0.000145287	0.0414136	-0.00349231	-0.00305143	-0.011768	-0.0149672	0.0216479	-0.0134149	-0.00710114	-0.0068841	-0.0140132	0.0193202	0.0151555	0.0434788	-0.00925658	-0.0184327	-0.00438144	-0.00778257	0.0394706	0.00507264	0.0160465	-0.0114859	-0.00621987	-0.0188485	-0.00191347	0.0145547	-0.00758163	-0.00232957	-0.0157729	-0.00221808	-0.00144277	-0.00999696	-0.00877257	-0.000848697	-0.0152177	-0.00345158	-0.00101181
Saturnispora serradocipensis	yHMPu5000034613_saturnispora_serradocipensis_180604	-0.00737197	0.0115657	0.0124681	0.0299019	-0.00355296	0.0393759	-0.00717143	-0.0030493	0.00951915	-0.00530577	0.0138528	0.00100856	0.0379609	0.00577544	-0.00136785	-0.0123699	-0.0120701	0.022011	0.00191769	-0.0145228	0.0375657	-0.0113749	0.0176746	-0.0168801	0.0400241	-0.0059512	-0.0209848	0.0238369	-0.0065325	0.0355462	0.0035878	-0.0213436	-0.0121646	-0.00659382	-0.016205	-0.00239856	0.0193824	-0.0109765	-0.00188208	-0.0121578	-0.00346732	-0.00140267	-0.0109076	0.038999	-0.00363341	-0.0127663	-0.00286371	-0.000791988
Priceomyces medius	yHMPu5000034606_priceomyces_medius_180604	0.0149083	0.0116833	0.0207132	0.0271953	-0.00355122	0.0414936	-0.00451429	-0.0085657	0.00766779	0.00245809	0.0211271	0.00010752	0.0411124	0.0107196	-0.00546061	-0.00932746	-0.015662	0.019515	-0.019624	-0.000393736	-0.00613453	-0.0168847	0.0192977	0.0264898	-0.00536799	-0.00229605	-0.0290847	0.0235137	-0.00648265	0.0367752	0.00196126	0.0163774	-0.00990918	-0.00595891	-0.00598984	-0.00260613	-0.00211999	-0.00820547	-0.0015966	-0.0188102	-0.00211394	-0.00100779	-0.0134315	-0.00875297	-0.0060115	-0.0146268	-0.00436871	-0.00113638
Ambrosiozyma pseudovanderkliftii	yHMPu5000035041_ambrosiozyma_pseudovanderkliftii_160519	-0.00881125	0.0120746	0.0114223	0.0212661	-0.00354555	0.0343745	-0.00660005	-0.0139138	0.00460716	-0.00694753	0.0138039	0.00136633	0.0327774	0.00763416	0.000702645	-0.0143683	-0.0116664	0.0200022	0.00655378	-0.0138014	-0.00539109	-0.0160828	0.0180994	0.0283859	0.0279461	-0.00514307	0.0387216	0.0227468	-0.00688785	0.0308255	0.00180059	0.0143453	-0.0118754	-0.0061701	-0.0184505	0.00773153	0.0105955	-0.0125521	-0.00221418	-0.0180439	-0.0017098	-0.000616589	-0.0162841	0.0348972	-0.00466788	-0.0138499	-0.00284362	-0.00072513
Pichia norvegensis	yHMPu5000034623_pichia_norvegensis_160519.haplomerger2	0.00928132	0.0125801	0.0206045	0.0233084	-0.00353975	0.0409119	-0.00307364	-0.008654	-0.00383065	-0.00580353	0.00220217	0.0007187	0.040703	0.00719715	-0.00343889	-0.0115602	-0.0106438	-0.00383651	0.00640417	-0.014174	0.0353696	-0.0112043	0.0174465	-0.0228446	0.0384276	-0.00613819	-0.0247723	0.0264046	-0.00620084	0.0376595	0.00487609	0.0159774	-0.0132677	-0.00589313	-0.0179059	-0.0024477	0.0217784	-0.00857906	-0.00166399	-0.0130892	-0.00286839	-0.00127449	-0.0125025	0.0390663	-0.00392079	-0.0139949	-0.00328754	-0.000795435
Lachancea kluyveri	yHMPu5000034694_lachancea_kluyveri_180604	-0.0128811	0.0064031	0.0118914	0.0207795	-0.00352215	0.0356617	-0.00429282	-0.0136038	0.00687881	0.000808791	-0.000346721	-0.00379528	0.0336735	0.00791783	-0.00281978	-0.0119195	-0.0114677	0.018005	0.00634676	-0.0130175	-0.00556442	-0.0187201	0.0170672	0.0145193	0.0281124	0.0317088	0.0374265	0.0236711	-0.00551385	0.0316742	0.00368703	0.0142245	-0.0118268	-0.00622566	-0.0167999	-0.00137737	0.0129862	-0.00978068	-0.00217607	-0.0185009	0.00035605	-0.000584755	-0.0153419	0.0354799	-0.0048967	-0.011239	-0.00271089	-0.000814059
Millerozyma acaciae	yHMPu5000034634_millerozyma_acaciae_160519	-0.0152978	0.00685784	0.017943	0.0336909	-0.00350653	0.0383555	-0.00381274	-0.0122003	0.00603498	0.00272686	0.029634	0.00147274	0.0363978	0.00455038	-0.0050102	-0.0105376	-0.01411	0.0232382	-0.0145227	0.00074563	0.0371385	-0.011787	0.0168026	-0.0322282	-0.00701448	0.00117003	0.0434887	-0.00390467	-0.00638618	0.0198157	0.00346882	0.013438	-0.0140068	-0.00616727	-0.0179313	-0.00323761	-0.00291185	-0.0119136	-0.00258126	-0.00466944	0.000792338	-0.000323995	-0.0167634	0.0383891	-0.00487265	-0.0114601	-0.00348998	-0.000894307
Hanseniaspora valbyensis	yHMPu5000034955_hanseniaspora_valbyensis_201018.haplomerger2	-0.0020405	0.0104703	0.0163129	0.00161597	-0.00342577	0.0343219	-0.00631225	-0.0107318	0.0118014	0.00190383	-0.00429813	0.00111509	0.0371186	-0.0131156	-0.00227626	-0.0105566	0.0130153	0.019078	-0.000647875	-0.00756969	0.0414805	-0.00928251	0.0173787	-0.0318687	0.0366618	0.0358003	0.0494826	-0.00395158	-0.00448896	-0.00899139	0.00234135	-0.0195355	-0.0107192	-0.00675365	-0.0153358	-0.00281356	0.0156888	-0.00762112	-0.00207967	-0.0144646	-0.000842569	-0.00088628	-0.0148954	0.0435104	-0.00615085	-0.00855813	-0.00439299	-0.00100872
Priceomyces carsonii	yHMPu5000035296_priceomyces_carsonii_160928	0.0193	0.0106226	0.0142162	0.024951	-0.00338464	0.04039	-0.00342826	-0.00955324	0.00588018	0.00145774	0.0297422	0.000809641	0.0376293	0.00977946	-0.00056639	-0.00986591	-0.0148115	0.0155921	-0.00517191	-0.000439604	0.0315102	-0.0186596	0.0170963	0.0449165	-0.0067093	-0.00305304	-0.018688	0.0212463	-0.0054826	0.0330835	9.72877e-05	0.0146194	-0.0109699	-0.005662	-0.0155979	-0.00257921	-0.00139283	-0.00839142	-0.0015557	-0.0180991	-0.00201704	-0.000845391	-0.0132398	-0.00816998	-0.00430474	-0.0146221	-0.00412948	-0.00104137
Sporopachydermia quercuum	yHMPu5000034603_sporopachydermia_quercuum_190924	-0.00435373	0.0106155	0.0228445	-0.017735	-0.00334695	0.0367775	-0.00741644	0.0256276	0.0111931	-0.00199571	-0.00604497	0.00114658	-0.0115738	-0.00303119	-0.0016164	-0.0131369	0.0204515	0.0288497	-0.0120988	-0.0156615	-0.00819693	-0.0120209	0.025556	0.0150186	0.0472655	-0.00819501	-0.0340019	0.0321804	-0.00685848	-0.00881248	0.00757409	0.0149366	-0.00927726	-0.00717843	-0.0180431	-0.00211895	0.013561	-0.00731521	-0.00265395	-0.0147399	0.000345844	-0.00172772	-0.0121046	-0.0109732	-0.00211765	-0.0156539	-0.00702822	-0.00105001
Pichia membranifaciens	yHMPu5000035661_pichia_membranifaciens_160519	-0.0132907	0.0142403	0.0171512	0.0267794	-0.00333568	0.0372114	-0.00632529	-0.0114467	0.00744626	-0.00636727	0.000920808	0.000606871	0.0393582	0.00945408	-0.00410679	-0.012801	-0.0119284	0.0203393	0.00607038	-0.0155868	-0.00615649	-0.0161216	0.0194785	0.0211342	0.0368035	-0.00634072	-0.0220147	0.0273917	-0.00686844	0.0372877	0.00326068	0.0160468	-0.0112379	-0.00631963	-0.0173987	-0.00243916	0.0125521	-0.00930517	-0.00181833	-0.0148409	-0.00208649	-0.00101613	-0.0123392	0.0382178	-0.00289802	-0.0161713	-0.00335728	-0.000862794
Lachancea dasiensis	yHMPu5000034697_lachancea_dasiensis_190924	-0.00219295	0.0100398	0.0161929	-0.0155774	-0.00329638	0.0387678	-0.00680708	-0.0100836	0.0112577	0.000307352	0.0161068	0.00160991	0.0435918	-0.00139573	-0.00344821	-0.00951049	-0.0128007	0.0219378	-0.0135347	-0.0131826	-0.00697479	-0.0110352	0.0252268	-0.0143027	-0.00784053	0.0458568	-0.0188293	0.0253901	-0.00575576	0.0382175	0.00455835	0.0153312	-0.00886566	-0.00596391	-0.018309	-0.00339021	0.0212948	-0.00688318	-0.00178358	-0.0115531	-0.00254512	-0.00137919	-0.0112938	0.043009	-0.00406716	-0.0114038	-0.00284229	-0.00114688
Nakazawaea holstii	yHMPu5000034918_nakazawaea_holstii_160519	0.00817039	0.0163907	0.0165251	0.0216522	-0.00328718	0.0399261	0.000913452	-0.00708057	0.00688092	0.00163272	0.024595	-0.000302425	0.0340281	0.0144573	-0.00344587	-0.0104146	-0.0132739	0.0150061	-0.0114525	-0.00601333	0.0295482	-0.0155286	0.014029	0.024201	0.0379036	-0.0059791	-0.0126025	0.0219975	-0.00565578	0.0274477	0.00386793	0.0127463	-0.00902739	0.0278693	-0.0178207	0.00878018	0.0126203	-0.00878176	-0.0014055	-0.0149849	-0.00255712	-0.0008971	-0.0124401	-0.00784779	-0.00355123	-0.0159807	0.00802814	-0.000977375
Kockiozyma suomiensis	yHMPu5000034742_lipomyces_suomiensis_160519	-0.0156639	0.0163159	0.0181745	0.0290962	-0.00327538	0.0366052	-0.00542444	0.023347	-0.0045723	-0.00180779	-0.00603523	0.000887994	-0.0124512	0.0140351	-0.00217878	-0.0154808	-0.0159954	-0.00601547	0.0120836	-0.00872052	-0.00703262	-0.0184947	0.0266491	0.029673	0.0421924	-0.00691554	-0.0340134	0.0290934	-0.00584703	-0.0125458	0.0102847	0.0188182	-0.0122923	-0.00689712	-0.0148088	-0.0028434	-0.00327859	-0.0077381	-0.00233659	-0.0176771	9.67293e-05	-0.00132478	-0.0118617	-0.00935295	-0.00628587	-0.00260919	-0.00624043	0.00152315
Debaryomyces nepalensis	yHMPu5000041693_debaryomyces_nepalensis_170307	-0.0146459	0.0094329	0.0177624	0.030318	-0.00322934	0.0373487	-0.00363966	-0.0111986	0.0055211	0.00732285	0.0118288	0.00129404	0.0314206	0.016933	-0.00218503	-0.0121855	-0.0130451	0.0186385	0.0094377	-0.00658512	-0.00531564	-0.0182997	0.0162755	0.0198051	-0.0056786	-0.00220124	0.0403251	0.0213326	-0.00663009	0.0294735	0.00430081	0.0143344	-0.0133378	-0.00579736	-0.0129638	-0.0011848	0.0146046	-0.0110051	-0.00213414	-0.00484907	-0.00387702	4.4373e-05	-0.0164001	0.0342502	-0.00370965	-0.0146087	-0.00388966	-0.000731094
Hanseniaspora uvarum	hanseniaspora_uvarum	-0.0149644	0.0118927	0.0146821	0.0185755	-0.0031746	0.0259136	-0.00514417	-0.00967481	0.0122501	-0.00333014	-0.00582437	-0.000291264	0.0371646	-0.0122145	-0.00381102	-0.0106073	-0.0107804	-0.00521393	-0.0109081	-0.0129923	0.0435394	-0.00896308	0.0196417	-0.0290321	0.0406345	0.0370752	0.0458856	-0.00420529	-0.00548198	-0.00808631	0.0048171	-0.017635	-0.0110302	-0.00733091	-0.0164188	-0.00292931	0.0215843	-0.00778809	-0.00280268	-0.013145	-0.00171105	-0.00111706	-0.0151743	0.0451847	-0.00398208	-0.00622323	-0.00434121	-0.00101739
Lachancea lanzarotensis	yHMPu5000034693_Lachancea_lanzarotensis_SPADES	-0.0129748	0.0116229	0.0151667	0.00292299	-0.00316524	0.0343538	-0.00685489	-0.00738921	0.0086687	0.00179623	0.0378005	0.000461725	0.0415363	0.000278082	-0.00344734	-0.0108888	-0.0110288	0.0191561	-0.0113665	-0.0117228	-0.00685243	-0.0104677	0.019754	-0.0240077	0.0444525	0.0412802	-0.0174911	-0.00402347	-0.0058399	0.0312488	0.00488291	0.0147281	-0.010431	-0.00595249	-0.0180704	-0.00276396	0.0192044	-0.00613378	-0.00179845	-0.0119451	-0.00252259	-0.00154358	-0.01165	0.041198	-0.00321395	-0.00953804	-0.00265643	-0.00105915
Yarrowia lipolytica	yHMPu5000035647_yarrowia_lipolytica_160519	0.0248296	0.0133751	0.0196827	0.0341842	-0.00316475	0.0354307	0.0187931	0.0192466	0.00649743	-0.00788313	-0.0026381	0.00288525	-0.00594476	-0.00190136	-0.00437754	-0.0141821	-0.0140774	-0.00438601	0.00997033	0.0429192	0.0326064	-0.0195889	-0.00105081	0.0264002	0.0305604	-0.00227805	0.0259383	-0.00275339	-0.00484632	0.0261774	0.00577452	0.0114202	-0.0135396	-0.00576264	-0.0182425	-0.00268562	-0.00277573	-0.00850797	-0.00218935	-0.019776	0.000146077	-0.000128934	-0.0153549	-0.00766029	-0.00685136	-0.00538896	0.0154499	-0.000918459
Sporopachydermia lactativora	yHMPu5000034604_sporopachydermia_lactativora_180604	-0.00768698	0.0103257	0.0186003	0.0013143	-0.00314716	0.0344903	-0.00728458	0.0244998	0.0107462	-0.0017937	-0.00433429	0.0012885	-0.0117149	-0.0042919	-0.00180255	-0.0140901	0.0215674	-0.00706907	-0.0137957	-0.0171583	-0.0104096	-0.0131466	0.0245638	0.0153908	0.0481338	-0.0074962	-0.0366662	0.0309224	-0.00730481	-0.00940587	0.0113761	0.0169871	-0.0124277	-0.0071833	-0.0186512	-0.00210984	0.0147148	-0.0086411	-0.00281657	-0.0175161	0.00138641	-0.00199021	-0.0123289	-0.0110228	-0.00316082	-0.0157137	-0.006935	-0.00108679
Hyphopichia gotoi	yHMPu5000035681_candida_gotoi_160519	0.0173364	0.00687997	0.0185904	0.0332805	-0.00312808	0.0381985	-0.00447934	-0.0105145	0.00335656	0.00698724	0.0237361	0.00149916	0.0312093	0.00924914	-0.00264626	-0.0126698	-0.0141513	0.0147452	0.00640096	-0.00587497	0.0278177	-0.0186479	0.0136023	0.0222851	-0.00542898	-0.00147942	0.0394582	-0.00350471	-0.00582136	0.0299882	0.00356817	0.0152046	-0.0155304	-0.00508643	-0.0188082	0.00690671	0.0125381	-0.013002	-0.00153861	-0.00505919	-0.0031363	4.54567e-06	-0.0167972	-0.00746662	-0.00669833	-0.0147309	-0.00319248	-0.000681286
Hyphopichia rhagii	yHMPu5000035679_candida_rhagii_160613	0.0248557	0.016076	0.0179656	0.032295	-0.00312495	0.0384009	-0.00466409	-0.0112362	0.0033677	0.00783701	0.0266	0.00135879	0.0314375	0.00909227	-0.00446158	-0.0116776	-0.0141537	0.0139766	0.00743668	-0.00584635	0.0274192	-0.018073	0.0135433	0.0170334	-0.00545193	-0.00115517	0.0433761	-0.00191149	-0.00604343	0.0275624	0.00315252	0.0146248	-0.0149708	-0.00511345	-0.0189424	0.00705649	0.0135933	-0.0128981	-0.00150099	-0.00528685	-0.00340375	1.3696e-05	-0.017035	-0.007264	-0.0071636	-0.0137574	-0.00350043	-0.000842943
Kuraishia molischiana	yHMPu5000034933_kuraishia_molischiana_160519	0.0125389	0.0174963	0.0133703	0.0185496	-0.0031214	0.0378773	-0.00389175	-0.00670344	0.00777699	0.00162075	-0.00641551	-0.000789847	0.03196	0.00915092	-0.00405617	-0.00970911	-0.0106999	0.0145551	-0.0119822	0.0434111	0.0334355	-0.0168888	0.0158243	0.0358776	0.0360107	-0.00608228	-0.0122606	0.0255898	-0.00521651	-0.00646144	-0.000770065	0.0124034	-0.00669876	0.0286055	0.00912377	-0.00156239	0.0134599	-0.0082665	-0.00148337	-0.0190939	-0.00126075	-0.00116865	-0.0116744	0.0383251	-0.00454196	-0.0139978	-0.00458677	-0.00118839
Yarrowia bubula	yHMPu5000035643_yarrowia_bubula_180604	0.0178501	0.0127864	0.0203655	0.034063	-0.00310407	0.0348464	0.0197307	0.0188875	0.00642131	-0.00782045	-0.00259669	0.00291019	-0.00609364	-0.00233031	-0.00450248	-0.0144507	-0.0141094	-0.0045126	0.0110498	0.0432713	0.0332172	-0.0197504	-0.00105081	0.020776	0.0306157	-0.00220544	0.0344899	-0.00297016	-0.00466706	0.0257458	0.0058125	0.0116411	-0.0136062	-0.00576859	-0.0163869	-0.00269727	-0.00280703	-0.00851942	-0.00218391	-0.0214765	0.000284045	-0.000240954	-0.015846	-0.0075537	-0.00638911	-0.00665224	0.0154698	-0.000932656
Vanderwaltozyma polyspora	yHMPu5000034869_vanderwaltozyma_polyspora_180604	-0.0139129	0.0107787	0.0189359	0.0067719	-0.00308402	0.0377202	-0.0081987	-0.000762252	0.0097053	0.00891535	0.0100478	0.00225747	0.040287	0.014644	-0.00502961	-0.0120822	-0.0100817	0.0219123	-0.011434	-0.0112325	-0.00683412	-0.00816312	-0.00125294	-0.040808	-0.00664579	0.0302224	0.0405838	0.021668	-0.00624054	0.0195336	-0.00380953	-0.0175242	-0.00845508	-0.00624915	-0.0144454	-0.00355396	0.0237649	0.0110002	-0.00228253	-0.0144057	0.000100244	-0.00792615	-0.014299	0.0450593	-0.00722825	-0.0094555	0.00824095	0.00555021
Yarrowia keelungensis	yHMPu5000035646_yarrowia_keelungensis_170307	0.0173252	0.0132918	0.0206947	0.0354251	-0.00308359	0.0353322	0.0195925	0.0187845	0.00658184	-0.00789026	-0.0025948	0.00273291	-0.00597913	-0.00202047	-0.00470707	-0.0141137	-0.0142716	-0.0044455	0.0131426	0.043919	0.0327466	-0.0190992	-0.00124383	0.0265127	0.0305615	-0.00233591	0.0262275	-0.00290898	-0.00497822	0.0261838	0.00628194	0.0115084	-0.0130714	-0.00573008	-0.0182509	-0.00259336	-0.00283134	-0.00848695	-0.00220328	-0.0198779	0.000431682	-0.000206751	-0.0152676	-0.00767083	-0.00685389	-0.00601085	0.0154729	-0.000947983
Kregervanrija fluxuum	yHMPu5000035675_kregervanrija_fluxuum_160613	-0.00164457	0.0142568	0.0122608	0.026075	-0.00303626	0.0382518	-0.00625278	-0.00690311	0.00766028	-0.00607185	0.0132336	0.000555359	0.0338384	0.00838531	-0.00189032	-0.0115218	-0.0113727	0.0204095	0.00109973	-0.015457	0.0306526	-0.0162164	0.016851	0.0261316	0.0352822	-0.00600922	-0.0223913	0.0238413	-0.00633716	0.0324843	0.003998	0.0153217	-0.0103087	-0.00586953	-0.0195373	-0.0026085	0.0124952	-0.00784122	-0.00160256	-0.0132738	-0.00206883	-0.00102493	-0.0121816	0.0356827	-0.00342719	-0.0157448	-0.00296705	-0.000856841
Starmerella bombicola	yHMPu5000035657_starmerella_bombicola_160613	-0.00888617	0.0058908	0.019362	0.0473199	-0.00303522	0.0439184	-0.00527438	0.0275901	0.00922353	-0.00289098	-0.00678223	0.000488408	-0.0102259	-0.00150691	-0.00164715	-0.0142292	-0.0151624	-0.0070238	0.000125623	-0.0170201	0.0461404	-0.0119411	0.0287714	-0.020749	-0.00631655	-0.00689561	-0.0237088	0.0294263	-0.00401171	-0.0108084	-0.00525134	0.0145128	-0.0114725	-0.00722647	-0.0190447	-0.00304	-0.00421347	-0.00589188	-0.00244869	-0.0154723	0.000488591	-0.00180788	-0.0127337	-0.0103543	-0.00357528	0.000462888	-0.00545877	-0.00115036
Candida albicans	candida_albicans	0.0177619	0.0086911	0.0175682	0.032254	-0.00300401	0.0413979	-0.00496112	-0.0124502	0.00338773	0.00126045	0.0235518	0.00293974	0.0318661	0.00944587	-0.00120793	-0.0116176	-0.0116986	0.0144375	0.00874018	-0.00576217	0.0305333	-0.0156629	0.0146226	-0.0198753	-0.00541635	-0.00100188	0.0411014	-0.00355464	-0.00608976	0.0283951	0.00571622	0.0152288	-0.017908	-0.00504686	-0.0175809	0.00676432	0.0185489	0.0130537	-0.00157437	0.00108814	-0.00442073	-0.000547006	-0.0168894	-0.00746677	-0.0106725	-0.0118051	-0.0025016	-0.000598567
Candida dubliniensis	candida_dubliniensis	0.0178885	0.00919558	0.0180072	0.0319449	-0.00299401	0.0410888	-0.00499527	-0.0124129	0.00338773	0.00123272	0.0234651	0.00269036	0.0321804	0.00942761	-0.00128162	-0.0114498	-0.0122194	0.0144375	0.00880451	-0.00578683	0.0307128	-0.0163855	0.014752	-0.0198866	-0.00542387	-0.000986516	0.0413464	-0.00357998	-0.00604022	0.0280564	0.00562013	0.0152159	-0.017906	-0.0050446	-0.0174914	0.00672692	0.0185202	0.0130586	-0.00157437	0.00111147	-0.00445334	-0.000548674	-0.017749	-0.00750829	-0.0107124	-0.0118007	-0.0029924	-0.000619897
Lachancea nothofagi	yHMPu5000034690_lachancea_nothofagi_180604	-0.0134932	0.00830621	0.0139811	0.00271603	-0.00293924	0.0337684	-0.00665046	-0.00758243	0.00877418	0.00166504	0.0316883	0.00101577	0.0408578	-0.000604718	-0.00324928	-0.00953603	-0.0107312	0.018408	-0.0111799	-0.0120599	-0.00701036	-0.00948274	0.0196338	-0.0239673	0.0444567	0.0402811	-0.0138657	0.025257	-0.00569995	0.0338903	0.00481957	0.0135764	-0.0116318	-0.00577949	-0.0175191	-0.00275384	0.0200335	-0.00516817	-0.00179478	-0.0120817	-0.00229268	-0.00154358	-0.0121639	0.0412796	-0.00239183	-0.00958412	-0.00258004	-0.0010524
Citeromyces hawaiiensis	yHMPu5000034950_citeromyces_hawaiiensis_170307.haplomerger2	-0.00424265	0.0115677	0.012547	0.0241323	-0.00287781	0.0318906	-0.00651797	-0.0131957	0.0086559	-0.00619802	0.00426102	0.000713745	0.0353192	-0.000203674	-0.00403221	-0.0117188	0.0212305	0.0195317	-0.0108982	-0.0137185	-0.00669646	-0.0122784	0.0204895	0.0267236	0.0387477	0.0400428	-0.0237925	0.0253005	-0.00457171	0.0347029	0.00365634	0.0135324	-0.00988685	0.0312786	-0.016011	0.0105681	-0.00531478	-0.00645542	0.0194889	-0.0156766	-0.00329568	-0.00101174	-0.0109337	-0.00834221	-0.00295417	-0.0148933	-0.00321527	-0.000927363
Lachancea quebecensis	yHMPu5000040963_lachancea_quebecuensis_200128	-0.0141744	0.00605387	0.014956	0.00326017	-0.00283779	0.0332801	-0.0062328	-0.0125818	0.00701528	0.00227379	0.0298999	0.00235999	0.0374968	0.00737345	-0.00290147	-0.0127472	-0.0105301	0.0171976	-0.00463041	-0.0114074	-0.00605634	-0.0116731	0.0185946	-0.0329395	0.0351093	0.0331572	0.0191577	0.0236877	-0.00617281	0.0279974	0.00396633	0.0135516	-0.0133715	-0.00591034	-0.0167067	-0.00248969	0.01869	-0.00941882	-0.00180765	-0.0146951	-0.00108843	-0.000958709	-0.0143735	0.0388783	-0.00528997	-0.00952928	-0.00220244	-0.000975823
Blastobotrys peoriensis	yHMPu5000034671_blastobotrys_peoriensis_160519	0.00988783	0.0105125	0.014526	0.035883	-0.00283117	0.0347737	-0.00756267	0.0194788	0.00658602	-0.00144856	-0.00600524	0.000310897	-0.00755146	0.0114938	-0.000366896	-0.0117822	-0.014681	-0.0045947	-0.0158134	0.0464855	-0.00725982	-0.0160714	0.0208902	0.0361805	0.0374157	-0.0111985	-0.0323385	-0.00408564	-0.0052475	0.0313312	0.00304751	0.0166098	-0.0123797	-0.00604426	0.0250622	0.00914037	-0.0058361	-0.00831287	-0.00161371	-0.0203714	0.000592624	-0.00138375	-0.000700954	-0.0082273	-0.00638996	-0.00375897	-0.00541889	-0.00101664
Peterozyma toletana	yHMPu5000034884_peterozyma_toletana_160519	0.0233885	0.0182504	0.0149619	0.0204533	-0.00280132	0.0408994	0.00190819	-0.00686956	0.00436193	-0.00135082	0.0255494	0.000491796	0.0310407	0.0083481	-0.00338647	-0.0101215	-0.0136765	0.0128669	0.00593789	0.028337	0.0312095	-0.0139858	-0.00115376	0.0254878	0.0352942	-0.00786534	-0.0158718	0.021312	-0.00618896	0.0275614	0.00121364	0.0129304	-0.0103337	0.0258315	-0.0150976	0.00806723	0.0153418	-0.00803533	-0.00160143	-0.0177443	-0.000939938	-0.00707818	-0.011469	-0.0073247	-0.00350622	-0.013836	-0.00263922	-0.000784192
Candida auris	candida_auris	-0.0136194	0.0135681	0.0163022	0.0346173	-0.00278107	0.0343999	-0.0048726	-0.015108	0.00401739	-0.00153265	0.0269928	0.00199002	0.0321182	0.0113523	-0.00498107	-0.0141693	0.0174055	0.0183753	0.00707981	-0.00694936	0.0281234	-0.0181694	0.0142905	0.0195344	0.029741	-0.00142391	0.0321428	-0.00367238	-0.00735938	0.0323126	0.00557318	0.0150594	-0.0137121	-0.00602538	-0.0171834	0.00727187	0.00989392	-0.013822	-0.00214864	-0.00414006	-0.0030805	-0.000393767	-0.017061	-0.00694321	-0.00465818	-0.0148669	-0.00325713	-0.00077621
Zygoascus meyerae	yHMPu5000035243_zygoascus_meyerae_170307	-0.00305574	0.0098497	0.0177019	0.0370745	-0.00275457	0.0401179	-0.00439454	0.0227038	0.00842399	-0.00195033	-0.00517204	-0.000128742	-0.00822765	0.0102419	-0.0025696	-0.0133799	-0.0154459	-0.00578868	-0.0162356	-0.00758929	0.035803	-0.0172176	0.0216454	0.0377078	0.0421922	-0.00661246	-0.0299263	0.0271579	-0.00511011	0.0186988	0.00813511	0.0153343	-0.0120216	-0.00649175	-0.018259	0.00969526	-0.0049045	-0.00864199	-0.00188157	-0.0150717	0.000560939	-0.00140259	-0.012287	-0.0091603	-0.00680783	-0.00383247	-0.00548205	-0.00116946
Zygosaccharomyces bisporus	yHMPu5000034866_zygosaccharomyces_bisporus_160519	0.0114226	0.0168535	0.0230894	0.0276266	-0.00274646	0.0385185	-0.00697148	-0.0087654	0.0107119	0.00181839	0.00364902	-0.000330539	0.0397568	-0.00431651	-0.00541425	-0.0100232	-0.0113974	-0.00473325	-0.0131809	-0.0139579	-0.006376	-0.016961	0.0197372	0.0213566	-0.00673411	0.0421362	-0.0179527	-0.00443813	-0.00576944	0.0231768	0.00654087	0.0164222	-0.0115811	-0.00630045	-0.0203561	-0.00182023	0.0179646	-0.00688509	-0.00179613	-0.015027	-0.00103758	-0.00109628	-0.0128932	0.0409949	-0.00338409	-0.0155582	-0.00386933	0.000992419
Starmerella apicola	candida_apicola	-0.00784157	0.0133221	0.0155343	0.0411151	-0.00271979	0.038155	-0.00638908	0.0232631	0.00698951	-0.00308408	0.0320021	0.000677444	0.0389275	-0.00319281	-0.00186204	-0.0138436	-0.0130782	-0.00705701	-0.00240612	-0.014978	0.0353128	-0.0168521	0.0226625	0.0227452	-0.00621004	0.0438903	-0.0154211	0.0251045	-0.00323101	-0.00913597	-0.0042798	0.014523	-0.0102678	-0.0066575	-0.018818	-0.00281443	-0.00101602	-0.00474365	-0.00200752	-0.0135283	-0.00171368	-0.00157688	-0.0126968	-0.00878006	-0.00231719	-0.00239363	-0.00384081	-0.00113645
Spathaspora arborariae	spathaspora_arborariae	0.0198424	0.0132889	0.0174519	0.0311894	-0.00270585	0.0396591	-0.00576323	-0.0137852	0.00282918	0.000738123	0.0267718	0.0026459	0.032399	0.0116831	-0.00247489	-0.0119132	-0.013208	0.0141019	0.00893191	0.00279942	0.0276548	-0.0221969	0.0137433	0.0200247	-0.00508282	-0.00452583	0.0418762	-0.00336914	-0.00599715	0.017677	0.00478349	0.0141484	-0.0138038	-0.00553443	-0.018734	0.00668476	0.0146473	0.0128277	-0.00145856	-0.00339094	-0.0039163	-0.000125512	-0.0165666	-0.00744656	-0.0102565	-0.013695	-0.00356019	-0.000741144
Martiniozyma abietophila	yHMPu5000034631_martiniozyma_abiesophila_170307.haplomerger2	-0.00844659	0.0135428	0.0120854	0.0314657	-0.00264894	0.0371131	-0.00371298	-0.00876754	0.0056133	-0.00595031	0.0262806	0.000651788	0.0304499	0.0146418	-0.00297235	-0.0112804	-0.00894097	0.0200631	0.0209499	-0.0128397	0.0278701	-0.0184849	0.0149209	0.0340553	0.0336989	-0.0056484	-0.0108248	0.0215931	-0.00209456	0.0316548	0.00617404	0.0128742	-0.00890754	-0.00576168	-0.0179835	-0.00241539	0.0123137	-0.00791992	-0.00172681	-0.0133295	-0.00189371	-0.00101588	-0.01263	0.0332189	-0.00177957	-0.014255	-0.0021535	-0.000680908
Kluyveromyces marxianus	kluyveromyces_marxianus	-0.0138081	0.0139946	0.0138108	0.00509981	-0.00252688	0.0362408	-0.00701302	-0.013242	0.00735237	0.00230062	0.0312774	0.00191129	0.0359472	-0.00240508	-0.00245104	-0.012766	-0.0123921	0.0190373	-0.0043739	-0.0126124	-0.00631873	-0.0167185	0.018369	0.0145956	0.032099	0.0357546	0.0269194	-0.00361212	-0.00648531	0.0285857	0.00326156	0.0128799	-0.0108868	-0.00610722	-0.0190822	-0.00277712	0.0111549	-0.00770076	-0.00172497	-0.0159558	-0.00145353	-0.000669563	-0.0162299	0.0386801	-0.0056016	-0.0125959	-0.00291926	-0.00114426
Wickerhamiella versatilis	candida_versatilis	-0.0072367	0.0113363	0.0201447	0.0310934	-0.00252444	0.0373728	0.013986	0.0192428	0.00805766	-0.0021319	-0.00338863	0.001867	0.0307533	0.0126439	-0.00311033	-0.0141025	-0.0117837	-0.00455494	0.000784589	0.0448688	0.0367826	-0.0114289	0.0163646	-0.0234012	0.0353124	-0.00926954	0.0440479	0.0221128	-0.00419605	-0.00714103	0.0046308	0.0100615	-0.0126356	-0.00643299	-0.0143436	-0.00231336	0.0221816	-0.00887558	-0.00237298	-0.016584	-0.00040438	-0.000803545	-0.00418669	-0.00708138	-0.00624482	0.000923633	-0.00462997	-0.000702399
Blastobotrys proliferans	yHMPu5000034670_blastobotrys_proliferans_160519	-0.0155175	0.0148035	0.0201918	0.0416233	-0.00248846	0.0410054	-0.000928065	0.0203664	0.00838589	0.00226207	-0.00600074	-0.00328976	0.0376767	0.0100242	0.00237586	-0.0127069	-0.0145055	-0.00688284	-0.0192808	0.0453528	-0.0073749	-0.0177049	0.019845	0.0213849	0.0407238	-0.00344962	-0.0149354	-0.00375953	-0.00540002	0.0281911	0.00588389	0.0124859	-0.0112848	-0.00656948	-0.0128834	0.00884423	-0.00415217	-0.00975084	-0.00188624	-0.0169227	0.000993152	-0.00162263	-0.0107981	-0.00799383	-0.00381651	-0.000428773	-0.00490916	-0.00090933
Dipodascus albidus	yHMPu5000034661_dipodascus_albidus_180604	-0.0145742	0.00453049	0.017008	0.0461819	-0.00245833	0.0437854	-0.00365689	0.0267529	0.00510664	-0.00672388	-0.00466272	0.00140953	-0.00864737	0.0165347	-0.00227188	-0.0142893	-0.0156072	0.0235327	0.0133937	-0.00963989	-0.00671167	0.00396991	0.0274184	-0.023158	-0.00588122	-0.00631375	-0.0228987	-0.00327441	-0.00472687	0.0431581	0.0109712	0.0184075	-0.014423	-0.00666425	-0.0147089	0.0117765	-0.0052797	-0.0104241	-0.00195083	-0.0166842	-0.00110974	-0.00165841	-0.0123927	-0.00915312	-0.00466844	-0.00292852	-0.00569518	-0.000892069
Lachancea meyersii	yHMPu5000034692_lachancea_meyersii_180604	-0.0134438	-0.0315796	0.0149861	0.00105331	-0.00244127	0.0307702	-0.00637719	-0.00829021	0.00973943	0.00153637	0.0356047	-0.00122389	0.0394289	-0.000681662	-0.0026132	-0.00925882	-0.0116707	0.0189582	-0.0115787	-0.0110718	-0.00667418	-0.0103502	0.0209233	-0.0239499	0.042911	0.0418243	-0.0169341	-0.00385034	-0.00487799	0.0349345	0.00643146	0.0121577	-0.00779583	-0.00592142	-0.0164609	-0.00262712	0.0193623	-0.00627681	-0.00187829	-0.0114196	-0.00179405	-0.00155995	-0.0100085	0.0411302	-0.00456422	-0.00809882	-0.00256739	-0.000979608
Tortispora caseinolytica	yHMPu5000034572_tortispora_caseinolytica_180604	-0.00147581	-0.0249976	0.0167772	-0.0150059	-0.00243592	0.027275	-0.00270869	0.0274011	-0.00480125	-0.00360108	-0.00398841	0.00106524	-0.0085659	-0.000231745	-0.000323361	-0.0110158	0.0239297	-0.00665398	-0.0113904	-0.0142753	-0.00961798	-0.0101914	0.0300053	0.0407101	0.0451039	0.0481122	-0.0263814	0.028695	-0.00315306	-0.00955106	0.0110955	-0.0173652	-0.00548419	0.038703	-0.015406	-0.00205076	-0.0057213	-0.00645575	-0.00283722	-0.0140723	0.00274937	-0.00206961	-0.00971923	-0.011117	-0.00600366	0.000615899	-0.00613986	-0.0010375
Lipomyces japonicus	yHMPu5000034758_lipomyces_japonicus_160519	-0.0170361	0.00998877	0.0176178	0.0283595	-0.0024174	0.0403539	-0.00477375	0.0256432	-0.00467463	-0.00217869	-0.00501718	-6.51e-05	-0.0114712	0.0140287	-0.00277579	-0.0150801	-0.0178909	-0.006807	-0.0161444	-0.0155262	0.0426945	-0.0140945	-0.00239833	0.0271725	-0.00816655	0.0485142	-0.0320261	0.0287947	-0.00541225	-0.0115502	0.00753992	0.0171658	-0.011358	-0.00719558	-0.0144831	-0.00275486	-0.00389758	-0.00611532	-0.00243456	-0.0169648	0.002304	-0.00157978	-0.0111588	-0.0099244	-0.00557011	-0.00261723	-0.0051701	0.00119415
Tortispora starmeri	yHMPu5000035279_tortispora_starmeri_170307	-0.00148479	-0.0271136	0.0173124	-0.012689	-0.0023599	0.0327434	-0.00316527	0.0289623	-0.00416655	-0.00336026	-0.00399223	0.000772323	-0.0091602	0.000111804	-0.00116077	-0.0109301	-0.015981	-0.00621242	-0.015334	-0.0137813	-0.00843548	-0.00866644	0.0321232	-0.0126106	0.0494026	0.0520303	-0.0272729	0.0289095	-0.0024912	-0.0091384	0.0118064	0.0118617	-0.0066481	0.0358621	-0.0143025	-0.00315927	-0.00457143	-0.00627179	-0.00244204	-0.0118684	0.000925303	-0.00217387	-0.0094003	-0.0108816	-0.00528331	0.00491352	-0.00524109	-0.00109629
Lachancea mirantina	yHMPu5000034691_lachancea_mirantina_180604	-0.0128139	0.0136688	0.0147913	0.00437826	-0.0023023	0.0336916	-0.00699255	-0.0124666	0.00948861	0.00245626	0.016636	0.00142654	0.0353789	-0.00205143	-0.00309847	-0.0106962	-0.0121338	0.0218035	-0.0121173	-0.012797	-0.00663784	-0.0153255	0.0184415	0.0147004	0.033663	0.0364732	0.0256235	-0.0036597	-0.00684532	0.0286702	0.00406052	0.0127322	-0.0118756	-0.00621043	-0.0202792	-0.00284461	0.0118261	-0.00798735	-0.00218257	-0.0154923	-0.00132264	-0.00082216	-0.0167836	0.0399564	-0.00545885	-0.0127847	-0.00331874	-0.00113045
Torulaspora delbrueckii	yHMPu5000035653_torulaspora_delbrueckii_160613	-0.0146603	0.00632689	0.0140368	0.00572689	-0.0022638	0.0343221	-0.00642336	-0.0133604	-0.004447	0.00140196	0.0184367	0.00172405	-0.00742664	0.00910871	-0.00505092	-0.0122501	-0.014101	0.0230578	-0.0147621	-0.0138961	-0.00601489	-0.0148546	0.0187641	0.022785	0.0341199	0.0338545	0.0400219	0.0235277	-0.00594746	0.0310151	-0.00412686	0.0147493	-0.0116524	-0.00592354	-0.0197959	-0.00244441	0.0126536	-0.00955458	-0.00278372	-0.0171547	0.0014799	-0.000754141	-0.0170385	0.0410631	-0.00430485	-0.0127898	-0.00336544	-0.00102389
Pachysolen tannophilus	yHMPu5000035669_pachysolen_tannophilus_160613	-0.0100982	0.0164818	0.0145123	0.0239943	-0.00217318	0.0381529	-0.00384294	-0.00783463	0.00784652	-0.00185472	0.0314284	-0.000754323	0.036422	-0.000495941	-0.00242275	-0.00971291	-0.0142734	0.0209211	-0.0124069	-0.00641284	0.0355258	-0.0126493	0.0180378	0.0185834	0.0393089	0.0404365	-0.01787	0.0234193	-0.00488067	0.0168788	0.00328275	0.0127585	-0.0102153	0.032183	-0.0168804	0.010126	-0.00321641	-0.00580779	-0.00160651	-0.0133729	-0.000720959	-0.00120648	-0.0125336	-0.00810848	-0.00204425	-0.0115402	-0.00303741	-0.0011789
Trigonopsis vinaria	yHMPu5000035282_trigonopsis_vinaria_170307	-0.00499222	-0.0292263	0.0186686	0.0458994	-0.00212477	0.0286627	-0.00281319	0.0248899	-0.00470216	-0.000870733	-0.00738007	-0.000246394	-0.00833196	-0.00128887	-0.000176663	-0.0122026	0.024564	-0.006837	-0.0158535	-0.0151026	-0.00869947	-0.0134913	0.0279978	0.0311961	-0.00558195	0.0475652	-0.0333009	0.0282619	-0.00256305	-0.010663	0.0103988	0.0178573	-0.00694258	-0.00707373	-0.0166374	0.0108167	-0.00600405	-0.00610008	-0.002551	-0.0154461	0.0019063	-0.0012983	-0.00952997	-0.00979109	-0.00769065	0.000366201	-0.00541682	-0.000969876
Kluyveromyces dobzhanskii	yHMPu5000034710_kluyveromyces_dobzhanskii_160519	-0.0123524	-0.0313221	0.0150303	0.00279591	-0.00211021	0.0336283	-0.00721535	-0.010486	0.010218	0.000984946	0.0181738	0.000945225	0.0398015	-0.00172081	-0.00202805	-0.0122957	-0.0116287	0.0192092	0.00250334	-0.011344	-0.00653593	-0.010182	0.0220845	-0.0239798	0.0386806	0.0417112	-0.0167153	-0.00409128	-0.00531203	0.0418883	0.00591642	0.0146233	-0.00932738	-0.00578118	-0.0165653	-0.00286334	0.0174547	-0.00672495	-0.00184347	-0.0125173	-0.00180919	-0.00153863	-0.00947988	0.0391661	-0.00424573	-0.00971665	-0.00292349	-0.000821439
Diddensiella caesifluorescens	yHMPu5000034660_diddensiella_caesifluorescens_180604	-0.0165667	0.0178817	0.0168663	0.0416405	-0.00205646	0.0373318	-0.00490722	0.022672	0.00861668	-0.00341756	-0.00641074	-0.00131653	-0.00764864	0.0106325	-0.00214895	-0.0151442	-0.0162256	-0.00631813	-0.0145611	-0.0077127	0.0417367	-0.0155701	0.0222433	0.0318283	0.0437747	-0.0115042	-0.0275892	-0.00403572	-0.00567387	-0.00494975	0.00787065	0.0160479	-0.0112336	-0.00692595	0.00797984	0.010651	-0.0047394	-0.00757766	-0.00197455	-0.0166509	8.29999e-05	-0.00153055	-0.0135404	-0.00953792	-0.00418432	-0.0044556	-0.00469651	-0.00113979
Kluyveromyces lactis	kluyveromyces_lactis	-0.0124587	-0.0310677	0.0155664	0.00329871	-0.00197724	0.0337936	-0.00684064	-0.0127743	0.00987704	0.00196545	0.0180968	0.00168688	0.0362776	-0.000954984	-0.00254254	-0.0108657	-0.011865	0.0200814	-0.0126755	-0.0105101	-0.00669954	-0.00989173	0.0214405	-0.0256252	0.0354968	0.0369313	0.0225923	-0.00353945	-0.00581578	0.0335518	0.00602157	0.0131224	-0.0106145	-0.00598835	-0.0167697	-0.00263449	0.0174863	-0.00840665	-0.00227594	-0.0138835	-0.00107243	-0.000978317	-0.0139534	0.0405995	-0.00638	-0.00878832	-0.00287684	-0.000965007
Lachancea waltii	yHMPu5000026219_lachancea_waltii_180604	-0.0129427	-0.0298018	0.0138803	0.00197859	-0.00178801	0.0313663	-0.00600336	-0.0140767	0.00718597	-0.00148879	0.031593	0.000548687	0.0354037	0.00692471	-0.00279806	-0.0125811	-0.0124634	0.0191251	-0.00493222	-0.0109775	-0.00565184	-0.01147	0.0228654	-0.0293419	0.0350558	0.0321548	0.0310323	0.0220134	-0.00598522	0.0362216	0.00504789	0.012534	-0.0110913	-0.00616519	-0.0160459	-0.00259846	-0.00343285	-0.00904279	-0.00190068	-0.0146925	-0.000743264	-0.0010077	-0.0123305	0.0372531	-0.00695049	-0.00866455	-0.00292638	-0.000817957
Trigonopsis variabilis	yHMPu5000035650_trigonopsis_variabilis_160613	-0.0116782	-0.0300415	0.0162253	0.0335542	-0.00177684	0.0292239	-0.00284612	0.0255046	-0.00459551	-0.0010589	-0.00744313	-0.000295827	-0.00798585	-0.000627281	-0.000295433	-0.0123612	0.0244267	-0.00711144	-0.0141916	-0.0144862	-0.00850996	-0.0122354	0.0273281	0.0452304	0.0415939	0.0467011	-0.0251452	0.0277854	-0.00209271	-0.0120905	0.00776325	0.0144897	-0.00716335	-0.00686236	-0.016851	0.0111251	-0.00529159	-0.00535002	-0.00264394	-0.0142598	0.00222013	-0.00161464	-0.00940481	-0.00941443	-0.0049967	-0.000958635	-0.00498135	-0.000969223
Candida sojae	candida_sojae	0.015215	0.00929572	0.0163727	0.0286087	-0.00173116	0.0364226	-0.00446908	-0.0121106	0.00396288	0.00112358	0.0224514	0.00302405	0.026668	0.0102665	-0.00330719	-0.0121248	0.0167193	0.0155971	0.0052338	-0.00508977	0.0260414	-0.0173325	0.0134002	0.0194432	0.0270983	-0.00117845	0.0354938	-0.00322719	-0.00529593	0.0250605	0.00375871	0.0128655	-0.0119995	-0.0052204	-0.0156456	0.0068124	-0.00164437	0.0103133	-0.00156381	0.00158758	-0.00238988	0.00680915	-0.0153041	0.0297813	-0.00830541	-0.0111926	-0.00287806	-0.000785087
Kluyveromyces aestuarii	yHMPu5000034709_kluyveromyces_aestuarii_160519	-0.00475118	-0.0321533	0.0126874	0.00423055	-0.00146025	0.0321349	-0.00701823	-0.0142264	0.00756975	0.00136734	0.0305294	0.00156294	-0.00721128	-0.00357963	-0.00107204	-0.012134	-0.0134357	0.0195789	-0.0039998	-0.0110833	-0.00609773	-0.0138097	0.0211609	0.0164211	0.0320611	0.0323182	0.0324135	0.0217143	-0.00567214	0.0186091	0.00620648	0.0131626	-0.00894923	-0.006028	-0.0170499	-0.00260088	0.011355	-0.00833465	-0.00202445	-0.0154895	2.53063e-05	-0.000811806	-0.0154421	0.0403589	-0.00702504	-0.0121822	-0.00328267	-0.00101854
Torulaspora pretoriensis	yHMPu5000034881_Torulaspora_pretoriensis_SPADES	-0.0122088	-0.0312559	0.0136752	0.0046101	-0.0014581	0.0337671	-0.00558222	-0.0140899	-0.00437013	0.00117186	0.0207098	0.00113522	-0.00833513	0.00932127	-0.00175438	-0.00965759	-0.0142986	0.0242199	-0.0149072	-0.0124236	-0.00576321	-0.0137141	0.021161	0.0191435	0.0331328	0.0349965	0.0230935	0.0220313	-0.00581718	0.0355366	-0.00455275	0.0144381	-0.00879767	-0.00584146	-0.0188503	-0.00255918	0.0132791	-0.00846525	-0.00259472	-0.0153776	-3.02e-05	-0.000856063	-0.015563	0.0405943	-0.00768233	-0.0114736	-0.00345689	-0.000984088
Candida orthopsilosis	candida_orthopsilosis	0.0138966	0.00975534	0.016195	0.028465	0.0135814	0.0369086	-0.0031679	-0.01086	0.00411901	-0.000842317	0.0209543	0.00113916	0.0281015	0.00698181	-0.00240923	-0.0117708	-0.0122359	0.0146769	0.00722035	-0.00569655	0.0274805	-0.0168918	0.0133619	0.01416	0.0264301	-0.00196649	0.034027	-0.00346815	-0.00459652	0.0271917	0.00312103	0.0133443	-0.0124525	-0.00540091	-0.0165824	0.00675528	0.0121319	-0.011344	-0.00153263	-0.0172068	-0.00288472	-0.000359828	-0.0167266	0.0315752	-0.00341657	-0.0121642	-0.00315462	-0.000712242
Metschnikowia arizonensis	metschnikowia_arizonensis	-0.012433	-0.0359394	0.0194039	0.0242258	0.0175479	0.0356112	-0.00541431	-0.0140545	-0.00434466	0.0029257	0.0196747	0.000859738	0.0378826	-0.000913589	-0.00496295	-0.0120218	-0.0140583	0.0240725	-0.0180802	-0.00715106	0.0366063	-0.0113024	0.0219136	-0.0291452	-0.00741884	-0.00540547	0.0297355	0.0222203	-0.00769225	0.0205558	0.00552191	0.0116815	-0.0108949	-0.0064989	-0.0171138	-0.00182884	-0.00353931	-0.00913162	-0.00243239	-0.0161122	-0.00083469	-0.000658513	-0.0139941	-0.00899004	-0.00675016	-0.0105889	-0.00351187	-0.000949757
Kazachstania aerobia	yHAB164_kazachstania_aerobia_160519	0.0114986	0.0121848	0.0214055	0.0191431	0.0190322	0.0375144	-0.00734961	-0.0118922	-0.0044568	0.0108043	-0.00427263	0.00194633	0.0375985	0.00819753	-0.00655405	-0.0095526	-0.0106042	0.0176622	-0.0137826	-0.011409	-0.00672235	-0.00950639	-0.00106527	-0.0375577	-0.00656731	0.0314029	0.0272173	0.0202649	-0.00647252	0.0283737	-0.00290568	-0.0188188	-0.0112377	-0.00643953	-0.0163542	-0.00345746	0.023166	0.00959575	-0.00174938	-0.015264	0.00156051	-0.00776245	-0.0128638	0.0419803	-0.0072455	-0.00783846	0.0123106	0.00562043
Tetrapisispora namnaoensis	yHMPu5000034877_tetrapisispora_namnaonensis_160519	-0.0140318	0.00734844	0.0178071	0.00465122	0.0200166	0.0328172	-0.00830861	-0.0118806	-0.00428606	0.00868679	0.025245	0.00215423	0.0381841	0.00655063	-0.00535945	-0.0103604	-0.0102237	0.0198367	-0.0117428	-0.011007	-0.00648585	-0.00796819	0.0175483	-0.037426	-0.00667894	0.0296106	0.0382515	0.0214566	-0.00551297	0.018676	-0.003001	-0.0175108	-0.0107731	-0.00627633	-0.0156515	-0.0013402	0.0212092	0.0096934	-0.00223613	-0.0139056	-0.00138477	-0.00787909	-0.0145385	0.0434349	-0.00679619	-0.0100457	0.00701975	0.00497207
Kazachstania unispora	yHAB133_kazachstania_unispora_160519	0.00660214	0.0119318	0.0211839	0.0202444	0.0201175	0.038247	-0.0073507	-0.0113292	-0.0040225	0.00958388	0.0322857	0.000970853	0.0370345	0.00941984	-0.00502311	-0.00928327	-0.0101086	0.0184675	-0.0130978	-0.0115	-0.00648597	-0.010098	-0.00108737	-0.0338241	-0.00645627	0.0314284	0.0197504	0.0199637	-0.00615887	0.0288716	-0.00355155	-0.0188497	-0.0116765	-0.00602525	-0.0167554	-0.00347264	0.0228169	0.0085569	-0.00186137	-0.0147789	-0.00117494	-0.00859482	-0.0130249	0.0405875	-0.00734844	-0.00888036	-0.00289383	-0.00104038
Kazachstania kunashirensis	yHAB160_kazachstania_kunashirensis_160519	0.0215052	0.0119008	0.0203996	0.0184654	0.0201672	0.0384439	-0.00698991	-0.0134471	0.00882066	0.00968884	0.00217222	0.000656409	0.0376163	0.00935002	-0.00642889	-0.00884848	-0.010255	0.0165254	-0.0112991	-0.0111607	-0.00667622	-0.00883879	-0.00112241	-0.0362789	-0.00621309	0.0308708	0.0348959	0.0201488	-0.00573823	0.0280417	-0.00306172	-0.0169583	-0.0114026	-0.00614132	-0.015682	-0.00347337	0.0234462	0.00909245	-0.00181313	-0.0151605	-0.00122039	-0.00780819	-0.0132334	0.0421005	-0.00709614	-0.00982531	-0.00323327	0.0050591
Yueomyces sinensis	yHMPu5000035629_yueomyces_sinensis_180604	0.00788775	0.013901	0.0196141	0.0214972	0.0209674	0.0386761	-0.00642027	-0.0113888	-0.0040517	0.0109033	0.0325598	0.00107276	0.0386997	0.00793491	-0.000104007	-0.00865176	-0.00963891	0.0188275	-0.0144165	-0.0117593	-0.00640622	-0.00966818	-0.00105046	-0.0383364	-0.0061872	0.0340492	0.0203577	0.0213891	-0.00610976	0.0200068	-0.00289922	-0.0196093	-0.00943391	-0.00619223	-0.0156122	-0.00132778	0.026788	-0.0071176	-0.00212497	-0.0126079	-0.00123903	-0.000671615	-0.0131215	0.0420497	-0.00787801	-0.00979756	-0.00235408	0.00492251
Nakaseomyces bracarensis	yHMPu5000034725_candida_bracarensis_160928	-0.0145638	0.0121602	0.0172671	0.0253026	0.0210839	0.0353869	-0.00820613	-0.0123647	-0.00392679	0.0100333	0.0295355	0.00113638	-0.00868938	0.00809109	-0.00299746	-0.0110015	-0.0111059	0.0209292	-0.0123185	-0.012009	-0.00695219	-0.00930444	-0.00116741	-0.0399602	-0.00701871	0.0316316	0.0227467	0.0211941	-0.00638483	0.0174221	-0.00428607	-0.0183097	-0.0116414	-0.00628828	-0.0166501	-0.0033831	0.0236537	0.0104894	-0.00209043	-0.0137139	-0.00182054	-0.00792528	-0.0147639	0.0434804	-0.00817215	-0.0109763	0.00842454	0.00533294
Tetrapisispora iriomotensis	yHMPu5000034876_Tetrapisispora_iriomotensis_SPADES	-0.0149147	0.0111136	0.0181773	0.00427984	0.0211612	0.0361347	-0.00842384	-0.0118518	-0.00388866	0.00991416	0.0258362	0.00204787	0.0393024	0.00712784	-0.00542363	-0.0104913	-0.0100408	0.0192362	-0.0122887	-0.0111065	-0.00690973	-0.00889905	-0.00116037	-0.0381139	-0.00662579	0.03015	0.0366784	0.0211883	-0.00600701	0.0180605	-0.00340769	-0.0180573	-0.00859469	-0.00613287	-0.015185	-0.0013416	0.0238077	0.00955091	-0.00229733	-0.014234	-0.00119492	-0.00776425	-0.0146789	0.0437549	-0.00703187	-0.0108535	0.00696189	0.00523296
Tetrapisispora fleetii	yHMPu5000034875_tetrapisispora_fleetii_160519	-0.0150508	0.0142943	0.017535	0.00509018	0.021598	0.0353269	-0.0086732	-0.0144918	-0.00433439	0.0090934	0.028171	0.00182724	-0.00923467	0.00572267	-0.00458079	-0.0107888	-0.0110891	0.0208075	-0.0121931	-0.012287	-0.00683569	-0.00787598	-0.00124392	-0.0398968	-0.00727928	0.0305177	0.0466662	0.0207437	-0.00696433	0.018354	-0.00387718	-0.0179145	-0.0112253	-0.0062974	-0.0171471	-0.00133786	0.0238718	0.010545	-0.00243912	-0.0144021	-0.00196658	-0.00792681	-0.0154427	0.0451821	-0.00838551	-0.0111003	0.00889376	0.00523749
Wickerhamomyces ciferrii	yHMPu5000035269_wickerhamomyces_ciferrii_170307	0.0135374	0.0109969	0.00916893	0.0215301	0.0111479	0.0310163	0.0160441	-0.00771981	0.00313667	0.00454964	0.0155616	-0.00440308	0.0195066	0.00778633	-0.00152302	-0.0114073	0.0099883	0.0095715	0.0138933	0.0303693	0.0243352	0.00296311	-0.000374422	0.0275923	0.0236256	-0.00209258	0.0172832	-0.00337181	0.00845266	0.0178132	0.00016481	0.0106965	-0.00769883	-0.00396869	0.00598494	0.00648285	0.00471203	0.00795124	0.0136485	-0.026335	-0.00366027	-0.0089733	-0.00157515	0.0258255	-0.00487932	-0.0129178	0.000310112	0.000397277
Wickerhamomyces anomalus	yHMPu5000035273_wickerhamomyces_anomalus_180604.haplomerger2	0.0189855	0.0115784	0.0140815	0.0256783	0.0121917	0.0330268	0.0172864	-0.0118814	0.00334285	0.0013234	0.0200798	0.000657123	0.0248906	0.00967002	-0.00409009	-0.0114229	-0.0119785	0.0131561	0.00684434	0.0344166	0.0238768	0.000871884	0.0134014	0.0328927	0.0239049	-0.00663449	0.0231353	-0.00294371	-0.00548433	0.0225484	0.00117354	0.0125283	-0.0114084	-0.00485671	-0.00879048	-0.000899785	0.011507	0.00993705	-0.00182752	-0.0217585	-0.00329135	-0.000216169	-0.013804	0.0288014	-0.00533703	-0.0108227	-0.00250749	-0.000706424
Candida parapsilosis	candida_parapsilosis	0.0210122	0.0103192	0.0173267	0.026865	0.0135589	0.0377654	-0.00405173	-0.0110631	0.00511616	-0.000841082	0.0235649	0.00132555	0.0291774	0.0103169	-0.00217555	-0.0106533	-0.0127068	0.0131965	-0.00258856	-0.00532313	0.028095	-0.015067	0.0131782	0.0154517	0.0296658	-0.00213571	0.0342927	0.0190571	-0.00655283	0.0253684	0.0035587	0.0132447	-0.01322	-0.0054454	-0.0153898	0.00728303	0.0138921	-0.0111589	-0.00149538	-0.0188506	-0.00245969	-0.000318207	-0.01792	-0.00719306	-0.00417478	-0.0122066	-0.00311897	-0.000781539
Cyberlindnera fabianii	yHMPu5000035701_cyberlindnera_fabianii_160519	-0.0145076	0.00620013	0.0152633	0.0273889	0.0138822	0.0334263	0.0197535	-0.0108606	0.00411964	0.00136777	0.0287146	0.00123922	0.0284582	0.00956678	-0.00337747	-0.0132052	-0.0144657	0.0183172	-0.00309491	0.0365012	-0.00544454	-0.0186692	0.0166982	0.0348495	0.0304486	-0.00709155	0.0286357	-0.00391496	-0.00663784	0.0249398	0.00137868	0.0114695	-0.0111307	-0.00585801	-0.0187169	0.00722748	0.0131374	-0.0103126	-0.00211476	-0.0189157	-0.00219652	-0.000529421	-0.0153509	-0.00699496	-0.00439081	-0.0121546	-0.00259854	-0.000797507
Candida corydali	yHMPu5000034990_Candida_corydali_SPADES	0.0143312	0.0119447	0.0175974	0.0325728	0.0141869	0.0359647	-0.00487853	-0.0120531	0.00375565	-0.000639925	0.0252057	0.00202358	0.0321441	0.0111826	-0.00626353	-0.0112715	-0.0120713	0.0167416	0.00745798	-0.00590024	0.0262914	-0.0178851	0.014893	0.0257067	-0.00523497	-0.00144192	0.0464877	-0.0033142	-0.00578308	0.0264961	-0.0040355	0.0150894	-0.0126395	-0.00519219	-0.0202633	0.00621637	0.0133606	0.0113658	-0.00166491	-0.00420136	-0.00219578	-4.87e-05	-0.0180258	-0.00769585	-0.005918	-0.0143397	-0.00370616	-0.000821879
Kuraishia ogatae	yHMPu5000034932_kuraishia_ogatae_160519	-0.0086646	0.0129602	0.0180304	0.00396018	0.0143362	0.039637	-0.00403998	-0.0132581	0.0104409	0.00146492	-0.00506745	0.00166153	0.0395055	0.00747593	-0.00425557	-0.0116825	-0.0131371	0.0264402	-0.011907	-0.0143154	0.0365679	-0.017242	0.0210452	0.0328436	-0.00732466	-0.00669014	-0.0290665	0.0278151	-0.00784639	0.0216357	0.00269479	0.0129575	-0.00979637	-0.00678804	-0.0209811	-0.00338594	-0.00308337	-0.00939879	-0.00199378	-0.0160037	0.000493057	-0.00107546	-0.0106674	0.0460704	-0.00421056	-0.0169826	-0.00471034	-0.00105054
Ambrosiozyma ambrosiae	yHMPu5000026137_ambrosiozyma_ambrosiae_160519	-0.0154538	0.0106413	0.0158753	0.0291585	0.0143406	0.0343991	-0.00354301	-0.0133716	0.00661718	-0.00658703	-0.000182764	0.000754122	0.0337159	0.00738899	0.00155384	-0.0128426	-0.0122609	0.0185903	0.00707548	-0.0142236	-0.00541496	-0.00131304	0.017411	0.0216364	0.0271819	-0.00524031	0.0360677	0.0236691	-0.00620801	0.030309	0.00333146	0.0150547	-0.011422	-0.00644897	-0.015994	0.00739486	0.0127623	-0.0113659	-0.00217953	-0.0186109	-0.00140853	-0.000557584	-0.0156416	0.0360806	-0.00295217	-0.0127075	-0.0030453	-0.000691083
Ambrosiozyma kashinagicola	yHMPu5000035038_ambrosiozyma_kashinagacola_160519	-0.00935692	0.012073	0.0116236	0.0209404	0.0143626	0.0351913	-0.00421165	-0.0145738	0.00731365	-0.00503808	0.00158479	0.0013031	0.0348036	0.0088306	0.00112004	-0.0133948	-0.0123085	0.0205202	-0.00171102	-0.0134111	-0.00593617	-0.0167395	0.0186701	0.031045	0.0297938	-0.00541411	0.0199873	0.0237817	-0.00647667	0.029823	0.00154701	0.0142226	-0.0111475	-0.0063289	-0.0177861	0.00849335	0.0127259	-0.0113804	-0.00186182	-0.015758	-0.00190964	-0.000767607	-0.0151471	0.0376417	-0.00282324	-0.0142603	-0.00317714	-0.000922376
Yamadazyma scolyti	yHMPu5000035641_yamadazyma_scolyti_160613	0.0212739	0.0124752	0.0162785	0.0265648	0.0144334	0.0398133	-0.00366226	-0.0104441	0.00593429	-0.00202069	0.0124273	0.000658209	0.030091	0.0105854	-0.00403459	-0.0100144	-0.0108568	0.0159006	-0.0146408	-0.00583509	0.0315659	-0.0178065	-0.00104998	0.0298359	-0.00580524	-0.002258	0.0216456	0.0180911	-0.00774723	0.0255402	0.00152971	0.0133313	-0.0116967	-0.00516291	0.00816767	0.00698809	0.0143409	-0.00999951	-0.00186708	-0.00572581	-0.00356401	0.000125576	-0.0162615	0.0354386	-0.00605961	-0.0151042	-0.00363787	-0.0011134
Cyberlindnera xylosilytica	yHMPu5000035688_Cyberlindnera_xylosilytica_SPADES	-0.0111492	0.00761193	0.0126858	0.0311767	0.0144983	0.0323394	0.0211698	-0.00978625	0.00288166	0.00149334	0.0243591	0.00134423	0.0278966	0.00925248	-0.00262153	-0.0130411	-0.0128461	0.0180258	0.00836168	0.0379494	-0.00503699	-0.0173286	0.0165532	0.034904	0.0286584	-0.00714443	0.0240735	0.020838	-0.00623315	0.0241105	0.00148445	0.0123874	-0.0109944	-0.00553669	-0.0149098	0.00638168	0.0120305	-0.00956999	-0.00205727	-0.0187905	-0.00180177	-0.000248538	-0.0151761	-0.00687635	-0.00448056	-0.0120083	-0.00304043	-0.000632958
Suhomyces canberraensis	yHMPu5000035018_candida_canberraensis_160519	0.0208149	0.00659975	0.0186354	0.0271347	0.0148069	0.0393922	-0.00474696	-0.0115273	0.00627002	0.00721912	0.0148911	0.000631305	0.0362507	0.00818895	-0.00438316	-0.0114707	-0.012015	0.0147232	-0.0164172	-0.00570625	0.0320367	-0.0129767	0.0147426	-0.0354471	-0.0060619	-0.00705934	0.0352263	0.0188976	-0.00619792	0.0259626	0.00403621	0.0120123	-0.015185	-0.0054852	-0.0144835	0.00853139	0.020816	0.0102367	-0.00150596	-0.018202	-0.00181138	-0.000282973	-0.0171752	-0.00855328	-0.00658909	-0.0118845	-0.00286329	-0.000803258
Suhomyces pyralidae	yHMPu5000035011_candida_pyralidae_160519	0.0206636	0.0111483	0.0202754	0.0282042	0.0152595	0.0416762	-0.00467901	-0.0126567	0.00593104	-0.00182534	0.0157145	0.000483144	0.0323839	0.00889763	-0.00767907	-0.0125639	-0.0131798	0.0162744	-0.0164705	-0.0141365	0.0324883	-0.0128947	0.0158799	-0.018979	0.0339601	-0.00672034	0.0359226	-0.00336248	-0.00615602	-0.00319459	0.0028265	0.0130888	-0.0166846	-0.00596169	-0.0172755	0.00871691	0.0212565	0.0144705	-0.00152982	-0.00430549	-0.00420741	-0.000617355	-0.0180713	-0.0086827	-0.00852143	-0.0104853	-0.00327624	-0.000820067
Suhomyces emberorum	yHMPu5000035022_candida_emberorum_160519	0.0249534	0.0174839	0.0212951	0.0294338	0.015308	0.040481	-0.00482493	-0.0111151	0.00469631	0.00710188	0.0158147	0.00159197	0.0352885	0.00966548	-0.00480295	-0.0114184	-0.0110772	0.0152251	0.000233747	-0.0133744	0.0315747	-0.0146838	0.0154993	-0.033543	-0.00604507	-0.00694454	0.0485298	-0.00306229	-0.00643942	-0.00237988	0.0030707	0.014118	-0.0166987	-0.00560434	-0.0165101	0.00979423	0.0211242	0.0118066	-0.00151012	-0.0059551	-0.00449682	-0.000251081	-0.0175399	-0.00823393	-0.00942783	-0.0119457	-0.00315172	-0.00079958
Yamadazyma philogaea	yHMPu5000035640_yamadazyma_philogaea_160519	-0.0116843	-0.0352902	0.0187545	0.0244011	0.0153933	0.0383066	-0.00503992	-0.0112308	0.00919815	-0.00180598	0.0203917	-0.000667883	0.0359929	0.0119972	-0.00484733	-0.00791237	-0.0135689	0.024163	-0.0174573	-0.00579532	-0.00619166	-0.0160826	-0.00122002	0.0204453	-0.00462415	-0.00117374	0.0287765	0.0224042	-0.00784875	0.017207	0.00469833	0.0131199	-0.00945659	-0.00636479	-0.0161766	0.00943374	0.0175865	-0.0109399	-0.00241145	-0.0181685	-0.00131205	-0.000259199	-0.0158974	-0.00848035	-0.00717897	-0.0144719	-0.0035207	-0.00106763
Danielozyma ontarioensis	yHMPu5000034973_danielozyma_ontarioensis_160519	0.0117238	0.00867681	0.0183674	0.0297304	0.0155676	0.0397119	-0.00440612	-0.0122318	0.00569874	0.00197844	0.0319215	0.00121181	0.0346541	0.00753213	-0.00464612	-0.0129884	-0.0151376	0.0156354	-0.0152156	-0.00651051	0.0317444	-0.0138263	0.0157681	-0.0209328	0.035904	-0.000827779	0.0274559	-0.00336515	-0.00725409	0.0300649	0.0026079	0.0134917	-0.0158261	-0.005405	-0.0174116	0.0089278	-0.00189812	-0.0124949	-0.00189065	-0.0043309	-0.00386201	-0.000496003	-0.0171364	-0.00818232	-0.00771709	-0.0120083	-0.00336983	-0.00102983
Meyerozyma caribbica	yHMPu5000035662_meyerozyma_caribbica_160613	0.0219512	0.0100874	0.0142819	0.0209739	0.0156505	0.0384588	-0.00503474	-0.0110709	0.00563762	0.000889839	0.0283749	0.00101931	0.034454	0.00790394	-0.0039589	-0.0112223	-0.0127994	0.0165839	-0.0156766	0.00210793	0.0311566	-0.0115647	0.0148084	-0.0191337	-0.00590909	-0.00210548	0.0392927	0.0171355	-0.0061932	0.0267051	0.00326697	0.013017	-0.0140152	-0.00535174	-0.0144246	0.00705121	0.020353	0.0107637	-0.00152228	-0.0203354	-0.00468062	-0.000377449	-0.0170171	-0.0081556	-0.00537788	-0.0107008	-0.00359972	-0.0010207
Candida boidinii	yHMPu5000034926_candida_boidinii_160519	0.0212811	0.0176335	0.0165581	0.0293211	0.0158147	0.044973	0.000211968	-0.0012781	0.00774099	-0.0019688	-0.00810856	0.000794936	0.0382347	0.0110803	-0.0053519	-0.0013663	-0.0131335	0.0182585	-0.00354441	-0.0163236	-0.00593122	-0.0193128	-0.00140821	0.0341658	0.0391892	-0.00600772	-0.0201453	0.0223384	-0.00720827	0.0338367	0.000980949	0.0156302	-0.0126449	-0.00580761	-0.0152865	-0.00151745	0.0193456	-0.00832249	-0.00158445	-0.0183093	-0.000527539	-0.000800919	-0.0106408	-0.00833471	-0.00481291	-0.0152841	-0.00477977	-0.00092343
Teunomyces gatunensis	yHMPu5000035032_candida_gatunensis_160519	0.0246194	0.0106731	0.021595	0.0227731	0.0164801	0.0385487	-0.00554885	-0.0129586	0.00654761	0.00110908	0.0165675	0.00122975	0.0366002	0.00964969	-0.00492227	-0.0122903	-0.012577	0.0163484	-0.0187093	-0.0131488	0.0314239	-0.0140091	0.0161844	-0.0288069	-0.00601807	-0.00707344	0.0358188	-0.00320346	-0.00698569	0.02832	0.00304312	0.0124767	-0.0162163	-0.00548749	-0.0179226	0.00822823	0.0212606	0.0123008	-0.00150689	-0.00527256	-0.00313475	-0.000280727	-0.0184973	-0.00835813	-0.00831066	-0.0128811	-0.00335662	-0.000781994
Cephaloascus fragrans	yHMPu5000034999_cephaloascus_fragrans_160519	-0.0133759	0.00979917	0.0147588	0.028209	0.0165336	0.036589	-0.000362869	-0.00992671	0.00432555	-0.00159847	0.0277389	0.000685504	0.0340912	0.00749064	-0.00205516	-0.0123534	-0.0113885	0.0167677	0.00394911	-0.00772242	-0.00548019	-0.0129781	0.0183484	-0.0259541	0.0327641	-0.00506158	0.0232327	0.0230845	-0.00634629	0.0262011	0.00259257	0.0147171	-0.0140768	-0.00608841	-0.015116	-0.00107903	0.0207022	-0.0107482	-0.00184668	-0.0171896	-0.00287567	-0.00721603	-0.0143809	0.0338328	-0.00182612	-0.0103232	-0.0028849	-0.000641755
Yamadazyma nakazawae	yHMPu5000035252_yamadazyma_nakazawae_170307	0.0132038	0.00746889	0.0212662	0.0297127	0.0173615	0.0425627	-0.00467524	-0.00972108	0.00627812	-0.00250484	0.0323463	-0.000680153	0.0394444	0.00918949	-0.00536043	-0.00822941	-0.0130274	0.0159327	-0.0152711	-0.00658464	-0.00656524	-0.0118792	-0.00123082	-0.0223899	-0.00594391	-0.00765093	0.0273666	0.0227556	-0.00848533	-0.00182271	0.00443819	0.0157237	-0.0166549	-0.00589537	-0.0155246	0.00981314	0.0260107	-0.0122902	-0.0020966	-0.017526	-0.00237673	-0.000226673	-0.017172	-0.00912534	-0.00785664	-0.0117428	-0.0035119	-0.0011231
Kazachstania spencerorum	yHAB155_kazachstania_spencerorum_160519	0.0125217	0.010495	0.0211755	0.0264339	0.0186048	0.0390704	-0.00709911	-0.0123827	0.0105741	0.00883668	-0.00511453	-0.000574704	0.0391287	0.00868694	-0.00714848	-0.0087828	-0.00985631	0.0169734	-0.0136562	-0.0116974	-0.00691023	-0.0103724	-0.00102382	-0.0371431	-0.00630687	0.0313801	0.0222292	0.0205837	-0.00615847	0.0289963	-0.00324065	-0.0178848	-0.0118372	-0.00637829	-0.0154398	-0.0034747	0.0237019	0.00799964	-0.0017357	-0.0155005	-0.000299606	-0.00702513	-0.0127681	0.0419084	-0.00751867	-0.00700201	-0.00375601	0.00537735
Nakaseomyces glabratus	yHMPu5000034723_candida_glabrata_180604	-0.0141291	0.0118684	0.0177748	0.0301801	0.0190742	0.0358769	-0.00798645	-0.0122716	-0.00392679	0.010114	0.0300049	0.00142114	0.0373938	0.00813832	-0.00382328	-0.0102223	-0.0105656	0.0200919	-0.0118749	-0.011071	-0.00670729	-0.00918105	-0.00103968	-0.0369461	-0.00665293	0.0307441	0.0185691	0.0207693	-0.00601907	0.0174055	-0.00346551	-0.018058	-0.0106279	-0.00629251	-0.0153774	-0.00350161	0.0232191	0.00934028	-0.00194415	-0.013149	-0.00173549	-0.00777499	-0.0134152	0.0419385	-0.0073717	-0.0101069	0.00692997	0.00525908
Tetrapisispora phaffii	yHMPu5000034580_tetrapisispora_phaffii_180604	0.011121	0.00855998	0.0203087	0.00629987	0.019427	0.0367574	-0.00814586	-0.0141866	-0.00435154	0.00961451	0.0248296	0.0023389	0.0375538	0.00578744	-0.00740097	-0.00949189	-0.0101616	0.0147195	-0.0128963	-0.0115922	-0.00641987	-0.00835236	-0.00108132	-0.0389969	-0.00667678	0.0292466	0.0394585	0.0208755	-0.00597576	0.0191963	-0.0029052	-0.0180569	-0.00913728	-0.00605203	-0.0155747	-0.00129303	0.0224237	0.00958019	-0.00174625	-0.0139843	-0.000100141	-0.00776114	-0.014192	0.0424713	-0.00786226	-0.0104955	0.0081699	0.00523508
Kazachstania rosinii	yHAB153_kazachstania_rosinii_160519	0.0166943	0.0123202	0.0217617	0.00487737	0.0195934	0.0392417	-0.00670641	-0.0138881	0.00988831	0.0100775	-0.00458671	0.00188764	0.0397588	0.00833431	-0.00748123	-0.00868664	-0.00994815	0.0175799	-0.0133923	-0.0115246	-0.00686993	-0.0093801	-0.00120303	-0.0368121	-0.00635424	0.0319744	0.0386739	0.0215227	-0.00626184	0.028868	-0.00294443	-0.0171688	-0.0110511	-0.00632225	-0.0154557	-0.0034986	0.0240249	0.00904434	-0.00184457	-0.01586	0.000161569	-0.00781828	-0.0134313	0.043843	-0.00758054	-0.0093193	-0.00412672	0.00559551
Tetrapisispora blattae	yHMPu5000034874_tetrapisispora_blattae_190924	0.00619918	0.0143392	0.0184763	0.0188903	0.019623	0.0376996	-0.0071938	-0.0112811	-0.00389861	0.00921567	0.0321645	0.00075459	0.0373377	0.00695089	-0.00021562	-0.00967203	-0.00920312	0.0169414	-0.0116265	-0.0113419	-0.00732785	-0.00912492	-0.000974514	-0.0342705	0.036728	0.0315234	0.01592	0.0201154	-0.00534975	0.0160854	-0.00377024	-0.0181549	-0.00910767	-0.00611684	-0.0158478	0.00828422	0.0203628	0.00827624	-0.00180659	-0.0129744	-0.00131846	-0.00653539	-0.0131269	0.0404258	-0.00725089	-0.00957309	-0.00256776	0.00462167
Kazachstania naganishii	kazachstania_naganishii	-0.0143761	0.0108438	0.0192257	0.021732	0.0200717	0.0384186	-0.00745452	-0.0123723	0.00879208	0.00840282	0.0313123	0.000853879	0.0385559	0.00922256	-0.00346217	-0.00983671	-0.0113354	0.0210518	-0.0112374	-0.011414	-0.00680448	-0.00979325	-0.00111777	-0.0271725	-0.00664268	0.0317903	0.0192363	0.0207187	-0.00621288	0.0287237	-0.00383238	-0.0169847	-0.011023	-0.00616802	-0.0156931	-0.00349282	0.0246268	0.00887543	-0.00204438	-0.0147611	-0.00124233	-0.00873322	-0.0135307	0.0404355	-0.00657434	-0.00901436	-0.0029042	-0.00103797
Kazachstania intestinalis	yHAB148_kazachstania_intestinalis_160519	-0.0154872	0.0122701	0.0188446	0.021706	0.021437	0.0383777	-0.00703995	-0.0155818	0.0110619	0.0110518	-0.00550024	0.000646476	-0.00922581	0.00790007	-0.00264186	-0.0105333	-0.0115502	0.0249021	-0.0118739	-0.0123878	-0.00756248	-0.00975741	-0.00143402	-0.0376449	-0.0071019	0.0339961	0.0225224	0.0218266	-0.00766192	0.029555	-0.00487558	-0.0168025	-0.0112374	-0.0066432	-0.0162295	-0.00341872	0.0242029	0.00929241	-0.00230721	-0.0153117	0.00124117	-0.00798077	-0.0139501	0.0450736	-0.00828442	-0.00937398	-0.00444374	0.00571869
[truncated: 2 more columns]
