# Supplementary material for: Machine learning reveals genes impacting oxidative stress resistance across yeasts
Source: Nat Commun. 2025 Jul 1;16:5866. doi: 10.1038/s41467-025-60189-3 (PMC12215403; doi:10.1038/s41467-025-60189-3)
Supplement: Supplementary file 6 — Supplementary Data 4 [file 41467_2025_60189_MOESM6_ESM.xlsx]

## Sheet: Sheet1
Feature	SHAP_value_S288C
OG0000006	0.0257655
OG0000030	-0.0344417
OG0000173	0.0194158
OG0000000	-0.00651395
OG0000446	-0.0147357
OG0000005	0.035217
OG0000150	-0.00300169
OG0000017	0.0404768
OG0000086	-0.033226
OG0000484	0.0119189
OG0000042	0.0296399
OG0000501	-0.00723558
OG0000020	-0.00669004
OG0000143	0.0156973
OG0000490	-0.00410542
OG0004098	-0.000993967
OG0001663	0.0117831
OG0000297	-0.0153691
OG0000008	0.0171668
OG0000746	-0.00840544
OG0000058	0.012932
OG0000466	0.0293063
OG0000755	0.0210451
OG0000024	-0.00132841
OG0000054	-0.005267
OG0000453	-0.00456448
OG0000004	0.0108272
OG0000084	0.0205393
OG0000310	-0.00232503
OG0000013	-0.00355273
OG0000383	-0.0063944
OG0000101	-0.00242973
OG0000794	-0.000448951
OG0000181	0.0394087
OG0000108	-0.00822056
OG0000413	-0.00875565
OG0000063	-0.00665397
OG0000656	-0.00796465
OG0003566	-0.00332353
OG0005114	0.00859745
OG0000302	-0.00689061
OG0001038	0.0209385
OG0004233	0.00326378
OG0000547	0.0207707
OG0005246	-0.0024904
OG0003685	-0.0118419
OG0000889	0.00105049
OG0002956	-0.0104301
OG0001088	-0.00324757
OG0003636	-0.00557223
