# Supplementary material for: Machine learning reveals genes impacting oxidative stress resistance across yeasts
Source: Nat Commun. 2025 Jul 1;16:5866. doi: 10.1038/s41467-025-60189-3 (PMC12215403; doi:10.1038/s41467-025-60189-3)
Supplement: Supplementary file 7 — Supplementary Data 5 [file 41467_2025_60189_MOESM7_ESM.txt]

Species	Class	OG0000000	OG0000001	OG0000002	OG0000003	OG0000004	OG0000005	OG0000006	OG0000007	OG0000008	OG0000009	OG0000010	OG0000011	OG0000012	OG0000013	OG0000014	OG0000015	OG0000016	OG0000017	OG0000018	OG0000019	OG0000020	OG0000021	OG0000022	OG0000023	OG0000024	OG0000025	OG0000026	OG0000027	OG0000028	OG0000029	OG0000030	OG0000031	OG0000032	OG0000033	OG0000034	OG0000035	OG0000036	OG0000037	OG0000038	OG0000039	OG0000040	OG0000041	OG0000042	OG0000043	OG0000044	OG0000045	OG0000046	OG0000047	OG0000048	OG0000049	OG0000050	OG0000051	OG0000052	OG0000053	OG0000054	OG0000055	OG0000056	OG0000057	OG0000058	OG0000059	OG0000060	OG0000061	OG0000062	OG0000063	OG0000064	OG0000065	OG0000066	OG0000067	OG0000068	OG0000069	OG0000070	OG0000071	OG0000072	OG0000073	OG0000074	OG0000075	OG0000076	OG0000077	OG0000078	OG0000079	OG0000080	OG0000081	OG0000082	OG0000083	OG0000084	OG0000085	OG0000086	OG0000087	OG0000088	OG0000089	OG0000090	OG0000091	OG0000092	OG0000093	OG0000094	OG0000095	OG0000096	OG0000097	OG0000098	OG0000099	OG0000100	OG0000101	OG0000102	OG0000103	OG0000104	OG0000105	OG0000106	OG0000107	OG0000108	OG0000109	OG0000110	OG0000111	OG0000112	OG0000113	OG0000114	OG0000115	OG0000116	OG0000117	OG0000118	OG0000119	OG0000120	OG0000121	OG0000122	OG0000123	OG0000124	OG0000125	OG0000126	OG0000127	OG0000128	OG0000129	OG0000130	OG0000131	OG0000132	OG0000133	OG0000134	OG0000135	OG0000136	OG0000137	OG0000138	OG0000139	OG0000140	OG0000141	OG0000142	OG0000143	OG0000144	OG0000145	OG0000146	OG0000147	OG0000148	OG0000149	OG0000150	OG0000151	OG0000152	OG0000153	OG0000154	OG0000155	OG0000156	OG0000157	OG0000158	OG0000159	OG0000160	OG0000161	OG0000162	OG0000163	OG0000164	OG0000165	OG0000166	OG0000167	OG0000168	OG0000169	OG0000170	OG0000171	OG0000172	OG0000173	OG0000174	OG0000175	OG0000176	OG0000177	OG0000178	OG0000179	OG0000180	OG0000181	OG0000182	OG0000183	OG0000184	OG0000185	OG0000186	OG0000187	OG0000188	OG0000189	OG0000190	OG0000191	OG0000192	OG0000193	OG0000194	OG0000195	OG0000196	OG0000197	OG0000198	OG0000199	OG0000200	OG0000201	OG0000202	OG0000203	OG0000204	OG0000205	OG0000206	OG0000207	OG0000208	OG0000209	OG0000210	OG0000211	OG0000212	OG0000213	OG0000214	OG0000215	OG0000216	OG0000217	OG0000218	OG0000219	OG0000220	OG0000221	OG0000222	OG0000223	OG0000224	OG0000225	OG0000226	OG0000227	OG0000228	OG0000229	OG0000230	OG0000231	OG0000232	OG0000233	OG0000234	OG0000235	OG0000236	OG0000237	OG0000238	OG0000239	OG0000240	OG0000241	OG0000242	OG0000243	OG0000244	OG0000245	OG0000246	OG0000247	OG0000248	OG0000249	OG0000250	OG0000251	OG0000252	OG0000253	OG0000254	OG0000255	OG0000256	OG0000257	OG0000258	OG0000259	OG0000260	OG0000261	OG0000262	OG0000263	OG0000264	OG0000265	OG0000266	OG0000267	OG0000268	OG0000269	OG0000270	OG0000271	OG0000272	OG0000273	OG0000274	OG0000275	OG0000276	OG0000277	OG0000278	OG0000279	OG0000280	OG0000281	OG0000282	OG0000283	OG0000284	OG0000285	OG0000286	OG0000287	OG0000288	OG0000289	OG0000290	OG0000291	OG0000292	OG0000293	OG0000294	OG0000295	OG0000296	OG0000297	OG0000298	OG0000299	OG0000300	OG0000301	OG0000302	OG0000303	OG0000304	OG0000305	OG0000306	OG0000307	OG0000308	OG0000309	OG0000310	OG0000311	OG0000312	OG0000313	OG0000314	OG0000315	OG0000316	OG0000317	OG0000318	OG0000319	OG0000320	OG0000321	OG0000322	OG0000323	OG0000324	OG0000325	OG0000326	OG0000327	OG0000328	OG0000329	OG0000330	OG0000331	OG0000332	OG0000333	OG0000334	OG0000335	OG0000336	OG0000337	OG0000338	OG0000339	OG0000340	OG0000341	OG0000342	OG0000343	OG0000344	OG0000345	OG0000346	OG0000347	OG0000348	OG0000349	OG0000350	OG0000351	OG0000352	OG0000353	OG0000354	OG0000355	OG0000356	OG0000357	OG0000358	OG0000359	OG0000360	OG0000361	OG0000362	OG0000363	OG0000364	OG0000365	OG0000366	OG0000367	OG0000368	OG0000369	OG0000370	OG0000371	OG0000372	OG0000373	OG0000374	OG0000375	OG0000376	OG0000377	OG0000378	OG0000379	OG0000380	OG0000381	OG0000382	OG0000383	OG0000384	OG0000385	OG0000386	OG0000387	OG0000388	OG0000389	OG0000390	OG0000391	OG0000392	OG0000393	OG0000394	OG0000395	OG0000396	OG0000397	OG0000398	OG0000399	OG0000400	OG0000401	OG0000402	OG0000403	OG0000404	OG0000405	OG0000406	OG0000407	OG0000408	OG0000409	OG0000410	OG0000411	OG0000412	OG0000413	OG0000414	OG0000415	OG0000416	OG0000417	OG0000418	OG0000419	OG0000420	OG0000421	OG0000422	OG0000423	OG0000424	OG0000425	OG0000426	OG0000427	OG0000428	OG0000429	OG0000430	OG0000431	OG0000432	OG0000433	OG0000434	OG0000435	OG0000436	OG0000437	OG0000438	OG0000439	OG0000440	OG0000441	OG0000442	OG0000443	OG0000444	OG0000445	OG0000446	OG0000447	OG0000448	OG0000449	OG0000450	OG0000451	OG0000452	OG0000453	OG0000454	OG0000455	OG0000456	OG0000457	OG0000458	OG0000459	OG0000460	OG0000461	OG0000462	OG0000463	OG0000464	OG0000465	OG0000466	OG0000467	OG0000468	OG0000469	OG0000470	OG0000471	OG0000472	OG0000473	OG0000474	OG0000475	OG0000476	OG0000477	OG0000478	OG0000479	OG0000480	OG0000481	OG0000482	OG0000483	OG0000484	OG0000485	OG0000486	OG0000487	OG0000488	OG0000489	OG0000490	OG0000491	OG0000492	OG0000493	OG0000494	OG0000495	OG0000496	OG0000497	OG0000498	OG0000499	OG0000500	OG0000501	OG0000502	OG0000503	OG0000504	OG0000505	OG0000506	OG0000507	OG0000508	OG0000509	OG0000510	OG0000511	OG0000512	OG0000513	OG0000514	OG0000515	OG0000516	OG0000517	OG0000518	OG0000519	OG0000520	OG0000521	OG0000522	OG0000523	OG0000524	OG0000525	OG0000526	OG0000527	OG0000528	OG0000529	OG0000530	OG0000531	OG0000532	OG0000533	OG0000534	OG0000535	OG0000536	OG0000537	OG0000538	OG0000539	OG0000540	OG0000541	OG0000542	OG0000543	OG0000544	OG0000545	OG0000546	OG0000547	OG0000548	OG0000549	OG0000550	OG0000551	OG0000552	OG0000553	OG0000554	OG0000555	OG0000556	OG0000557	OG0000558	OG0000559	OG0000560	OG0000561	OG0000562	OG0000563	OG0000564	OG0000565	OG0000566	OG0000567	OG0000568	OG0000569	OG0000570	OG0000571	OG0000572	OG0000573	OG0000574	OG0000575	OG0000576	OG0000577	OG0000578	OG0000579	OG0000580	OG0000581	OG0000582	OG0000583	OG0000584	OG0000585	OG0000586	OG0000587	OG0000588	OG0000589	OG0000590	OG0000591	OG0000592	OG0000593	OG0000594	OG0000595	OG0000596	OG0000597	OG0000598	OG0000599	OG0000600	OG0000601	OG0000602	OG0000603	OG0000604	OG0000605	OG0000606	OG0000607	OG0000608	OG0000609	OG0000610	OG0000611	OG0000612	OG0000613	OG0000614	OG0000615	OG0000616	OG0000617	OG0000618	OG0000619	OG0000620	OG0000621	OG0000622	OG0000623	OG0000624	OG0000625	OG0000626	OG0000627	OG0000628	OG0000629	OG0000630	OG0000631	OG0000632	OG0000633	OG0000634	OG0000635	OG0000636	OG0000637	OG0000638	OG0000639	OG0000640	OG0000641	OG0000642	OG0000643	OG0000644	OG0000645	OG0000646	OG0000647	OG0000648	OG0000649	OG0000650	OG0000651	OG0000652	OG0000653	OG0000654	OG0000655	OG0000656	OG0000657	OG0000658	OG0000659	OG0000660	OG0000661	OG0000662	OG0000663	OG0000664	OG0000665	OG0000666	OG0000667	OG0000668	OG0000669	OG0000670	OG0000671	OG0000672	OG0000673	OG0000674	OG0000675	OG0000676	OG0000677	OG0000678	OG0000679	OG0000680	OG0000681	OG0000682	OG0000683	OG0000684	OG0000685	OG0000686	OG0000687	OG0000688	OG0000689	OG0000690	OG0000691	OG0000692	OG0000693	OG0000694	OG0000695	OG0000696	OG0000697	OG0000698	OG0000699	OG0000700	OG0000701	OG0000702	OG0000703	OG0000704	OG0000705	OG0000706	OG0000707	OG0000708	OG0000709	OG0000710	OG0000711	OG0000712	OG0000713	OG0000714	OG0000715	OG0000716	OG0000717	OG0000718	OG0000719	OG0000720	OG0000721	OG0000722	OG0000723	OG0000724	OG0000725	OG0000726	OG0000727	OG0000728	OG0000729	OG0000730	OG0000731	OG0000732	OG0000733	OG0000734	OG0000735	OG0000736	OG0000737	OG0000738	OG0000739	OG0000740	OG0000741	OG0000742	OG0000743	OG0000744	OG0000745	OG0000746	OG0000747	OG0000748	OG0000749	OG0000750	OG0000751	OG0000752	OG0000753	OG0000754	OG0000755	OG0000756	OG0000757	OG0000758	OG0000759	OG0000760	OG0000761	OG0000762	OG0000763	OG0000764	OG0000765	OG0000766	OG0000767	OG0000768	OG0000769	OG0000770	OG0000771	OG0000772	OG0000773	OG0000774	OG0000775	OG0000776	OG0000777	OG0000778	OG0000779	OG0000780	OG0000781	OG0000782	OG0000783	OG0000784	OG0000785	OG0000786	OG0000787	OG0000788	OG0000789	OG0000790	OG0000791	OG0000792	OG0000793	OG0000794	OG0000795	OG0000796	OG0000797	OG0000798	OG0000799	OG0000800	OG0000801	OG0000802	OG0000803	OG0000804	OG0000805	OG0000806	OG0000807	OG0000808	OG0000809	OG0000810	OG0000811	OG0000812	OG0000813	OG0000814	OG0000815	OG0000816	OG0000817	OG0000818	OG0000819	OG0000820	OG0000821	OG0000822	OG0000823	OG0000824	OG0000825	OG0000826	OG0000827	OG0000828	OG0000829	OG0000830	OG0000831	OG0000832	OG0000833	OG0000834	OG0000835	OG0000836	OG0000837	OG0000838	OG0000839	OG0000840	OG0000841	OG0000842	OG0000843	OG0000844	OG0000845	OG0000846	OG0000847	OG0000848	OG0000849	OG0000850	OG0000851	OG0000852	OG0000853	OG0000854	OG0000855	OG0000856	OG0000857	OG0000858	OG0000859	OG0000860	OG0000861	OG0000862	OG0000863	OG0000864	OG0000865	OG0000866	OG0000867	OG0000868	OG0000869	OG0000870	OG0000871	OG0000872	OG0000873	OG0000874	OG0000875	OG0000876	OG0000877	OG0000878	OG0000879	OG0000880	OG0000881	OG0000882	OG0000883	OG0000884	OG0000885	OG0000886	OG0000887	OG0000888	OG0000889	OG0000890	OG0000891	OG0000892	OG0000893	OG0000894	OG0000895	OG0000896	OG0000897	OG0000898	OG0000899	OG0000900	OG0000901	OG0000902	OG0000903	OG0000904	OG0000905	OG0000906	OG0000907	OG0000908	OG0000909	OG0000910	OG0000911	OG0000912	OG0000913	OG0000914	OG0000915	OG0000916	OG0000917	OG0000918	OG0000919	OG0000920	OG0000921	OG0000922	OG0000923	OG0000924	OG0000925	OG0000926	OG0000927	OG0000928	OG0000929	OG0000930	OG0000931	OG0000932	OG0000933	OG0000934	OG0000935	OG0000936	OG0000937	OG0000938	OG0000939	OG0000940	OG0000941	OG0000942	OG0000943	OG0000944	OG0000945	OG0000946	OG0000947	OG0000948	OG0000949	OG0000950	OG0000951	OG0000952	OG0000953	OG0000954	OG0000955	OG0000956	OG0000957	OG0000958	OG0000959	OG0000960	OG0000961	OG0000962	OG0000963	OG0000964	OG0000965	OG0000966	OG0000967	OG0000968	OG0000969	OG0000970	OG0000971	OG0000972	OG0000973	OG0000974	OG0000975	OG0000976	OG0000977	OG0000978	OG0000979	OG0000980	OG0000981	OG0000982	OG0000983	OG0000984	OG0000985	OG0000986	OG0000987	OG0000988	OG0000989	OG0000990	OG0000991	OG0000992	OG0000993	OG0000994	OG0000995	OG0000996	OG0000997	OG0000998	OG0000999	OG0001000	OG0001001	OG0001002	OG0001003	OG0001004	OG0001005	OG0001006	OG0001007	OG0001008	OG0001009	OG0001010	OG0001011	OG0001012	OG0001013	OG0001014	OG0001015	OG0001016	OG0001017	OG0001018	OG0001019	OG0001020	OG0001021	OG0001022	OG0001023	OG0001024	OG0001025	OG0001026	OG0001027	OG0001028	OG0001029	OG0001030	OG0001031	OG0001032	OG0001033	OG0001034	OG0001035	OG0001036	OG0001037	OG0001038	OG0001039	OG0001040	OG0001041	OG0001042	OG0001043	OG0001044	OG0001045	OG0001046	OG0001047	OG0001048	OG0001049	OG0001050	OG0001051	OG0001052	OG0001053	OG0001054	OG0001055	OG0001056	OG0001057	OG0001058	OG0001059	OG0001060	OG0001061	OG0001062	OG0001063	OG0001064	OG0001065	OG0001066	OG0001067	OG0001068	OG0001069	OG0001070	OG0001071	OG0001072	OG0001073	OG0001074	OG0001075	OG0001076	OG0001077	OG0001078	OG0001079	OG0001080	OG0001081	OG0001082	OG0001083	OG0001084	OG0001085	OG0001086	OG0001087	OG0001088	OG0001089	OG0001090	OG0001091	OG0001092	OG0001093	OG0001094	OG0001095	OG0001096	OG0001097	OG0001098	OG0001099	OG0001100	OG0001101	OG0001102	OG0001103	OG0001104	OG0001105	OG0001106	OG0001107	OG0001108	OG0001109	OG0001110	OG0001111	OG0001112	OG0001113	OG0001114	OG0001115	OG0001116	OG0001117	OG0001118	OG0001119	OG0001120	OG0001121	OG0001122	OG0001123	OG0001124	OG0001125	OG0001126	OG0001127	OG0001128	OG0001129	OG0001130	OG0001131	OG0001132	OG0001133	OG0001134	OG0001135	OG0001136	OG0001137	OG0001138	OG0001139	OG0001140	OG0001141	OG0001142	OG0001143	OG0001144	OG0001145	OG0001146	OG0001147	OG0001148	OG0001149	OG0001150	OG0001151	OG0001152	OG0001153	OG0001154	OG0001155	OG0001156	OG0001157	OG0001158	OG0001159	OG0001160	OG0001161	OG0001162	OG0001163	OG0001164	OG0001165	OG0001166	OG0001167	OG0001168	OG0001169	OG0001170	OG0001171	OG0001172	OG0001173	OG0001174	OG0001175	OG0001176	OG0001177	OG0001178	OG0001179	OG0001180	OG0001181	OG0001182	OG0001183	OG0001184	OG0001185	OG0001186	OG0001187	OG0001188	OG0001189	OG0001190	OG0001191	OG0001192	OG0001193	OG0001194	OG0001195	OG0001196	OG0001197	OG0001198	OG0001199	OG0001200	OG0001201	OG0001202	OG0001203	OG0001204	OG0001205	OG0001206	OG0001207	OG0001208	OG0001209	OG0001210	OG0001211	OG0001212	OG0001213	OG0001214	OG0001215	OG0001216	OG0001217	OG0001218	OG0001219	OG0001220	OG0001221	OG0001222	OG0001223	OG0001224	OG0001225	OG0001226	OG0001227	OG0001228	OG0001229	OG0001230	OG0001231	OG0001232	OG0001233	OG0001234	OG0001235	OG0001236	OG0001237	OG0001238	OG0001239	OG0001240	OG0001241	OG0001242	OG0001243	OG0001244	OG0001245	OG0001246	OG0001247	OG0001248	OG0001249	OG0001250	OG0001251	OG0001252	OG0001253	OG0001254	OG0001255	OG0001256	OG0001257	OG0001258	OG0001259	OG0001260	OG0001261	OG0001262	OG0001263	OG0001264	OG0001265	OG0001266	OG0001267	OG0001268	OG0001269	OG0001270	OG0001271	OG0001272	OG0001273	OG0001274	OG0001275	OG0001276	OG0001277	OG0001278	OG0001279	OG0001280	OG0001281	OG0001282	OG0001283	OG0001284	OG0001285	OG0001286	OG0001287	OG0001288	OG0001289	OG0001290	OG0001291	OG0001292	OG0001293	OG0001294	OG0001295	OG0001296	OG0001297	OG0001298	OG0001299	OG0001300	OG0001301	OG0001302	OG0001303	OG0001304	OG0001305	OG0001306	OG0001307	OG0001308	OG0001309	OG0001310	OG0001311	OG0001312	OG0001313	OG0001314	OG0001315	OG0001316	OG0001317	OG0001318	OG0001319	OG0001320	OG0001321	OG0001322	OG0001323	OG0001324	OG0001325	OG0001326	OG0001327	OG0001328	OG0001329	OG0001330	OG0001331	OG0001332	OG0001333	OG0001334	OG0001335	OG0001336	OG0001337	OG0001338	OG0001339	OG0001340	OG0001341	OG0001342	OG0001343	OG0001344	OG0001345	OG0001346	OG0001347	OG0001348	OG0001349	OG0001350	OG0001351	OG0001352	OG0001353	OG0001354	OG0001355	OG0001356	OG0001357	OG0001358	OG0001359	OG0001360	OG0001361	OG0001362	OG0001363	OG0001364	OG0001365	OG0001366	OG0001367	OG0001368	OG0001369	OG0001370	OG0001371	OG0001372	OG0001373	OG0001374	OG0001375	OG0001376	OG0001377	OG0001378	OG0001379	OG0001380	OG0001381	OG0001382	OG0001383	OG0001384	OG0001385	OG0001386	OG0001387	OG0001388	OG0001389	OG0001390	OG0001391	OG0001392	OG0001393	OG0001394	OG0001395	OG0001396	OG0001397	OG0001398	OG0001399	OG0001400	OG0001401	OG0001402	OG0001403	OG0001404	OG0001405	OG0001406	OG0001407	OG0001408	OG0001409	OG0001410	OG0001411	OG0001412	OG0001413	OG0001414	OG0001415	OG0001416	OG0001417	OG0001418	OG0001419	OG0001420	OG0001421	OG0001422	OG0001423	OG0001424	OG0001425	OG0001426	OG0001427	OG0001428	OG0001429	OG0001430	OG0001431	OG0001432	OG0001433	OG0001434	OG0001435	OG0001436	OG0001437	OG0001438	OG0001439	OG0001440	OG0001441	OG0001442	OG0001443	OG0001444	OG0001445	OG0001446	OG0001447	OG0001448	OG0001449	OG0001450	OG0001451	OG0001452	OG0001453	OG0001454	OG0001455	OG0001456	OG0001457	OG0001458	OG0001459	OG0001460	OG0001461	OG0001462	OG0001463	OG0001464	OG0001465	OG0001466	OG0001467	OG0001468	OG0001469	OG0001470	OG0001471	OG0001472	OG0001473	OG0001474	OG0001475	OG0001476	OG0001477	OG0001478	OG0001479	OG0001480	OG0001481	OG0001482	OG0001483	OG0001484	OG0001485	OG0001486	OG0001487	OG0001488	OG0001489	OG0001490	OG0001491	OG0001492	OG0001493	OG0001494	OG0001495	OG0001496	OG0001497	OG0001498	OG0001499	OG0001500	OG0001501	OG0001502	OG0001503	OG0001504	OG0001505	OG0001506	OG0001507	OG0001508	OG0001509	OG0001510	OG0001511	OG0001512	OG0001513	OG0001514	OG0001515	OG0001516	OG0001517	OG0001518	OG0001519	OG0001520	OG0001521	OG0001522	OG0001523	OG0001524	OG0001525	OG0001526	OG0001527	OG0001528	OG0001529	OG0001530	OG0001531	OG0001532	OG0001533	OG0001534	OG0001535	OG0001536	OG0001537	OG0001538	OG0001539	OG0001540	OG0001541	OG0001542	OG0001543	OG0001544	OG0001545	OG0001546	OG0001547	OG0001548	OG0001549	OG0001550	OG0001551	OG0001552	OG0001553	OG0001554	OG0001555	OG0001556	OG0001557	OG0001558	OG0001559	OG0001560	OG0001561	OG0001562	OG0001563	OG0001564	OG0001565	OG0001566	OG0001567	OG0001568	OG0001569	OG0001570	OG0001571	OG0001572	OG0001573	OG0001574	OG0001575	OG0001576	OG0001577	OG0001578	OG0001579	OG0001580	OG0001581	OG0001582	OG0001583	OG0001584	OG0001585	OG0001586	OG0001587	OG0001588	OG0001589	OG0001590	OG0001591	OG0001592	OG0001593	OG0001594	OG0001595	OG0001596	OG0001597	OG0001598	OG0001599	OG0001600	OG0001601	OG0001602	OG0001603	OG0001604	OG0001605	OG0001606	OG0001607	OG0001608	OG0001609	OG0001610	OG0001611	OG0001612	OG0001613	OG0001614	OG0001615	OG0001616	OG0001617	OG0001618	OG0001619	OG0001620	OG0001621	OG0001622	OG0001623	OG0001624	OG0001625	OG0001626	OG0001627	OG0001628	OG0001629	OG0001630	OG0001631	OG0001632	OG0001633	OG0001634	OG0001635	OG0001636	OG0001637	OG0001638	OG0001639	OG0001640	OG0001641	OG0001642	OG0001643	OG0001644	OG0001645	OG0001646	OG0001647	OG0001648	OG0001649	OG0001650	OG0001651	OG0001652	OG0001653	OG0001654	OG0001655	OG0001656	OG0001657	OG0001658	OG0001659	OG0001660	OG0001661	OG0001662	OG0001663	OG0001664	OG0001665	OG0001666	OG0001667	OG0001668	OG0001669	OG0001670	OG0001671	OG0001672	OG0001673	OG0001674	OG0001675	OG0001676	OG0001677	OG0001678	OG0001679	OG0001680	OG0001681	OG0001682	OG0001683	OG0001684	OG0001685	OG0001686	OG0001687	OG0001688	OG0001689	OG0001690	OG0001691	OG0001692	OG0001693	OG0001694	OG0001695	OG0001696	OG0001697	OG0001698	OG0001699	OG0001700	OG0001701	OG0001702	OG0001703	OG0001704	OG0001705	OG0001706	OG0001707	OG0001708	OG0001709	OG0001710	OG0001711	OG0001712	OG0001713	OG0001714	OG0001715	OG0001716	OG0001717	OG0001718	OG0001719	OG0001720	OG0001721	OG0001722	OG0001723	OG0001724	OG0001725	OG0001726	OG0001727	OG0001728	OG0001729	OG0001730	OG0001731	OG0001732	OG0001733	OG0001734	OG0001735	OG0001736	OG0001737	OG0001738	OG0001739	OG0001740	OG0001741	OG0001742	OG0001743	OG0001744	OG0001745	OG0001746	OG0001747	OG0001748	OG0001749	OG0001750	OG0001751	OG0001752	OG0001753	OG0001754	OG0001755	OG0001756	OG0001757	OG0001758	OG0001759	OG0001760	OG0001761	OG0001762	OG0001763	OG0001764	OG0001765	OG0001766	OG0001767	OG0001768	OG0001769	OG0001770	OG0001771	OG0001772	OG0001773	OG0001774	OG0001775	OG0001776	OG0001777	OG0001778	OG0001779	OG0001780	OG0001781	OG0001782	OG0001783	OG0001784	OG0001785	OG0001786	OG0001787	OG0001788	OG0001789	OG0001790	OG0001791	OG0001792	OG0001793	OG0001794	OG0001795	OG0001796	OG0001797	OG0001798	OG0001799	OG0001800	OG0001801	OG0001802	OG0001803	OG0001804	OG0001805	OG0001806	OG0001807	OG0001808	OG0001809	OG0001810	OG0001811	OG0001812	OG0001813	OG0001814	OG0001815	OG0001816	OG0001817	OG0001818	OG0001819	OG0001820	OG0001821	OG0001822	OG0001823	OG0001824	OG0001825	OG0001826	OG0001827	OG0001828	OG0001829	OG0001830	OG0001831	OG0001832	OG0001833	OG0001834	OG0001835	OG0001836	OG0001837	OG0001838	OG0001839	OG0001840	OG0001841	OG0001842	OG0001843	OG0001844	OG0001845	OG0001846	OG0001847	OG0001848	OG0001849	OG0001850	OG0001851	OG0001852	OG0001853	OG0001854	OG0001855	OG0001856	OG0001857	OG0001858	OG0001859	OG0001860	OG0001861	OG0001862	OG0001863	OG0001864	OG0001865	OG0001866	OG0001867	OG0001868	OG0001869	OG0001870	OG0001871	OG0001872	OG0001873	OG0001874	OG0001875	OG0001876	OG0001877	OG0001878	OG0001879	OG0001880	OG0001881	OG0001882	OG0001883	OG0001884	OG0001885	OG0001886	OG0001887	OG0001888	OG0001889	OG0001890	OG0001891	OG0001892	OG0001893	OG0001894	OG0001895	OG0001896	OG0001897	OG0001898	OG0001899	OG0001900	OG0001901	OG0001902	OG0001903	OG0001904	OG0001905	OG0001906	OG0001907	OG0001908	OG0001909	OG0001910	OG0001911	OG0001912	OG0001913	OG0001914	OG0001915	OG0001916	OG0001917	OG0001918	OG0001919	OG0001920	OG0001921	OG0001922	OG0001923	OG0001924	OG0001925	OG0001926	OG0001927	OG0001928	OG0001929	OG0001930	OG0001931	OG0001932	OG0001933	OG0001934	OG0001935	OG0001936	OG0001937	OG0001938	OG0001939	OG0001940	OG0001941	OG0001942	OG0001943	OG0001944	OG0001945	OG0001946	OG0001947	OG0001948	OG0001949	OG0001950	OG0001951	OG0001952	OG0001953	OG0001954	OG0001955	OG0001956	OG0001957	OG0001958	OG0001959	OG0001960	OG0001961	OG0001962	OG0001963	OG0001964	OG0001965	OG0001966	OG0001967	OG0001968	OG0001969	OG0001970	OG0001971	OG0001972	OG0001973	OG0001974	OG0001975	OG0001976	OG0001977	OG0001978	OG0001979	OG0001980	OG0001981	OG0001982	OG0001983	OG0001984	OG0001985	OG0001986	OG0001987	OG0001988	OG0001989	OG0001990	OG0001991	OG0001992	OG0001993	OG0001994	OG0001995	OG0001996	OG0001997	OG0001998	OG0001999	OG0002000	OG0002001	OG0002002	OG0002003	OG0002004	OG0002005	OG0002006	OG0002007	OG0002008	OG0002009	OG0002010	OG0002011	OG0002012	OG0002013	OG0002014	OG0002015	OG0002016	OG0002017	OG0002018	OG0002019	OG0002020	OG0002021	OG0002022	OG0002023	OG0002024	OG0002025	OG0002026	OG0002027	OG0002028	OG0002029	OG0002030	OG0002031	OG0002032	OG0002033	OG0002034	OG0002035	OG0002036	OG0002037	OG0002038	OG0002039	OG0002040	OG0002041	OG0002042	OG0002043	OG0002044	OG0002045	OG0002046	OG0002047	OG0002048	OG0002049	OG0002050	OG0002051	OG0002052	OG0002053	OG0002054	OG0002055	OG0002056	OG0002057	OG0002058	OG0002059	OG0002060	OG0002061	OG0002062	OG0002063	OG0002064	OG0002065	OG0002066	OG0002067	OG0002068	OG0002069	OG0002070	OG0002071	OG0002072	OG0002073	OG0002074	OG0002075	OG0002076	OG0002077	OG0002078	OG0002079	OG0002080	OG0002081	OG0002082	OG0002083	OG0002084	OG0002085	OG0002086	OG0002087	OG0002088	OG0002089	OG0002090	OG0002091	OG0002092	OG0002093	OG0002094	OG0002095	OG0002096	OG0002097	OG0002098	OG0002099	OG0002100	OG0002101	OG0002102	OG0002103	OG0002104	OG0002105	OG0002106	OG0002107	OG0002108	OG0002109	OG0002110	OG0002111	OG0002112	OG0002113	OG0002114	OG0002115	OG0002116	OG0002117	OG0002118	OG0002119	OG0002120	OG0002121	OG0002122	OG0002123	OG0002124	OG0002125	OG0002126	OG0002127	OG0002128	OG0002129	OG0002130	OG0002131	OG0002132	OG0002133	OG0002134	OG0002135	OG0002136	OG0002137	OG0002138	OG0002139	OG0002140	OG0002141	OG0002142	OG0002143	OG0002144	OG0002145	OG0002146	OG0002147	OG0002148	OG0002149	OG0002150	OG0002151	OG0002152	OG0002153	OG0002154	OG0002155	OG0002156	OG0002157	OG0002158	OG0002159	OG0002160	OG0002161	OG0002162	OG0002163	OG0002164	OG0002165	OG0002166	OG0002167	OG0002168	OG0002169	OG0002170	OG0002171	OG0002172	OG0002173	OG0002174	OG0002175	OG0002176	OG0002177	OG0002178	OG0002179	OG0002180	OG0002181	OG0002182	OG0002183	OG0002184	OG0002185	OG0002186	OG0002187	OG0002188	OG0002189	OG0002190	OG0002191	OG0002192	OG0002193	OG0002194	OG0002195	OG0002196	OG0002197	OG0002198	OG0002199	OG0002200	OG0002201	OG0002202	OG0002203	OG0002204	OG0002205	OG0002206	OG0002207	OG0002208	OG0002209	OG0002210	OG0002211	OG0002212	OG0002213	OG0002214	OG0002215	OG0002216	OG0002217	OG0002218	OG0002219	OG0002220	OG0002221	OG0002222	OG0002223	OG0002224	OG0002225	OG0002226	OG0002227	OG0002228	OG0002229	OG0002230	OG0002231	OG0002232	OG0002233	OG0002234	OG0002235	OG0002236	OG0002237	OG0002238	OG0002239	OG0002240	OG0002241	OG0002242	OG0002243	OG0002244	OG0002245	OG0002246	OG0002247	OG0002248	OG0002249	OG0002250	OG0002251	OG0002252	OG0002253	OG0002254	OG0002255	OG0002256	OG0002257	OG0002258	OG0002259	OG0002260	OG0002261	OG0002262	OG0002263	OG0002264	OG0002265	OG0002266	OG0002267	OG0002268	OG0002269	OG0002270	OG0002271	OG0002272	OG0002273	OG0002274	OG0002275	OG0002276	OG0002277	OG0002278	OG0002279	OG0002280	OG0002281	OG0002282	OG0002283	OG0002284	OG0002285	OG0002286	OG0002287	OG0002288	OG0002289	OG0002290	OG0002291	OG0002292	OG0002293	OG0002294	OG0002295	OG0002296	OG0002297	OG0002298	OG0002299	OG0002300	OG0002301	OG0002302	OG0002303	OG0002304	OG0002305	OG0002306	OG0002307	OG0002308	OG0002309	OG0002310	OG0002311	OG0002312	OG0002313	OG0002314	OG0002315	OG0002316	OG0002317	OG0002318	OG0002319	OG0002320	OG0002321	OG0002322	OG0002323	OG0002324	OG0002325	OG0002326	OG0002327	OG0002328	OG0002329	OG0002330	OG0002331	OG0002332	OG0002333	OG0002334	OG0002335	OG0002336	OG0002337	OG0002338	OG0002339	OG0002340	OG0002341	OG0002342	OG0002343	OG0002344	OG0002345	OG0002346	OG0002347	OG0002348	OG0002349	OG0002350	OG0002351	OG0002352	OG0002353	OG0002354	OG0002355	OG0002356	OG0002357	OG0002358	OG0002359	OG0002360	OG0002361	OG0002362	OG0002363	OG0002364	OG0002365	OG0002366	OG0002367	OG0002368	OG0002369	OG0002370	OG0002371	OG0002372	OG0002373	OG0002374	OG0002375	OG0002376	OG0002377	OG0002378	OG0002379	OG0002380	OG0002381	OG0002382	OG0002383	OG0002384	OG0002385	OG0002386	OG0002387	OG0002388	OG0002389	OG0002390	OG0002391	OG0002392	OG0002393	OG0002394	OG0002395	OG0002396	OG0002397	OG0002398	OG0002399	OG0002400	OG0002401	OG0002402	OG0002403	OG0002404	OG0002405	OG0002406	OG0002407	OG0002408	OG0002409	OG0002410	OG0002411	OG0002412	OG0002413	OG0002414	OG0002415	OG0002416	OG0002417	OG0002418	OG0002419	OG0002420	OG0002421	OG0002422	OG0002423	OG0002424	OG0002425	OG0002426	OG0002427	OG0002428	OG0002429	OG0002430	OG0002431	OG0002432	OG0002433	OG0002434	OG0002435	OG0002436	OG0002437	OG0002438	OG0002439	OG0002440	OG0002441	OG0002442	OG0002443	OG0002444	OG0002445	OG0002446	OG0002447	OG0002448	OG0002449	OG0002450	OG0002451	OG0002452	OG0002453	OG0002454	OG0002455	OG0002456	OG0002457	OG0002458	OG0002459	OG0002460	OG0002461	OG0002462	OG0002463	OG0002464	OG0002465	OG0002466	OG0002467	OG0002468	OG0002469	OG0002470	OG0002471	OG0002472	OG0002473	OG0002474	OG0002475	OG0002476	OG0002477	OG0002478	OG0002479	OG0002480	OG0002481	OG0002482	OG0002483	OG0002484	OG0002485	OG0002486	OG0002487	OG0002488	OG0002489	OG0002490	OG0002491	OG0002492	OG0002493	OG0002494	OG0002495	OG0002496	OG0002497	OG0002498	OG0002499	OG0002500	OG0002501	OG0002502	OG0002503	OG0002504	OG0002505	OG0002506	OG0002507	OG0002508	OG0002509	OG0002510	OG0002511	OG0002512	OG0002513	OG0002514	OG0002515	OG0002516	OG0002517	OG0002518	OG0002519	OG0002520	OG0002521	OG0002522	OG0002523	OG0002524	OG0002525	OG0002526	OG0002527	OG0002528	OG0002529	OG0002530	OG0002531	OG0002532	OG0002533	OG0002534	OG0002535	OG0002536	OG0002537	OG0002538	OG0002539	OG0002540	OG0002541	OG0002542	OG0002543	OG0002544	OG0002545	OG0002546	OG0002547	OG0002548	OG0002549	OG0002550	OG0002551	OG0002552	OG0002553	OG0002554	OG0002555	OG0002556	OG0002557	OG0002558	OG0002559	OG0002560	OG0002561	OG0002562	OG0002563	OG0002564	OG0002565	OG0002566	OG0002567	OG0002568	OG0002569	OG0002570	OG0002571	OG0002572	OG0002573	OG0002574	OG0002575	OG0002576	OG0002577	OG0002578	OG0002579	OG0002580	OG0002581	OG0002582	OG0002583	OG0002584	OG0002585	OG0002586	OG0002587	OG0002588	OG0002589	OG0002590	OG0002591	OG0002592	OG0002593	OG0002594	OG0002595	OG0002596	OG0002597	OG0002598	OG0002599	OG0002600	OG0002601	OG0002602	OG0002603	OG0002604	OG0002605	OG0002606	OG0002607	OG0002608	OG0002609	OG0002610	OG0002611	OG0002612	OG0002613	OG0002614	OG0002615	OG0002616	OG0002617	OG0002618	OG0002619	OG0002620	OG0002621	OG0002622	OG0002623	OG0002624	OG0002625	OG0002626	OG0002627	OG0002628	OG0002629	OG0002630	OG0002631	OG0002632	OG0002633	OG0002634	OG0002635	OG0002636	OG0002637	OG0002638	OG0002639	OG0002640	OG0002641	OG0002642	OG0002643	OG0002644	OG0002645	OG0002646	OG0002647	OG0002648	OG0002649	OG0002650	OG0002651	OG0002652	OG0002653	OG0002654	OG0002655	OG0002656	OG0002657	OG0002658	OG0002659	OG0002660	OG0002661	OG0002662	OG0002663	OG0002664	OG0002665	OG0002666	OG0002667	OG0002668	OG0002669	OG0002670	OG0002671	OG0002672	OG0002673	OG0002674	OG0002675	OG0002676	OG0002677	OG0002678	OG0002679	OG0002680	OG0002681	OG0002682	OG0002683	OG0002684	OG0002685	OG0002686	OG0002687	OG0002688	OG0002689	OG0002690	OG0002691	OG0002692	OG0002693	OG0002694	OG0002695	OG0002696	OG0002697	OG0002698	OG0002699	OG0002700	OG0002701	OG0002702	OG0002703	OG0002704	OG0002705	OG0002706	OG0002707	OG0002708	OG0002709	OG0002710	OG0002711	OG0002712	OG0002713	OG0002714	OG0002715	OG0002716	OG0002717	OG0002718	OG0002719	OG0002720	OG0002721	OG0002722	OG0002723	OG0002724	OG0002725	OG0002726	OG0002727	OG0002728	OG0002729	OG0002730	OG0002731	OG0002732	OG0002733	OG0002734	OG0002735	OG0002736	OG0002737	OG0002738	OG0002739	OG0002740	OG0002741	OG0002742	OG0002743	OG0002744	OG0002745	OG0002746	OG0002747	OG0002748	OG0002749	OG0002750	OG0002751	OG0002752	OG0002753	OG0002754	OG0002755	OG0002756	OG0002757	OG0002758	OG0002759	OG0002760	OG0002761	OG0002762	OG0002763	OG0002764	OG0002765	OG0002766	OG0002767	OG0002768	OG0002769	OG0002770	OG0002771	OG0002772	OG0002773	OG0002774	OG0002775	OG0002776	OG0002777	OG0002778	OG0002779	OG0002780	OG0002781	OG0002782	OG0002783	OG0002784	OG0002785	OG0002786	OG0002787	OG0002788	OG0002789	OG0002790	OG0002791	OG0002792	OG0002793	OG0002794	OG0002795	OG0002796	OG0002797	OG0002798	OG0002799	OG0002800	OG0002801	OG0002802	OG0002803	OG0002804	OG0002805	OG0002806	OG0002807	OG0002808	OG0002809	OG0002810	OG0002811	OG0002812	OG0002813	OG0002814	OG0002815	OG0002816	OG0002817	OG0002818	OG0002819	OG0002820	OG0002821	OG0002822	OG0002823	OG0002824	OG0002825	OG0002826	OG0002827	OG0002828	OG0002829	OG0002830	OG0002831	OG0002832	OG0002833	OG0002834	OG0002835	OG0002836	OG0002837	OG0002838	OG0002839	OG0002840	OG0002841	OG0002842	OG0002843	OG0002844	OG0002845	OG0002846	OG0002847	OG0002848	OG0002849	OG0002850	OG0002851	OG0002852	OG0002853	OG0002854	OG0002855	OG0002856	OG0002857	OG0002858	OG0002859	OG0002860	OG0002861	OG0002862	OG0002863	OG0002864	OG0002865	OG0002866	OG0002867	OG0002868	OG0002869	OG0002870	OG0002871	OG0002872	OG0002873	OG0002874	OG0002875	OG0002876	OG0002877	OG0002878	OG0002879	OG0002880	OG0002881	OG0002882	OG0002883	OG0002884	OG0002885	OG0002886	OG0002887	OG0002888	OG0002889	OG0002890	OG0002891	OG0002892	OG0002893	OG0002894	OG0002895	OG0002896	OG0002897	OG0002898	OG0002899	OG0002900	OG0002901	OG0002902	OG0002903	OG0002904	OG0002905	OG0002906	OG0002907	OG0002908	OG0002909	OG0002910	OG0002911	OG0002912	OG0002913	OG0002914	OG0002915	OG0002916	OG0002917	OG0002918	OG0002919	OG0002920	OG0002921	OG0002922	OG0002923	OG0002924	OG0002925	OG0002926	OG0002927	OG0002928	OG0002929	OG0002930	OG0002931	OG0002932	OG0002933	OG0002934	OG0002935	OG0002936	OG0002937	OG0002938	OG0002939	OG0002940	OG0002941	OG0002942	OG0002943	OG0002944	OG0002945	OG0002946	OG0002947	OG0002948	OG0002949	OG0002950	OG0002951	OG0002952	OG0002953	OG0002954	OG0002955	OG0002956	OG0002957	OG0002958	OG0002959	OG0002960	OG0002961	OG0002962	OG0002963	OG0002964	OG0002965	OG0002966	OG0002967	OG0002968	OG0002969	OG0002970	OG0002971	OG0002972	OG0002973	OG0002974	OG0002975	OG0002976	OG0002977	OG0002978	OG0002979	OG0002980	OG0002981	OG0002982	OG0002983	OG0002984	OG0002985	OG0002986	OG0002987	OG0002988	OG0002989	OG0002990	OG0002991	OG0002992	OG0002993	OG0002994	OG0002995	OG0002996	OG0002997	OG0002998	OG0002999	OG0003000	OG0003001	OG0003002	OG0003003	OG0003004	OG0003005	OG0003006	OG0003007	OG0003008	OG0003009	OG0003010	OG0003011	OG0003012	OG0003013	OG0003014	OG0003015	OG0003016	OG0003017	OG0003018	OG0003019	OG0003020	OG0003021	OG0003022	OG0003023	OG0003024	OG0003025	OG0003026	OG0003027	OG0003028	OG0003029	OG0003030	OG0003031	OG0003032	OG0003033	OG0003034	OG0003035	OG0003036	OG0003037	OG0003038	OG0003039	OG0003040	OG0003041	OG0003042	OG0003043	OG0003044	OG0003045	OG0003046	OG0003047	OG0003048	OG0003049	OG0003050	OG0003051	OG0003052	OG0003053	OG0003054	OG0003055	OG0003056	OG0003057	OG0003058	OG0003059	OG0003060	OG0003061	OG0003062	OG0003063	OG0003064	OG0003065	OG0003066	OG0003067	OG0003068	OG0003069	OG0003070	OG0003071	OG0003072	OG0003073	OG0003074	OG0003075	OG0003076	OG0003077	OG0003078	OG0003079	OG0003080	OG0003081	OG0003082	OG0003083	OG0003084	OG0003085	OG0003086	OG0003087	OG0003088	OG0003089	OG0003090	OG0003091	OG0003092	OG0003093	OG0003094	OG0003095	OG0003096	OG0003097	OG0003098	OG0003099	OG0003100	OG0003101	OG0003102	OG0003103	OG0003104	OG0003105	OG0003106	OG0003107	OG0003108	OG0003109	OG0003110	OG0003111	OG0003112	OG0003113	OG0003114	OG0003115	OG0003116	OG0003117	OG0003118	OG0003119	OG0003120	OG0003121	OG0003122	OG0003123	OG0003124	OG0003125	OG0003126	OG0003127	OG0003128	OG0003129	OG0003130	OG0003131	OG0003132	OG0003133	OG0003134	OG0003135	OG0003136	OG0003137	OG0003138	OG0003139	OG0003140	OG0003141	OG0003142	OG0003143	OG0003144	OG0003145	OG0003146	OG0003147	OG0003148	OG0003149	OG0003150	OG0003151	OG0003152	OG0003153	OG0003154	OG0003155	OG0003156	OG0003157	OG0003158	OG0003159	OG0003160	OG0003161	OG0003162	OG0003163	OG0003164	OG0003165	OG0003166	OG0003167	OG0003168	OG0003169	OG0003170	OG0003171	OG0003172	OG0003173	OG0003174	OG0003175	OG0003176	OG0003177	OG0003178	OG0003179	OG0003180	OG0003181	OG0003182	OG0003183	OG0003184	OG0003185	OG0003186	OG0003187	OG0003188	OG0003189	OG0003190	OG0003191	OG0003192	OG0003193	OG0003194	OG0003195	OG0003196	OG0003197	OG0003198	OG0003199	OG0003200	OG0003201	OG0003202	OG0003203	OG0003204	OG0003205	OG0003206	OG0003207	OG0003208	OG0003209	OG0003210	OG0003211	OG0003212	OG0003213	OG0003214	OG0003215	OG0003216	OG0003217	OG0003218	OG0003219	OG0003220	OG0003221	OG0003222	OG0003223	OG0003224	OG0003225	OG0003226	OG0003227	OG0003228	OG0003229	OG0003230	OG0003231	OG0003232	OG0003233	OG0003234	OG0003235	OG0003236	OG0003237	OG0003238	OG0003239	OG0003240	OG0003241	OG0003242	OG0003243	OG0003244	OG0003245	OG0003246	OG0003247	OG0003248	OG0003249	OG0003250	OG0003251	OG0003252	OG0003253	OG0003254	OG0003255	OG0003256	OG0003257	OG0003258	OG0003259	OG0003260	OG0003261	OG0003262	OG0003263	OG0003264	OG0003265	OG0003266	OG0003267	OG0003268	OG0003269	OG0003270	OG0003271	OG0003272	OG0003273	OG0003274	OG0003275	OG0003276	OG0003277	OG0003278	OG0003279	OG0003280	OG0003281	OG0003282	OG0003283	OG0003284	OG0003285	OG0003286	OG0003287	OG0003288	OG0003289	OG0003290	OG0003291	OG0003292	OG0003293	OG0003294	OG0003295	OG0003296	OG0003297	OG0003298	OG0003299	OG0003300	OG0003301	OG0003302	OG0003303	OG0003304	OG0003305	OG0003306	OG0003307	OG0003308	OG0003309	OG0003310	OG0003311	OG0003312	OG0003313	OG0003314	OG0003315	OG0003316	OG0003317	OG0003318	OG0003319	OG0003320	OG0003321	OG0003322	OG0003323	OG0003324	OG0003325	OG0003326	OG0003327	OG0003328	OG0003329	OG0003330	OG0003331	OG0003332	OG0003333	OG0003334	OG0003335	OG0003336	OG0003337	OG0003338	OG0003339	OG0003340	OG0003341	OG0003342	OG0003343	OG0003344	OG0003345	OG0003346	OG0003347	OG0003348	OG0003349	OG0003350	OG0003351	OG0003352	OG0003353	OG0003354	OG0003355	OG0003356	OG0003357	OG0003358	OG0003359	OG0003360	OG0003361	OG0003362	OG0003363	OG0003364	OG0003365	OG0003366	OG0003367	OG0003368	OG0003369	OG0003370	OG0003371	OG0003372	OG0003373	OG0003374	OG0003375	OG0003376	OG0003377	OG0003378	OG0003379	OG0003380	OG0003381	OG0003382	OG0003383	OG0003384	OG0003385	OG0003386	OG0003387	OG0003388	OG0003389	OG0003390	OG0003391	OG0003392	OG0003393	OG0003394	OG0003395	OG0003396	OG0003397	OG0003398	OG0003399	OG0003400	OG0003401	OG0003402	OG0003403	OG0003404	OG0003405	OG0003406	OG0003407	OG0003408	OG0003409	OG0003410	OG0003411	OG0003412	OG0003413	OG0003414	OG0003415	OG0003416	OG0003417	OG0003418	OG0003419	OG0003420	OG0003421	OG0003422	OG0003423	OG0003424	OG0003425	OG0003426	OG0003427	OG0003428	OG0003429	OG0003430	OG0003431	OG0003432	OG0003433	OG0003434	OG0003435	OG0003436	OG0003437	OG0003438	OG0003439	OG0003440	OG0003441	OG0003442	OG0003443	OG0003444	OG0003445	OG0003446	OG0003447	OG0003448	OG0003449	OG0003450	OG0003451	OG0003452	OG0003453	OG0003454	OG0003455	OG0003456	OG0003457	OG0003458	OG0003459	OG0003460	OG0003461	OG0003462	OG0003463	OG0003464	OG0003465	OG0003466	OG0003467	OG0003468	OG0003469	OG0003470	OG0003471	OG0003472	OG0003473	OG0003474	OG0003475	OG0003476	OG0003477	OG0003478	OG0003479	OG0003480	OG0003481	OG0003482	OG0003483	OG0003484	OG0003485	OG0003486	OG0003487	OG0003488	OG0003489	OG0003490	OG0003491	OG0003492	OG0003493	OG0003494	OG0003495	OG0003496	OG0003497	OG0003498	OG0003499	OG0003500	OG0003501	OG0003502	OG0003503	OG0003504	OG0003505	OG0003506	OG0003507	OG0003508	OG0003509	OG0003510	OG0003511	OG0003512	OG0003513	OG0003514	OG0003515	OG0003516	OG0003517	OG0003518	OG0003519	OG0003520	OG0003521	OG0003522	OG0003523	OG0003524	OG0003525	OG0003526	OG0003527	OG0003528	OG0003529	OG0003530	OG0003531	OG0003532	OG0003533	OG0003534	OG0003535	OG0003536	OG0003537	OG0003538	OG0003539	OG0003540	OG0003541	OG0003542	OG0003543	OG0003544	OG0003545	OG0003546	OG0003547	OG0003548	OG0003549	OG0003550	OG0003551	OG0003552	OG0003553	OG0003554	OG0003555	OG0003556	OG0003557	OG0003558	OG0003559	OG0003560	OG0003561	OG0003562	OG0003563	OG0003564	OG0003565	OG0003566	OG0003567	OG0003568	OG0003569	OG0003570	OG0003571	OG0003572	OG0003573	OG0003574	OG0003575	OG0003576	OG0003577	OG0003578	OG0003579	OG0003580	OG0003581	OG0003582	OG0003583	OG0003584	OG0003585	OG0003586	OG0003587	OG0003588	OG0003589	OG0003590	OG0003591	OG0003592	OG0003593	OG0003594	OG0003595	OG0003596	OG0003597	OG0003598	OG0003599	OG0003600	OG0003601	OG0003602	OG0003603	OG0003604	OG0003605	OG0003606	OG0003607	OG0003608	OG0003609	OG0003610	OG0003611	OG0003612	OG0003613	OG0003614	OG0003615	OG0003616	OG0003617	OG0003618	OG0003619	OG0003620	OG0003621	OG0003622	OG0003623	OG0003624	OG0003625	OG0003626	OG0003627	OG0003628	OG0003629	OG0003630	OG0003631	OG0003632	OG0003633	OG0003634	OG0003635	OG0003636	OG0003637	OG0003638	OG0003639	OG0003640	OG0003641	OG0003642	OG0003643	OG0003644	OG0003645	OG0003646	OG0003647	OG0003648	OG0003649	OG0003650	OG0003651	OG0003652	OG0003653	OG0003654	OG0003655	OG0003656	OG0003657	OG0003658	OG0003659	OG0003660	OG0003661	OG0003662	OG0003663	OG0003664	OG0003665	OG0003666	OG0003667	OG0003668	OG0003669	OG0003670	OG0003671	OG0003672	OG0003673	OG0003674	OG0003675	OG0003676	OG0003677	OG0003678	OG0003679	OG0003680	OG0003681	OG0003682	OG0003683	OG0003684	OG0003685	OG0003686	OG0003687	OG0003688	OG0003689	OG0003690	OG0003691	OG0003692	OG0003693	OG0003694	OG0003695	OG0003696	OG0003697	OG0003698	OG0003699	OG0003700	OG0003701	OG0003702	OG0003703	OG0003704	OG0003705	OG0003706	OG0003707	OG0003708	OG0003709	OG0003710	OG0003711	OG0003712	OG0003713	OG0003714	OG0003715	OG0003716	OG0003717	OG0003718	OG0003719	OG0003720	OG0003721	OG0003722	OG0003723	OG0003724	OG0003725	OG0003726	OG0003727	OG0003728	OG0003729	OG0003730	OG0003731	OG0003732	OG0003733	OG0003734	OG0003735	OG0003736	OG0003737	OG0003738	OG0003739	OG0003740	OG0003741	OG0003742	OG0003743	OG0003744	OG0003745	OG0003746	OG0003747	OG0003748	OG0003749	OG0003750	OG0003751	OG0003752	OG0003753	OG0003754	OG0003755	OG0003756	OG0003757	OG0003758	OG0003759	OG0003760	OG0003761	OG0003762	OG0003763	OG0003764	OG0003765	OG0003766	OG0003767	OG0003768	OG0003769	OG0003770	OG0003771	OG0003772	OG0003773	OG0003774	OG0003775	OG0003776	OG0003777	OG0003778	OG0003779	OG0003780	OG0003781	OG0003782	OG0003783	OG0003784	OG0003785	OG0003786	OG0003787	OG0003788	OG0003789	OG0003790	OG0003791	OG0003792	OG0003793	OG0003794	OG0003795	OG0003796	OG0003797	OG0003798	OG0003799	OG0003800	OG0003801	OG0003802	OG0003803	OG0003804	OG0003805	OG0003806	OG0003807	OG0003808	OG0003809	OG0003810	OG0003811	OG0003812	OG0003813	OG0003814	OG0003815	OG0003816	OG0003817	OG0003818	OG0003819	OG0003820	OG0003821	OG0003822	OG0003823	OG0003824	OG0003825	OG0003826	OG0003827	OG0003828	OG0003829	OG0003830	OG0003831	OG0003832	OG0003833	OG0003834	OG0003835	OG0003836	OG0003837	OG0003838	OG0003839	OG0003840	OG0003841	OG0003842	OG0003843	OG0003844	OG0003845	OG0003846	OG0003847	OG0003848	OG0003849	OG0003850	OG0003851	OG0003852	OG0003853	OG0003854	OG0003855	OG0003856	OG0003857	OG0003858	OG0003859	OG0003860	OG0003861	OG0003862	OG0003863	OG0003864	OG0003865	OG0003866	OG0003867	OG0003868	OG0003869	OG0003870	OG0003871	OG0003872	OG0003873	OG0003874	OG0003875	OG0003876	OG0003877	OG0003878	OG0003879	OG0003880	OG0003881	OG0003882	OG0003883	OG0003884	OG0003885	OG0003886	OG0003887	OG0003888	OG0003889	OG0003890	OG0003891	OG0003892	OG0003893	OG0003894	OG0003895	OG0003896	OG0003897	OG0003898	OG0003899	OG0003900	OG0003901	OG0003902	OG0003903	OG0003904	OG0003905	OG0003906	OG0003907	OG0003908	OG0003909	OG0003910	OG0003911	OG0003912	OG0003913	OG0003914	OG0003915	OG0003916	OG0003917	OG0003918	OG0003919	OG0003920	OG0003921	OG0003922	OG0003923	OG0003924	OG0003925	OG0003926	OG0003927	OG0003928	OG0003929	OG0003930	OG0003931	OG0003932	OG0003933	OG0003934	OG0003935	OG0003936	OG0003937	OG0003938	OG0003939	OG0003940	OG0003941	OG0003942	OG0003943	OG0003944	OG0003945	OG0003946	OG0003947	OG0003948	OG0003949	OG0003950	OG0003951	OG0003952	OG0003953	OG0003954	OG0003955	OG0003956	OG0003957	OG0003958	OG0003959	OG0003960	OG0003961	OG0003962	OG0003963	OG0003964	OG0003965	OG0003966	OG0003967	OG0003968	OG0003969	OG0003970	OG0003971	OG0003972	OG0003973	OG0003974	OG0003975	OG0003976	OG0003977	OG0003978	OG0003979	OG0003980	OG0003981	OG0003982	OG0003983	OG0003984	OG0003985	OG0003986	OG0003987	OG0003988	OG0003989	OG0003990	OG0003991	OG0003992	OG0003993	OG0003994	OG0003995	OG0003996	OG0003997	OG0003998	OG0003999	OG0004000	OG0004001	OG0004002	OG0004003	OG0004004	OG0004005	OG0004006	OG0004007	OG0004008	OG0004009	OG0004010	OG0004011	OG0004012	OG0004013	OG0004014	OG0004015	OG0004016	OG0004017	OG0004018	OG0004019	OG0004020	OG0004021	OG0004022	OG0004023	OG0004024	OG0004025	OG0004026	OG0004027	OG0004028	OG0004029	OG0004030	OG0004031	OG0004032	OG0004033	OG0004034	OG0004035	OG0004036	OG0004037	OG0004038	OG0004039	OG0004040	OG0004041	OG0004042	OG0004043	OG0004044	OG0004045	OG0004046	OG0004047	OG0004048	OG0004049	OG0004050	OG0004051	OG0004052	OG0004053	OG0004054	OG0004055	OG0004056	OG0004057	OG0004058	OG0004059	OG0004060	OG0004061	OG0004062	OG0004063	OG0004064	OG0004065	OG0004066	OG0004067	OG0004068	OG0004069	OG0004070	OG0004071	OG0004072	OG0004073	OG0004074	OG0004075	OG0004076	OG0004077	OG0004078	OG0004079	OG0004080	OG0004081	OG0004082	OG0004083	OG0004084	OG0004085	OG0004086	OG0004087	OG0004088	OG0004089	OG0004090	OG0004091	OG0004092	OG0004093	OG0004094	OG0004095	OG0004096	OG0004097	OG0004098	OG0004099	OG0004100	OG0004101	OG0004102	OG0004103	OG0004104	OG0004105	OG0004106	OG0004107	OG0004108	OG0004109	OG0004110	OG0004111	OG0004112	OG0004113	OG0004114	OG0004115	OG0004116	OG0004117	OG0004118	OG0004119	OG0004120	OG0004121	OG0004122	OG0004123	OG0004124	OG0004125	OG0004126	OG0004127	OG0004128	OG0004129	OG0004130	OG0004131	OG0004132	OG0004133	OG0004134	OG0004135	OG0004136	OG0004137	OG0004138	OG0004139	OG0004140	OG0004141	OG0004142	OG0004143	OG0004144	OG0004145	OG0004146	OG0004147	OG0004148	OG0004149	OG0004150	OG0004151	OG0004152	OG0004153	OG0004154	OG0004155	OG0004156	OG0004157	OG0004158	OG0004159	OG0004160	OG0004161	OG0004162	OG0004163	OG0004164	OG0004165	OG0004166	OG0004167	OG0004168	OG0004169	OG0004170	OG0004171	OG0004172	OG0004173	OG0004174	OG0004175	OG0004176	OG0004177	OG0004178	OG0004179	OG0004180	OG0004181	OG0004182	OG0004183	OG0004184	OG0004185	OG0004186	OG0004187	OG0004188	OG0004189	OG0004190	OG0004191	OG0004192	OG0004193	OG0004194	OG0004195	OG0004196	OG0004197	OG0004198	OG0004199	OG0004200	OG0004201	OG0004202	OG0004203	OG0004204	OG0004205	OG0004206	OG0004207	OG0004208	OG0004209	OG0004210	OG0004211	OG0004212	OG0004213	OG0004214	OG0004215	OG0004216	OG0004217	OG0004218	OG0004219	OG0004220	OG0004221	OG0004222	OG0004223	OG0004224	OG0004225	OG0004226	OG0004227	OG0004228	OG0004229	OG0004230	OG0004231	OG0004232	OG0004233	OG0004234	OG0004235	OG0004236	OG0004237	OG0004238	OG0004239	OG0004240	OG0004241	OG0004242	OG0004243	OG0004244	OG0004245	OG0004246	OG0004247	OG0004248	OG0004249	OG0004250	OG0004251	OG0004252	OG0004253	OG0004254	OG0004255	OG0004256	OG0004257	OG0004258	OG0004259	OG0004260	OG0004261	OG0004262	OG0004263	OG0004264	OG0004265	OG0004266	OG0004267	OG0004268	OG0004269	OG0004270	OG0004271	OG0004272	OG0004273	OG0004274	OG0004275	OG0004276	OG0004277	OG0004278	OG0004279	OG0004280	OG0004281	OG0004282	OG0004283	OG0004284	OG0004285	OG0004286	OG0004287	OG0004288	OG0004289	OG0004290	OG0004291	OG0004292	OG0004293	OG0004294	OG0004295	OG0004296	OG0004297	OG0004298	OG0004299	OG0004300	OG0004301	OG0004302	OG0004303	OG0004304	OG0004305	OG0004306	OG0004307	OG0004308	OG0004309	OG0004310	OG0004311	OG0004312	OG0004313	OG0004314	OG0004315	OG0004316	OG0004317	OG0004318	OG0004319	OG0004320	OG0004321	OG0004322	OG0004323	OG0004324	OG0004325	OG0004326	OG0004327	OG0004328	OG0004329	OG0004330	OG0004331	OG0004332	OG0004333	OG0004334	OG0004335	OG0004336	OG0004337	OG0004338	OG0004339	OG0004340	OG0004341	OG0004342	OG0004343	OG0004344	OG0004345	OG0004346	OG0004347	OG0004348	OG0004349	OG0004350	OG0004351	OG0004352	OG0004353	OG0004354	OG0004355	OG0004356	OG0004357	OG0004358	OG0004359	OG0004360	OG0004361	OG0004362	OG0004363	OG0004364	OG0004365	OG0004366	OG0004367	OG0004368	OG0004369	OG0004370	OG0004371	OG0004372	OG0004373	OG0004374	OG0004375	OG0004376	OG0004377	OG0004378	OG0004379	OG0004380	OG0004381	OG0004382	OG0004383	OG0004384	OG0004385	OG0004386	OG0004387	OG0004388	OG0004389	OG0004390	OG0004391	OG0004392	OG0004393	OG0004394	OG0004395	OG0004396	OG0004397	OG0004398	OG0004399	OG0004400	OG0004401	OG0004402	OG0004403	OG0004404	OG0004405	OG0004406	OG0004407	OG0004408	OG0004409	OG0004410	OG0004411	OG0004412	OG0004413	OG0004414	OG0004415	OG0004416	OG0004417	OG0004418	OG0004419	OG0004420	OG0004421	OG0004422	OG0004423	OG0004424	OG0004425	OG0004426	OG0004427	OG0004428	OG0004429	OG0004430	OG0004431	OG0004432	OG0004433	OG0004434	OG0004435	OG0004436	OG0004437	OG0004438	OG0004439	OG0004440	OG0004441	OG0004442	OG0004443	OG0004444	OG0004445	OG0004446	OG0004447	OG0004448	OG0004449	OG0004450	OG0004451	OG0004452	OG0004453	OG0004454	OG0004455	OG0004456	OG0004457	OG0004458	OG0004459	OG0004460	OG0004461	OG0004462	OG0004463	OG0004464	OG0004465	OG0004466	OG0004467	OG0004468	OG0004469	OG0004470	OG0004471	OG0004472	OG0004473	OG0004474	OG0004475	OG0004476	OG0004477	OG0004478	OG0004479	OG0004480	OG0004481	OG0004482	OG0004483	OG0004484	OG0004485	OG0004486	OG0004487	OG0004488	OG0004489	OG0004490	OG0004491	OG0004492	OG0004493	OG0004494	OG0004495	OG0004496	OG0004497	OG0004498	OG0004499	OG0004500	OG0004501	OG0004502	OG0004503	OG0004504	OG0004505	OG0004506	OG0004507	OG0004508	OG0004509	OG0004510	OG0004511	OG0004512	OG0004513	OG0004514	OG0004515	OG0004516	OG0004517	OG0004518	OG0004519	OG0004520	OG0004521	OG0004522	OG0004523	OG0004524	OG0004525	OG0004526	OG0004527	OG0004528	OG0004529	OG0004530	OG0004531	OG0004532	OG0004533	OG0004534	OG0004535	OG0004536	OG0004537	OG0004538	OG0004539	OG0004540	OG0004541	OG0004542	OG0004543	OG0004544	OG0004545	OG0004546	OG0004547	OG0004548	OG0004549	OG0004550	OG0004551	OG0004552	OG0004553	OG0004554	OG0004555	OG0004556	OG0004557	OG0004558	OG0004559	OG0004560	OG0004561	OG0004562	OG0004563	OG0004564	OG0004565	OG0004566	OG0004567	OG0004568	OG0004569	OG0004570	OG0004571	OG0004572	OG0004573	OG0004574	OG0004575	OG0004576	OG0004577	OG0004578	OG0004579	OG0004580	OG0004581	OG0004582	OG0004583	OG0004584	OG0004585	OG0004586	OG0004587	OG0004588	OG0004589	OG0004590	OG0004591	OG0004592	OG0004593	OG0004594	OG0004595	OG0004596	OG0004597	OG0004598	OG0004599	OG0004600	OG0004601	OG0004602	OG0004603	OG0004604	OG0004605	OG0004606	OG0004607	OG0004608	OG0004609	OG0004610	OG0004611	OG0004612	OG0004613	OG0004614	OG0004615	OG0004616	OG0004617	OG0004618	OG0004619	OG0004620	OG0004621	OG0004622	OG0004623	OG0004624	OG0004625	OG0004626	OG0004627	OG0004628	OG0004629	OG0004630	OG0004631	OG0004632	OG0004633	OG0004634	OG0004635	OG0004636	OG0004637	OG0004638	OG0004639	OG0004640	OG0004641	OG0004642	OG0004643	OG0004644	OG0004645	OG0004646	OG0004647	OG0004648	OG0004649	OG0004650	OG0004651	OG0004652	OG0004653	OG0004654	OG0004655	OG0004656	OG0004657	OG0004658	OG0004659	OG0004660	OG0004661	OG0004662	OG0004663	OG0004664	OG0004665	OG0004666	OG0004667	OG0004668	OG0004669	OG0004670	OG0004671	OG0004672	OG0004673	OG0004674	OG0004675	OG0004676	OG0004677	OG0004678	OG0004679	OG0004680	OG0004681	OG0004682	OG0004683	OG0004684	OG0004685	OG0004686	OG0004687	OG0004688	OG0004689	OG0004690	OG0004691	OG0004692	OG0004693	OG0004694	OG0004695	OG0004696	OG0004697	OG0004698	OG0004699	OG0004700	OG0004701	OG0004702	OG0004703	OG0004704	OG0004705	OG0004706	OG0004707	OG0004708	OG0004709	OG0004710	OG0004711	OG0004712	OG0004713	OG0004714	OG0004715	OG0004716	OG0004717	OG0004718	OG0004719	OG0004720	OG0004721	OG0004722	OG0004723	OG0004724	OG0004725	OG0004726	OG0004727	OG0004728	OG0004729	OG0004730	OG0004731	OG0004732	OG0004733	OG0004734	OG0004735	OG0004736	OG0004737	OG0004738	OG0004739	OG0004740	OG0004741	OG0004742	OG0004743	OG0004744	OG0004745	OG0004746	OG0004747	OG0004748	OG0004749	OG0004750	OG0004751	OG0004752	OG0004753	OG0004754	OG0004755	OG0004756	OG0004757	OG0004758	OG0004759	OG0004760	OG0004761	OG0004762	OG0004763	OG0004764	OG0004765	OG0004766	OG0004767	OG0004768	OG0004769	OG0004770	OG0004771	OG0004772	OG0004773	OG0004774	OG0004775	OG0004776	OG0004777	OG0004778	OG0004779	OG0004780	OG0004781	OG0004782	OG0004783	OG0004784	OG0004785	OG0004786	OG0004787	OG0004788	OG0004789	OG0004790	OG0004791	OG0004792	OG0004793	OG0004794	OG0004795	OG0004796	OG0004797	OG0004798	OG0004799	OG0004800	OG0004801	OG0004802	OG0004803	OG0004804	OG0004805	OG0004806	OG0004807	OG0004808	OG0004809	OG0004810	OG0004811	OG0004812	OG0004813	OG0004814	OG0004815	OG0004816	OG0004817	OG0004818	OG0004819	OG0004820	OG0004821	OG0004822	OG0004823	OG0004824	OG0004825	OG0004826	OG0004827	OG0004828	OG0004829	OG0004830	OG0004831	OG0004832	OG0004833	OG0004834	OG0004835	OG0004836	OG0004837	OG0004838	OG0004839	OG0004840	OG0004841	OG0004842	OG0004843	OG0004844	OG0004845	OG0004846	OG0004847	OG0004848	OG0004849	OG0004850	OG0004851	OG0004852	OG0004853	OG0004854	OG0004855	OG0004856	OG0004857	OG0004858	OG0004859	OG0004860	OG0004861	OG0004862	OG0004863	OG0004864	OG0004865	OG0004866	OG0004867	OG0004868	OG0004869	OG0004870	OG0004871	OG0004872	OG0004873	OG0004874	OG0004875	OG0004876	OG0004877	OG0004878	OG0004879	OG0004880	OG0004881	OG0004882	OG0004883	OG0004884	OG0004885	OG0004886	OG0004887	OG0004888	OG0004889	OG0004890	OG0004891	OG0004892	OG0004893	OG0004894	OG0004895	OG0004896	OG0004897	OG0004898	OG0004899	OG0004900	OG0004901	OG0004902	OG0004903	OG0004904	OG0004905	OG0004906	OG0004907	OG0004908	OG0004909	OG0004910	OG0004911	OG0004912	OG0004913	OG0004914	OG0004915	OG0004916	OG0004917	OG0004918	OG0004919	OG0004920	OG0004921	OG0004922	OG0004923	OG0004924	OG0004925	OG0004926	OG0004927	OG0004928	OG0004929	OG0004930	OG0004931	OG0004932	OG0004933	OG0004934	OG0004935	OG0004936	OG0004937	OG0004938	OG0004939	OG0004940	OG0004941	OG0004942	OG0004943	OG0004944	OG0004945	OG0004946	OG0004947	OG0004948	OG0004949	OG0004950	OG0004951	OG0004952	OG0004953	OG0004954	OG0004955	OG0004956	OG0004957	OG0004958	OG0004959	OG0004960	OG0004961	OG0004962	OG0004963	OG0004964	OG0004965	OG0004966	OG0004967	OG0004968	OG0004969	OG0004970	OG0004971	OG0004972	OG0004973	OG0004974	OG0004975	OG0004976	OG0004977	OG0004978	OG0004979	OG0004980	OG0004981	OG0004982	OG0004983	OG0004984	OG0004985	OG0004986	OG0004987	OG0004988	OG0004989	OG0004990	OG0004991	OG0004992	OG0004993	OG0004994	OG0004995	OG0004996	OG0004997	OG0004998	OG0004999	OG0005000	OG0005001	OG0005002	OG0005003	OG0005004	OG0005005	OG0005006	OG0005007	OG0005008	OG0005009	OG0005010	OG0005011	OG0005012	OG0005013	OG0005014	OG0005015	OG0005016	OG0005017	OG0005018	OG0005019	OG0005020	OG0005021	OG0005022	OG0005023	OG0005024	OG0005025	OG0005026	OG0005027	OG0005028	OG0005029	OG0005030	OG0005031	OG0005032	OG0005033	OG0005034	OG0005035	OG0005036	OG0005037	OG0005038	OG0005039	OG0005040	OG0005041	OG0005042	OG0005043	OG0005044	OG0005045	OG0005046	OG0005047	OG0005048	OG0005049	OG0005050	OG0005051	OG0005052	OG0005053	OG0005054	OG0005055	OG0005056	OG0005057	OG0005058	OG0005059	OG0005060	OG0005061	OG0005062	OG0005063	OG0005064	OG0005065	OG0005066	OG0005067	OG0005068	OG0005069	OG0005070	OG0005071	OG0005072	OG0005073	OG0005074	OG0005075	OG0005076	OG0005077	OG0005078	OG0005079	OG0005080	OG0005081	OG0005082	OG0005083	OG0005084	OG0005085	OG0005086	OG0005087	OG0005088	OG0005089	OG0005090	OG0005091	OG0005092	OG0005093	OG0005094	OG0005095	OG0005096	OG0005097	OG0005098	OG0005099	OG0005100	OG0005101	OG0005102	OG0005103	OG0005104	OG0005105	OG0005106	OG0005107	OG0005108	OG0005109	OG0005110	OG0005111	OG0005112	OG0005113	OG0005114	OG0005115	OG0005116	OG0005117	OG0005118	OG0005119	OG0005120	OG0005121	OG0005122	OG0005123	OG0005124	OG0005125	OG0005126	OG0005127	OG0005128	OG0005129	OG0005130	OG0005131	OG0005132	OG0005133	OG0005134	OG0005135	OG0005136	OG0005137	OG0005138	OG0005139	OG0005140	OG0005141	OG0005142	OG0005143	OG0005144	OG0005145	OG0005146	OG0005147	OG0005148	OG0005149	OG0005150	OG0005151	OG0005152	OG0005153	OG0005154	OG0005155	OG0005156	OG0005157	OG0005158	OG0005159	OG0005160	OG0005161	OG0005162	OG0005163	OG0005164	OG0005165	OG0005166	OG0005167	OG0005168	OG0005169	OG0005170	OG0005171	OG0005172	OG0005173	OG0005174	OG0005175	OG0005176	OG0005177	OG0005178	OG0005179	OG0005180	OG0005181	OG0005182	OG0005183	OG0005184	OG0005185	OG0005186	OG0005187	OG0005188	OG0005189	OG0005190	OG0005191	OG0005192	OG0005193	OG0005194	OG0005195	OG0005196	OG0005197	OG0005198	OG0005199	OG0005200	OG0005201	OG0005202	OG0005203	OG0005204	OG0005205	OG0005206	OG0005207	OG0005208	OG0005209	OG0005210	OG0005211	OG0005212	OG0005213	OG0005214	OG0005215	OG0005216	OG0005217	OG0005218	OG0005219	OG0005220	OG0005221	OG0005222	OG0005223	OG0005224	OG0005225	OG0005226	OG0005227	OG0005228	OG0005229	OG0005230	OG0005231	OG0005232	OG0005233	OG0005234	OG0005235	OG0005236	OG0005237	OG0005238	OG0005239	OG0005240	OG0005241	OG0005242	OG0005243	OG0005244	OG0005245	OG0005246	OG0005247	OG0005248	OG0005249	OG0005250	OG0005251	OG0005252	OG0005253	OG0005254	OG0005255	OG0005256	OG0005257	OG0005258	OG0005259	OG0005260	OG0005261	OG0005262	OG0005263	OG0005264	OG0005265	OG0005266	OG0005267	OG0005268	OG0005269	OG0005270	OG0005271	OG0005272	OG0005273	OG0005274	OG0005275	OG0005276	OG0005277	OG0005278	OG0005279	OG0005280	OG0005281	OG0005282	OG0005283	OG0005284	OG0005285	OG0005286	OG0005287	OG0005288	OG0005289	OG0005290	OG0005291	OG0005292	OG0005293	OG0005294	OG0005295	OG0005296	OG0005297	OG0005298	OG0005299	OG0005300	OG0005301	OG0005302	OG0005303	OG0005304	OG0005305	OG0005306	OG0005307	OG0005308	OG0005309	OG0005310	OG0005311	OG0005312	OG0005313	OG0005314	OG0005315	OG0005316	OG0005317	OG0005318	OG0005319	OG0005320	OG0005321	OG0005322	OG0005323	OG0005324	OG0005325	OG0005326	OG0005327	OG0005328	OG0005329	OG0005330	OG0005331	OG0005332	OG0005333	OG0005334	OG0005335	OG0005336	OG0005337	OG0005338	OG0005339	OG0005340	OG0005341	OG0005342	OG0005343	OG0005344	OG0005345	OG0005346	OG0005347	OG0005348	OG0005349	OG0005350	OG0005351	OG0005352	OG0005353	OG0005354	OG0005355	OG0005356	OG0005357	OG0005358	OG0005359	OG0005360	OG0005361	OG0005362	OG0005363	OG0005364	OG0005365	OG0005366	OG0005367	OG0005368	OG0005369	OG0005370	OG0005371	OG0005372	OG0005373	OG0005374	OG0005375	OG0005376	OG0005377	OG0005378	OG0005379	OG0005380	OG0005381	OG0005382	OG0005383	OG0005384	OG0005385	OG0005386	OG0005387	OG0005388	OG0005389	OG0005390	OG0005391	OG0005392	OG0005393	OG0005394	OG0005395	OG0005396	OG0005397	OG0005398	OG0005399	OG0005400	OG0005401	OG0005402	OG0005403	OG0005404	OG0005405	OG0005406	OG0005407	OG0005408	OG0005409	OG0005410	OG0005411	OG0005412	OG0005413	OG0005414	OG0005415	OG0005416	OG0005417	OG0005418	OG0005419	OG0005420	OG0005421	OG0005422	OG0005423	OG0005424	OG0005425	OG0005426	OG0005427	OG0005428	OG0005429	OG0005430	OG0005431	OG0005432	OG0005433	OG0005434	OG0005435	OG0005436	OG0005437	OG0005438	OG0005439	OG0005440	OG0005441	OG0005442	OG0005443	OG0005444	OG0005445	OG0005446	OG0005447	OG0005448	OG0005449	OG0005450	OG0005451	OG0005452	OG0005453	OG0005454	OG0005455	OG0005456	OG0005457	OG0005458	OG0005459	OG0005460	OG0005461	OG0005462	OG0005463	OG0005464	OG0005465	OG0005466	OG0005467	OG0005468	OG0005469	OG0005470	OG0005471	OG0005472	OG0005473	OG0005474	OG0005475	OG0005476	OG0005477	OG0005478	OG0005479	OG0005480	OG0005481	OG0005482	OG0005483	OG0005484	OG0005485	OG0005486	OG0005487	OG0005488	OG0005489	OG0005490	OG0005491	OG0005492	OG0005493	OG0005494	OG0005495	OG0005496	OG0005497	OG0005498	OG0005499	OG0005500	OG0005501	OG0005502	OG0005503	OG0005504	OG0005505	OG0005506	OG0005507	OG0005508	OG0005509	OG0005510	OG0005511	OG0005512	OG0005513	OG0005514	OG0005515	OG0005516	OG0005517	OG0005518	OG0005519	OG0005520	OG0005521	OG0005522	OG0005523	OG0005524	OG0005525	OG0005526	OG0005527	OG0005528	OG0005529	OG0005530	OG0005531	OG0005532	OG0005533	OG0005534	OG0005535	OG0005536	OG0005537	OG0005538	OG0005539	OG0005540	OG0005541	OG0005542	OG0005543	OG0005544	OG0005545	OG0005546	OG0005547	OG0005548	OG0005549	OG0005550	OG0005551	OG0005552	OG0005553	OG0005554	OG0005555	OG0005556	OG0005557	OG0005558	OG0005559	OG0005560	OG0005561	OG0005562	OG0005563	OG0005564	OG0005565	OG0005566	OG0005567	OG0005568	OG0005569	OG0005570	OG0005571	OG0005572	OG0005573	OG0005574	OG0005575	OG0005576	OG0005577	OG0005578	OG0005579	OG0005580	OG0005581	OG0005582	OG0005583	OG0005584	OG0005585	OG0005586	OG0005587	OG0005588	OG0005589	OG0005590	OG0005591	OG0005592	OG0005593	OG0005594	OG0005595	OG0005596	OG0005597	OG0005598	OG0005599	OG0005600	OG0005601	OG0005602	OG0005603	OG0005604	OG0005605	OG0005606	OG0005607	OG0005608	OG0005609	OG0005610	OG0005611	OG0005612	OG0005613	OG0005614	OG0005615	OG0005616	OG0005617	OG0005618	OG0005619	OG0005620	OG0005621	OG0005622	OG0005623	OG0005624	OG0005625	OG0005626	OG0005627	OG0005628	OG0005629	OG0005630	OG0005631	OG0005632	OG0005633	OG0005634	OG0005635	OG0005636	OG0005637	OG0005638	OG0005639	OG0005640	OG0005641	OG0005642	OG0005643	OG0005644	OG0005645	OG0005646	OG0005647	OG0005648	OG0005649	OG0005650	OG0005651	OG0005652	OG0005653	OG0005654	OG0005655	OG0005656	OG0005657	OG0005658	OG0005659	OG0005660	OG0005661	OG0005662	OG0005663	OG0005664	OG0005665	OG0005666	OG0005667	OG0005668	OG0005669	OG0005670	OG0005671	OG0005672	OG0005673	OG0005674	OG0005675	OG0005676	OG0005677	OG0005678	OG0005679	OG0005680	OG0005681	OG0005682	OG0005683	OG0005684	OG0005685	OG0005686	OG0005687	OG0005688	OG0005689	OG0005690	OG0005691	OG0005692	OG0005693	OG0005694	OG0005695	OG0005696	OG0005697	OG0005698	OG0005699	OG0005700	OG0005701	OG0005702	OG0005703	OG0005704	OG0005705	OG0005706	OG0005707	OG0005708	OG0005709	OG0005710	OG0005711	OG0005712	OG0005713	OG0005714	OG0005715	OG0005716	OG0005717	OG0005718	OG0005719	OG0005720	OG0005721	OG0005722	OG0005723	OG0005724	OG0005725	OG0005726	OG0005727	OG0005728	OG0005729	OG0005730	OG0005731	OG0005732	OG0005733	OG0005734	OG0005735	OG0005736	OG0005737	OG0005738	OG0005739	OG0005740	OG0005741	OG0005742	OG0005743	OG0005744	OG0005745	OG0005746	OG0005747	OG0005748	OG0005749	OG0005750	OG0005751	OG0005752	OG0005753	OG0005754	OG0005755	OG0005756	OG0005757	OG0005758	OG0005759	OG0005760	OG0005761	OG0005762	OG0005763	OG0005764	OG0005765	OG0005766	OG0005767	OG0005768	OG0005769	OG0005770	OG0005771	OG0005772	OG0005773	OG0005774	OG0005775	OG0005776	OG0005777	OG0005778	OG0005779	OG0005780	OG0005781	OG0005782	OG0005783	OG0005784	OG0005785	OG0005786	OG0005787	OG0005788	OG0005789	OG0005790	OG0005791	OG0005792	OG0005793	OG0005794	OG0005795	OG0005796	OG0005797	OG0005798	OG0005799	OG0005800	OG0005801	OG0005802	OG0005803	OG0005804	OG0005805	OG0005806	OG0005807	OG0005808	OG0005809	OG0005810	OG0005811	OG0005812	OG0005813	OG0005814	OG0005815	OG0005816	OG0005817	OG0005818	OG0005819	OG0005820	OG0005821	OG0005822	OG0005823	OG0005824	OG0005825	OG0005826	OG0005827	OG0005828	OG0005829	OG0005830	OG0005831	OG0005832	OG0005833	OG0005834	OG0005835	OG0005836	OG0005837	OG0005838	OG0005839	OG0005840	OG0005841	OG0005842	OG0005843	OG0005844	OG0005845	OG0005846	OG0005847	OG0005848	OG0005849	OG0005850	OG0005851	OG0005852	OG0005853	OG0005854	OG0005855	OG0005856	OG0005857	OG0005858	OG0005859	OG0005860	OG0005861	OG0005862	OG0005863	OG0005864	OG0005865	OG0005866	OG0005867	OG0005868	OG0005869	OG0005870	OG0005871	OG0005872	OG0005873	OG0005874	OG0005875	OG0005876	OG0005877	OG0005878	OG0005879	OG0005880	OG0005881	OG0005882	OG0005883	OG0005884	OG0005885	OG0005886	OG0005887	OG0005888	OG0005889	OG0005890	OG0005891	OG0005892	OG0005893	OG0005894	OG0005895	OG0005896	OG0005897	OG0005898	OG0005899	OG0005900	OG0005901	OG0005902	OG0005903	OG0005904	OG0005905	OG0005906	OG0005907	OG0005908	OG0005909	OG0005910	OG0005911	OG0005912	OG0005913	OG0005914	OG0005915	OG0005916	OG0005917	OG0005918	OG0005919	OG0005920	OG0005921	OG0005922	OG0005923	OG0005924	OG0005925	OG0005926	OG0005927	OG0005928	OG0005929	OG0005930	OG0005931	OG0005932	OG0005933	OG0005934	OG0005935	OG0005936	OG0005937	OG0005938	OG0005939	OG0005940	OG0005941	OG0005942	OG0005943	OG0005944	OG0005945	OG0005946	OG0005947	OG0005948	OG0005949	OG0005950	OG0005951	OG0005952	OG0005953	OG0005954	OG0005955	OG0005956	OG0005957	OG0005958	OG0005959	OG0005960	OG0005961	OG0005962	OG0005963	OG0005964	OG0005965	OG0005966	OG0005967	OG0005968	OG0005969	OG0005970	OG0005971	OG0005972	OG0005973	OG0005974	OG0005975	OG0005976	OG0005977	OG0005978	OG0005979	OG0005980	OG0005981	OG0005982	OG0005983	OG0005984	OG0005985	OG0005986	OG0005987	OG0005988	OG0005989	OG0005990	OG0005991	OG0005992	OG0005993	OG0005994	OG0005995	OG0005996	OG0005997	OG0005998	OG0005999	OG0006000	OG0006001	OG0006002	OG0006003	OG0006004	OG0006005	OG0006006	OG0006007	OG0006008	OG0006009	OG0006010	OG0006011	OG0006012	OG0006013	OG0006014	OG0006015	OG0006016	OG0006017	OG0006018	OG0006019	OG0006020	OG0006021	OG0006022	OG0006023	OG0006024	OG0006025	OG0006026	OG0006027	OG0006028	OG0006029	OG0006030	OG0006031	OG0006032	OG0006033	OG0006034	OG0006035	OG0006036	OG0006037	OG0006038	OG0006039	OG0006040	OG0006041	OG0006042	OG0006043	OG0006044	OG0006045	OG0006046	OG0006047	OG0006048	OG0006049	OG0006050	OG0006051	OG0006052	OG0006053	OG0006054	OG0006055	OG0006056	OG0006057	OG0006058	OG0006059	OG0006060	OG0006061	OG0006062	OG0006063	OG0006064	OG0006065	OG0006066	OG0006067	OG0006068	OG0006069	OG0006070	OG0006071	OG0006072	OG0006073	OG0006074	OG0006075	OG0006076	OG0006077	OG0006078	OG0006079	OG0006080	OG0006081	OG0006082	OG0006083	OG0006084	OG0006085	OG0006086	OG0006087	OG0006088	OG0006089	OG0006090	OG0006091	OG0006092	OG0006093	OG0006094	OG0006095	OG0006096	OG0006097	OG0006098	OG0006099	OG0006100	OG0006101	OG0006102	OG0006103	OG0006104	OG0006105	OG0006106	OG0006107	OG0006108	OG0006109	OG0006110	OG0006111	OG0006112	OG0006113	OG0006114	OG0006115	OG0006116	OG0006117	OG0006118	OG0006119	OG0006120	OG0006121	OG0006122	OG0006123	OG0006124	OG0006125	OG0006126	OG0006127	OG0006128	OG0006129	OG0006130	OG0006131	OG0006132	OG0006133	OG0006134	OG0006135	OG0006136	OG0006137	OG0006138	OG0006139	OG0006140	OG0006141	OG0006142	OG0006143	OG0006144	OG0006145	OG0006146	OG0006147	OG0006148	OG0006149	OG0006150	OG0006151	OG0006152	OG0006153	OG0006154	OG0006155	OG0006156	OG0006157	OG0006158	OG0006159	OG0006160	OG0006161	OG0006162	OG0006163	OG0006164	OG0006165	OG0006166	OG0006167	OG0006168	OG0006169	OG0006170	OG0006171	OG0006172	OG0006173	OG0006174	OG0006175	OG0006176	OG0006177	OG0006178	OG0006179	OG0006180	OG0006181	OG0006182	OG0006183	OG0006184	OG0006185	OG0006186	OG0006187	OG0006188	OG0006189	OG0006190	OG0006191	OG0006192	OG0006193	OG0006194	OG0006195	OG0006196	OG0006197	OG0006198	OG0006199	OG0006200	OG0006201	OG0006202	OG0006203	OG0006204	OG0006205	OG0006206	OG0006207	OG0006208	OG0006209	OG0006210	OG0006211	OG0006212	OG0006213	OG0006214	OG0006215	OG0006216	OG0006217	OG0006218	OG0006219	OG0006220	OG0006221	OG0006222	OG0006223	OG0006224	OG0006225	OG0006226	OG0006227	OG0006228	OG0006229	OG0006230	OG0006231	OG0006232	OG0006233	OG0006234	OG0006235	OG0006236	OG0006237	OG0006238	OG0006239	OG0006240	OG0006241	OG0006242	OG0006243	OG0006244	OG0006245	OG0006246	OG0006247	OG0006248	OG0006249	OG0006250	OG0006251	OG0006252	OG0006253	OG0006254	OG0006255	OG0006256	OG0006257	OG0006258	OG0006259	OG0006260	OG0006261	OG0006262	OG0006263	OG0006264	OG0006265	OG0006266	OG0006267	OG0006268	OG0006269	OG0006270	OG0006271	OG0006272	OG0006273	OG0006274	OG0006275	OG0006276	OG0006277	OG0006278	OG0006279	OG0006280	OG0006281	OG0006282	OG0006283	OG0006284	OG0006285	OG0006286	OG0006287	OG0006288	OG0006289	OG0006290	OG0006291	OG0006292	OG0006293	OG0006294	OG0006295	OG0006296	OG0006297	OG0006298	OG0006299	OG0006300	OG0006301	OG0006302	OG0006303	OG0006304	OG0006305	OG0006306	OG0006307	OG0006308	OG0006309	OG0006310	OG0006311	OG0006312	OG0006313	OG0006314	OG0006315	OG0006316	OG0006317	OG0006318	OG0006319	OG0006320	OG0006321	OG0006322	OG0006323	OG0006324	OG0006325	OG0006326	OG0006327	OG0006328	OG0006329	OG0006330	OG0006331	OG0006332	OG0006333	OG0006334	OG0006335	OG0006336	OG0006337	OG0006338	OG0006339	OG0006340	OG0006341	OG0006342	OG0006343	OG0006344	OG0006345	OG0006346	OG0006347	OG0006348	OG0006349	OG0006350	OG0006351	OG0006352	OG0006353	OG0006354	OG0006355	OG0006356	OG0006357	OG0006358	OG0006359	OG0006360	OG0006361	OG0006362	OG0006363	OG0006364	OG0006365	OG0006366	OG0006367	OG0006368	OG0006369	OG0006370	OG0006371	OG0006372	OG0006373	OG0006374	OG0006375	OG0006376	OG0006377	OG0006378	OG0006379	OG0006380	OG0006381	OG0006382	OG0006383	OG0006384	OG0006385	OG0006386	OG0006387	OG0006388	OG0006389	OG0006390	OG0006391	OG0006392	OG0006393	OG0006394	OG0006395	OG0006396	OG0006397	OG0006398	OG0006399	OG0006400	OG0006401	OG0006402	OG0006403	OG0006404	OG0006405	OG0006406	OG0006407	OG0006408	OG0006409	OG0006410	OG0006411	OG0006412	OG0006413	OG0006414	OG0006415	OG0006416	OG0006417	OG0006418	OG0006419	OG0006420	OG0006421	OG0006422	OG0006423	OG0006424	OG0006425	OG0006426	OG0006427	OG0006428	OG0006429	OG0006430	OG0006431	OG0006432	OG0006433	OG0006434	OG0006435	OG0006436	OG0006437	OG0006438	OG0006439	OG0006440	OG0006441	OG0006442	OG0006443	OG0006444	OG0006445	OG0006446	OG0006447	OG0006448	OG0006449	OG0006450	OG0006451	OG0006452	OG0006453	OG0006454	OG0006455	OG0006456	OG0006457	OG0006458	OG0006459	OG0006460	OG0006461	OG0006462	OG0006463	OG0006464	OG0006465	OG0006466	OG0006467	OG0006468	OG0006469	OG0006470	OG0006471	OG0006472	OG0006473	OG0006474	OG0006475	OG0006476	OG0006477	OG0006478	OG0006479	OG0006480	OG0006481	OG0006482	OG0006483	OG0006484	OG0006485	OG0006486	OG0006487	OG0006488	OG0006489	OG0006490	OG0006491	OG0006492	OG0006493	OG0006494	OG0006495	OG0006496	OG0006497	OG0006498	OG0006499	OG0006500	OG0006501	OG0006502	OG0006503	OG0006504	OG0006505	OG0006506	OG0006507	OG0006508	OG0006509	OG0006510	OG0006511	OG0006512	OG0006513	OG0006514	OG0006515	OG0006516	OG0006517	OG0006518	OG0006519	OG0006520	OG0006521	OG0006522	OG0006523	OG0006524	OG0006525	OG0006526	OG0006527	OG0006528	OG0006529	OG0006530	OG0006531	OG0006532	OG0006533	OG0006534	OG0006535	OG0006536	OG0006537	OG0006538	OG0006539	OG0006540	OG0006541	OG0006542	OG0006543	OG0006544	OG0006545	OG0006546	OG0006547	OG0006548	OG0006549	OG0006550	OG0006551	OG0006552	OG0006553	OG0006554	OG0006555	OG0006556	OG0006557	OG0006558	OG0006559	OG0006560	OG0006561	OG0006562	OG0006563	OG0006564	OG0006565	OG0006566	OG0006567	OG0006568	OG0006569	OG0006570	OG0006571	OG0006572	OG0006573	OG0006574	OG0006575	OG0006576	OG0006577	OG0006578	OG0006579	OG0006580	OG0006581	OG0006582	OG0006583	OG0006584	OG0006585	OG0006586	OG0006587	OG0006588	OG0006589	OG0006590	OG0006591	OG0006592	OG0006593	OG0006594	OG0006595	OG0006596	OG0006597	OG0006598	OG0006599	OG0006600	OG0006601	OG0006602	OG0006603	OG0006604	OG0006605	OG0006606	OG0006607	OG0006608	OG0006609	OG0006610	OG0006611	OG0006612	OG0006613	OG0006614	OG0006615	OG0006616	OG0006617	OG0006618	OG0006619	OG0006620	OG0006621	OG0006622	OG0006623	OG0006624	OG0006625	OG0006626	OG0006627	OG0006628	OG0006629	OG0006630	OG0006631	OG0006632	OG0006633	OG0006634	OG0006635	OG0006636	OG0006637	OG0006638	OG0006639	OG0006640	OG0006641	OG0006642	OG0006643	OG0006644	OG0006645	OG0006646	OG0006647	OG0006648	OG0006649	OG0006650	OG0006651	OG0006652	OG0006653	OG0006654	OG0006655	OG0006656	OG0006657	OG0006658	OG0006659	OG0006660	OG0006661	OG0006662	OG0006663	OG0006664	OG0006665	OG0006666	OG0006667	OG0006668	OG0006669	OG0006670	OG0006671	OG0006672	OG0006673	OG0006674	OG0006675	OG0006676	OG0006677	OG0006678	OG0006679	OG0006680	OG0006681	OG0006682	OG0006683	OG0006684	OG0006685	OG0006686	OG0006687	OG0006688	OG0006689	OG0006690	OG0006691	OG0006692	OG0006693	OG0006694	OG0006695	OG0006696	OG0006697	OG0006698	OG0006699	OG0006700	OG0006701	OG0006702	OG0006703	OG0006704	OG0006705	OG0006706	OG0006707	OG0006708	OG0006709	OG0006710	OG0006711	OG0006712	OG0006713	OG0006714	OG0006715	OG0006716	OG0006717	OG0006718	OG0006719	OG0006720	OG0006721	OG0006722	OG0006723	OG0006724	OG0006725	OG0006726	OG0006727	OG0006728	OG0006729	OG0006730	OG0006731	OG0006732	OG0006733	OG0006734	OG0006735	OG0006736	OG0006737	OG0006738	OG0006739	OG0006740	OG0006741	OG0006742	OG0006743	OG0006744	OG0006745	OG0006746	OG0006747	OG0006748	OG0006749	OG0006750	OG0006751	OG0006752	OG0006753	OG0006754	OG0006755	OG0006756	OG0006757	OG0006758	OG0006759	OG0006760	OG0006761	OG0006762	OG0006763	OG0006764	OG0006765	OG0006766	OG0006767	OG0006768	OG0006769	OG0006770	OG0006771	OG0006772	OG0006773	OG0006774	OG0006775	OG0006776	OG0006777	OG0006778	OG0006779	OG0006780	OG0006781	OG0006782	OG0006783	OG0006784	OG0006785	OG0006786	OG0006787	OG0006788	OG0006789	OG0006790	OG0006791	OG0006792	OG0006793	OG0006794	OG0006795	OG0006796	OG0006797	OG0006798	OG0006799	OG0006800	OG0006801	OG0006802	OG0006803	OG0006804	OG0006805	OG0006806	OG0006807	OG0006808	OG0006809	OG0006810	OG0006811	OG0006812	OG0006813	OG0006814	OG0006815	OG0006816	OG0006817	OG0006818	OG0006819	OG0006820	OG0006821	OG0006822	OG0006823	OG0006824	OG0006825	OG0006826	OG0006827	OG0006828	OG0006829	OG0006830	OG0006831	OG0006832	OG0006833	OG0006834	OG0006835	OG0006836	OG0006837	OG0006838	OG0006839	OG0006840	OG0006841	OG0006842	OG0006843	OG0006844	OG0006845	OG0006846	OG0006847	OG0006848	OG0006849	OG0006850	OG0006851	OG0006852	OG0006853	OG0006854	OG0006855	OG0006856	OG0006857	OG0006858	OG0006859	OG0006860	OG0006861	OG0006862	OG0006863	OG0006864	OG0006865	OG0006866	OG0006867	OG0006868	OG0006869	OG0006870	OG0006871	OG0006872	OG0006873	OG0006874	OG0006875	OG0006876	OG0006877	OG0006878	OG0006879	OG0006880	OG0006881	OG0006882	OG0006883	OG0006884	OG0006885	OG0006886	OG0006887	OG0006888	OG0006889	OG0006890	OG0006891	OG0006892	OG0006893	OG0006894	OG0006895	OG0006896	OG0006897	OG0006898	OG0006899	OG0006900	OG0006901	OG0006902	OG0006903	OG0006904	OG0006905	OG0006906	OG0006907	OG0006908	OG0006909	OG0006910	OG0006911	OG0006912	OG0006913	OG0006914	OG0006915	OG0006916	OG0006917	OG0006918	OG0006919	OG0006920	OG0006921	OG0006922	OG0006923	OG0006924	OG0006925	OG0006926	OG0006927	OG0006928	OG0006929	OG0006930	OG0006931	OG0006932	OG0006933	OG0006934	OG0006935	OG0006936	OG0006937	OG0006938	OG0006939	OG0006940	OG0006941	OG0006942	OG0006943	OG0006944	OG0006945	OG0006946	OG0006947	OG0006948	OG0006949	OG0006950	OG0006951	OG0006952	OG0006953	OG0006954	OG0006955	OG0006956	OG0006957	OG0006958	OG0006959	OG0006960	OG0006961	OG0006962	OG0006963	OG0006964	OG0006965	OG0006966	OG0006967	OG0006968	OG0006969	OG0006970	OG0006971	OG0006972	OG0006973	OG0006974	OG0006975	OG0006976	OG0006977	OG0006978	OG0006979	OG0006980	OG0006981	OG0006982	OG0006983	OG0006984	OG0006985	OG0006986	OG0006987	OG0006988	OG0006989	OG0006990	OG0006991	OG0006992	OG0006993	OG0006994	OG0006995	OG0006996	OG0006997	OG0006998	OG0006999	OG0007000	OG0007001	OG0007002	OG0007003	OG0007004	OG0007005	OG0007006	OG0007007	OG0007008	OG0007009	OG0007010	OG0007011	OG0007012	OG0007013	OG0007014	OG0007015	OG0007016	OG0007017	OG0007018	OG0007019	OG0007020	OG0007021	OG0007022	OG0007023	OG0007024	OG0007025	OG0007026	OG0007027	OG0007028	OG0007029	OG0007030	OG0007031	OG0007032	OG0007033	OG0007034	OG0007035	OG0007036	OG0007037	OG0007038	OG0007039	OG0007040	OG0007041	OG0007042	OG0007043	OG0007044	OG0007045	OG0007046	OG0007047	OG0007048	OG0007049	OG0007050	OG0007051	OG0007052	OG0007053	OG0007054	OG0007055	OG0007056	OG0007057	OG0007058	OG0007059	OG0007060	OG0007061	OG0007062	OG0007063	OG0007064	OG0007065	OG0007066	OG0007067	OG0007068	OG0007069	OG0007070	OG0007071	OG0007072	OG0007073	OG0007074	OG0007075	OG0007076	OG0007077	OG0007078	OG0007079	OG0007080	OG0007081	OG0007082	OG0007083	OG0007084	OG0007085	OG0007086	OG0007087	OG0007088	OG0007089	OG0007090	OG0007091	OG0007092	OG0007093	OG0007094	OG0007095	OG0007096	OG0007097	OG0007098	OG0007099	OG0007100	OG0007101	OG0007102	OG0007103	OG0007104	OG0007105	OG0007106	OG0007107	OG0007108	OG0007109	OG0007110	OG0007111	OG0007112	OG0007113	OG0007114	OG0007115	OG0007116	OG0007117	OG0007118	OG0007119	OG0007120	OG0007121	OG0007122	OG0007123	OG0007124	OG0007125	OG0007126	OG0007127	OG0007128	OG0007129	OG0007130	OG0007131	OG0007132	OG0007133	OG0007134	OG0007135	OG0007136	OG0007137	OG0007138	OG0007139	OG0007140	OG0007141	OG0007142	OG0007143	OG0007144	OG0007145	OG0007146	OG0007147	OG0007148	OG0007149	OG0007150	OG0007151	OG0007152	OG0007153	OG0007154	OG0007155	OG0007156	OG0007157	OG0007158	OG0007159	OG0007160	OG0007161	OG0007162	OG0007163	OG0007164	OG0007165	OG0007166	OG0007167	OG0007168	OG0007169	OG0007170	OG0007171	OG0007172	OG0007173	OG0007174	OG0007175	OG0007176	OG0007177	OG0007178	OG0007179	OG0007180	OG0007181	OG0007182	OG0007183	OG0007184	OG0007185	OG0007186	OG0007187	OG0007188	OG0007189	OG0007190	OG0007191	OG0007192	OG0007193	OG0007194	OG0007195	OG0007196	OG0007197	OG0007198	OG0007199	OG0007200	OG0007201	OG0007202	OG0007203	OG0007204	OG0007205	OG0007206	OG0007207	OG0007208	OG0007209	OG0007210	OG0007211	OG0007212	OG0007213	OG0007214	OG0007215	OG0007216	OG0007217	OG0007218	OG0007219	OG0007220	OG0007221	OG0007222	OG0007223	OG0007224	OG0007225	OG0007226	OG0007227	OG0007228	OG0007229	OG0007230	OG0007231	OG0007232	OG0007233	OG0007234	OG0007235	OG0007236	OG0007237	OG0007238	OG0007239	OG0007240	OG0007241	OG0007242	OG0007243	OG0007244	OG0007245	OG0007246	OG0007247	OG0007248	OG0007249	OG0007250	OG0007251	OG0007252	OG0007253	OG0007254	OG0007255	OG0007256	OG0007257	OG0007258	OG0007259	OG0007260	OG0007261	OG0007262	OG0007263	OG0007264	OG0007265	OG0007266	OG0007267	OG0007268	OG0007269	OG0007270	OG0007271	OG0007272	OG0007273	OG0007274	OG0007275	OG0007276	OG0007277	OG0007278	OG0007279	OG0007280	OG0007281	OG0007282	OG0007283	OG0007284	OG0007285	OG0007286	OG0007287	OG0007288	OG0007289	OG0007290	OG0007291	OG0007292	OG0007293	OG0007294	OG0007295	OG0007296	OG0007297	OG0007298	OG0007299	OG0007300	OG0007301	OG0007302	OG0007303	OG0007304	OG0007305	OG0007306	OG0007307	OG0007308	OG0007309	OG0007310	OG0007311	OG0007312	OG0007313	OG0007314	OG0007315	OG0007316	OG0007317	OG0007318	OG0007319	OG0007320	OG0007321	OG0007322	OG0007323	OG0007324	OG0007325	OG0007326	OG0007327	OG0007328	OG0007329	OG0007330	OG0007331	OG0007332	OG0007333	OG0007334	OG0007335	OG0007336	OG0007337	OG0007338	OG0007339	OG0007340	OG0007341	OG0007342	OG0007343	OG0007344	OG0007345	OG0007346	OG0007347	OG0007348	OG0007349	OG0007350	OG0007351	OG0007352	OG0007353	OG0007354	OG0007355	OG0007356	OG0007357	OG0007358	OG0007359	OG0007360	OG0007361	OG0007362	OG0007363	OG0007364	OG0007365	OG0007366	OG0007367	OG0007368	OG0007369	OG0007370	OG0007371	OG0007372	OG0007373	OG0007374	OG0007375	OG0007376	OG0007377	OG0007378	OG0007379	OG0007380	OG0007381	OG0007382	OG0007383	OG0007384	OG0007385	OG0007386	OG0007387	OG0007388	OG0007389	OG0007390	OG0007391	OG0007392	OG0007393	OG0007394	OG0007395	OG0007396	OG0007397	OG0007398	OG0007399	OG0007400	OG0007401	OG0007402	OG0007403	OG0007404	OG0007405	OG0007406	OG0007407	OG0007408	OG0007409	OG0007410	OG0007411	OG0007412	OG0007413	OG0007414	OG0007415	OG0007416	OG0007417	OG0007418	OG0007419	OG0007420	OG0007421	OG0007422	OG0007423	OG0007424	OG0007425	OG0007426	OG0007427	OG0007428	OG0007429	OG0007430	OG0007431	OG0007432	OG0007433	OG0007434	OG0007435	OG0007436	OG0007437	OG0007438	OG0007439	OG0007440	OG0007441	OG0007442	OG0007443	OG0007444	OG0007445	OG0007446	OG0007447	OG0007448	OG0007449	OG0007450	OG0007451	OG0007452	OG0007453	OG0007454	OG0007455	OG0007456	OG0007457	OG0007458	OG0007459	OG0007460	OG0007461	OG0007462	OG0007463	OG0007464	OG0007465	OG0007466	OG0007467	OG0007468	OG0007469	OG0007470	OG0007471	OG0007472	OG0007473	OG0007474	OG0007475	OG0007476	OG0007477	OG0007478	OG0007479	OG0007480	OG0007481	OG0007482	OG0007483	OG0007484	OG0007485	OG0007486	OG0007487	OG0007488	OG0007489	OG0007490	OG0007491	OG0007492	OG0007493	OG0007494	OG0007495	OG0007496	OG0007497	OG0007498	OG0007499	OG0007500	OG0007501	OG0007502	OG0007503	OG0007504	OG0007505	OG0007506	OG0007507	OG0007508	OG0007509	OG0007510	OG0007511	OG0007512	OG0007513	OG0007514	OG0007515	OG0007516	OG0007517	OG0007518	OG0007519	OG0007520	OG0007521	OG0007522	OG0007523	OG0007524	OG0007525	OG0007526	OG0007527	OG0007528	OG0007529	OG0007530	OG0007531	OG0007532	OG0007533	OG0007534	OG0007535	OG0007536	OG0007537	OG0007538	OG0007539	OG0007540	OG0007541	OG0007542	OG0007543	OG0007544	OG0007545	OG0007546	OG0007547	OG0007548	OG0007549	OG0007550	OG0007551	OG0007552	OG0007553	OG0007554	OG0007555	OG0007556	OG0007557	OG0007558	OG0007559	OG0007560	OG0007561	OG0007562	OG0007563	OG0007564	OG0007565	OG0007566	OG0007567	OG0007568	OG0007569	OG0007570	OG0007571	OG0007572	OG0007573	OG0007574	OG0007575	OG0007576	OG0007577	OG0007578	OG0007579	OG0007580	OG0007581	OG0007582	OG0007583	OG0007584	OG0007585	OG0007586	OG0007587	OG0007588	OG0007589	OG0007590	OG0007591	OG0007592	OG0007593	OG0007594	OG0007595	OG0007596	OG0007597	OG0007598	OG0007599	OG0007600	OG0007601	OG0007602	OG0007603	OG0007604	OG0007605	OG0007606	OG0007607	OG0007608	OG0007609	OG0007610	OG0007611	OG0007612	OG0007613	OG0007614	OG0007615	OG0007616	OG0007617	OG0007618	OG0007619	OG0007620	OG0007621	OG0007622	OG0007623	OG0007624	OG0007625	OG0007626	OG0007627	OG0007628	OG0007629	OG0007630	OG0007631	OG0007632	OG0007633	OG0007634	OG0007635	OG0007636	OG0007637	OG0007638	OG0007639	OG0007640	OG0007641	OG0007642	OG0007643	OG0007644	OG0007645	OG0007646	OG0007647	OG0007648	OG0007649	OG0007650	OG0007651	OG0007652	OG0007653	OG0007654	OG0007655	OG0007656	OG0007657	OG0007658	OG0007659	OG0007660	OG0007661	OG0007662	OG0007663	OG0007664	OG0007665	OG0007666	OG0007667	OG0007668	OG0007669	OG0007670	OG0007671	OG0007672	OG0007673	OG0007674	OG0007675	OG0007676	OG0007677	OG0007678	OG0007679	OG0007680	OG0007681	OG0007682	OG0007683	OG0007684	OG0007685	OG0007686	OG0007687	OG0007688	OG0007689	OG0007690	OG0007691	OG0007692	OG0007693	OG0007694	OG0007695	OG0007696	OG0007697	OG0007698	OG0007699	OG0007700	OG0007701	OG0007702	OG0007703	OG0007704	OG0007705	OG0007706	OG0007707	OG0007708	OG0007709	OG0007710	OG0007711	OG0007712	OG0007713	OG0007714	OG0007715	OG0007716	OG0007717	OG0007718	OG0007719	OG0007720	OG0007721	OG0007722	OG0007723	OG0007724	OG0007725	OG0007726	OG0007727	OG0007728	OG0007729	OG0007730	OG0007731	OG0007732	OG0007733	OG0007734	OG0007735	OG0007736	OG0007737	OG0007738	OG0007739	OG0007740	OG0007741	OG0007742	OG0007743	OG0007744	OG0007745	OG0007746	OG0007747	OG0007748	OG0007749	OG0007750	OG0007751	OG0007752	OG0007753	OG0007754	OG0007755	OG0007756	OG0007757	OG0007758	OG0007759	OG0007760	OG0007761	OG0007762	OG0007763	OG0007764	OG0007765	OG0007766	OG0007767	OG0007768	OG0007769	OG0007770	OG0007771	OG0007772	OG0007773	OG0007774	OG0007775	OG0007776	OG0007777	OG0007778	OG0007779	OG0007780	OG0007781	OG0007782	OG0007783	OG0007784	OG0007785	OG0007786	OG0007787	OG0007788	OG0007789	OG0007790	OG0007791	OG0007792	OG0007793	OG0007794	OG0007795	OG0007796	OG0007797	OG0007798	OG0007799	OG0007800	OG0007801	OG0007802	OG0007803	OG0007804	OG0007805	OG0007806	OG0007807	OG0007808	OG0007809	OG0007810	OG0007811	OG0007812	OG0007813	OG0007814	OG0007815	OG0007816	OG0007817	OG0007818	OG0007819	OG0007820	OG0007821	OG0007822	OG0007823	OG0007824	OG0007825	OG0007826	OG0007827	OG0007828	OG0007829	OG0007830	OG0007831	OG0007832	OG0007833	OG0007834	OG0007835	OG0007836	OG0007837	OG0007838	OG0007839	OG0007840	OG0007841	OG0007842	OG0007843	OG0007844	OG0007845	OG0007846	OG0007847	OG0007848	OG0007849	OG0007850	OG0007851	OG0007852	OG0007853	OG0007854	OG0007855	OG0007856	OG0007857	OG0007858	OG0007859	OG0007860	OG0007861	OG0007862	OG0007863	OG0007864	OG0007865	OG0007866	OG0007867	OG0007868	OG0007869	OG0007870	OG0007871	OG0007872	OG0007873	OG0007874	OG0007875	OG0007876	OG0007877	OG0007878	OG0007879	OG0007880	OG0007881	OG0007882	OG0007883	OG0007884	OG0007885	OG0007886	OG0007887	OG0007888	OG0007889	OG0007890	OG0007891	OG0007892	OG0007893	OG0007894	OG0007895	OG0007896	OG0007897	OG0007898	OG0007899	OG0007900	OG0007901	OG0007902	OG0007903	OG0007904	OG0007905	OG0007906	OG0007907	OG0007908	OG0007909	OG0007910	OG0007911	OG0007912	OG0007913	OG0007914	OG0007915	OG0007916	OG0007917	OG0007918	OG0007919	OG0007920	OG0007921	OG0007922	OG0007923	OG0007924	OG0007925	OG0007926	OG0007927	OG0007928	OG0007929	OG0007930	OG0007931	OG0007932	OG0007933	OG0007934	OG0007935	OG0007936	OG0007937	OG0007938	OG0007939	OG0007940	OG0007941	OG0007942	OG0007943	OG0007944	OG0007945	OG0007946	OG0007947	OG0007948	OG0007949	OG0007950	OG0007951	OG0007952	OG0007953	OG0007954	OG0007955	OG0007956	OG0007957	OG0007958	OG0007959	OG0007960	OG0007961	OG0007962	OG0007963	OG0007964	OG0007965	OG0007966	OG0007967	OG0007968	OG0007969	OG0007970	OG0007971	OG0007972	OG0007973	OG0007974	OG0007975	OG0007976	OG0007977	OG0007978	OG0007979	OG0007980	OG0007981	OG0007982	OG0007983	OG0007984	OG0007985	OG0007986	OG0007987	OG0007988	OG0007989	OG0007990	OG0007991	OG0007992	OG0007993	OG0007994	OG0007995	OG0007996	OG0007997	OG0007998	OG0007999	OG0008000	OG0008001	OG0008002	OG0008003	OG0008004	OG0008005	OG0008006	OG0008007	OG0008008	OG0008009	OG0008010	OG0008011	OG0008012	OG0008013	OG0008014	OG0008015	OG0008016	OG0008017	OG0008018	OG0008019	OG0008020	OG0008021	OG0008022	OG0008023	OG0008024	OG0008025	OG0008026	OG0008027	OG0008028	OG0008029	OG0008030	OG0008031	OG0008032	OG0008033	OG0008034	OG0008035	OG0008036	OG0008037	OG0008038	OG0008039	OG0008040	OG0008041	OG0008042	OG0008043	OG0008044	OG0008045	OG0008046	OG0008047	OG0008048	OG0008049	OG0008050	OG0008051	OG0008052	OG0008053	OG0008054	OG0008055	OG0008056	OG0008057	OG0008058	OG0008059	OG0008060	OG0008061	OG0008062	OG0008063	OG0008064	OG0008065	OG0008066	OG0008067	OG0008068	OG0008069	OG0008070	OG0008071	OG0008072	OG0008073	OG0008074	OG0008075	OG0008076	OG0008077	OG0008078	OG0008079	OG0008080	OG0008081	OG0008082	OG0008083	OG0008084	OG0008085	OG0008086	OG0008087	OG0008088	OG0008089	OG0008090	OG0008091	OG0008092	OG0008093	OG0008094	OG0008095	OG0008096	OG0008097	OG0008098	OG0008099	OG0008100	OG0008101	OG0008102	OG0008103	OG0008104	OG0008105	OG0008106	OG0008107	OG0008108	OG0008109	OG0008110	OG0008111	OG0008112	OG0008113	OG0008114	OG0008115	OG0008116	OG0008117	OG0008118	OG0008119	OG0008120	OG0008121	OG0008122	OG0008123	OG0008124	OG0008125	OG0008126	OG0008127	OG0008128	OG0008129	OG0008130	OG0008131	OG0008132	OG0008133	OG0008134	OG0008135	OG0008136	OG0008137	OG0008138	OG0008139	OG0008140	OG0008141	OG0008142	OG0008143	OG0008144	OG0008145	OG0008146	OG0008147	OG0008148	OG0008149	OG0008150	OG0008151	OG0008152	OG0008153	OG0008154	OG0008155	OG0008156	OG0008157	OG0008158	OG0008159	OG0008160	OG0008161	OG0008162	OG0008163	OG0008164	OG0008165	OG0008166	OG0008167	OG0008168	OG0008169	OG0008170	OG0008171	OG0008172	OG0008173	OG0008174	OG0008175	OG0008176	OG0008177	OG0008178	OG0008179	OG0008180	OG0008181	OG0008182	OG0008183	OG0008184	OG0008185	OG0008186	OG0008187	OG0008188	OG0008189	OG0008190	OG0008191	OG0008192	OG0008193	OG0008194	OG0008195	OG0008196	OG0008197	OG0008198	OG0008199	OG0008200	OG0008201	OG0008202	OG0008203	OG0008204	OG0008205	OG0008206	OG0008207	OG0008208	OG0008209	OG0008210	OG0008211	OG0008212	OG0008213	OG0008214	OG0008215	OG0008216	OG0008217	OG0008218	OG0008219	OG0008220	OG0008221	OG0008222	OG0008223	OG0008224	OG0008225	OG0008226	OG0008227	OG0008228	OG0008229	OG0008230	OG0008231	OG0008232	OG0008233	OG0008234	OG0008235	OG0008236	OG0008237	OG0008238	OG0008239	OG0008240	OG0008241	OG0008242	OG0008243	OG0008244	OG0008245	OG0008246	OG0008247	OG0008248	OG0008249	OG0008250	OG0008251	OG0008252	OG0008253	OG0008254	OG0008255	OG0008256	OG0008257	OG0008258	OG0008259	OG0008260	OG0008261	OG0008262	OG0008263	OG0008264	OG0008265	OG0008266	OG0008267	OG0008268	OG0008269	OG0008270	OG0008271	OG0008272	OG0008273	OG0008274	OG0008275	OG0008276	OG0008277	OG0008278	OG0008279	OG0008280	OG0008281	OG0008282	OG0008283	OG0008284	OG0008285	OG0008286	OG0008287	OG0008288	OG0008289	OG0008290	OG0008291	OG0008292	OG0008293	OG0008294	OG0008295	OG0008296	OG0008297	OG0008298	OG0008299	OG0008300	OG0008301	OG0008302	OG0008303	OG0008304	OG0008305	OG0008306	OG0008307	OG0008308	OG0008309	OG0008310	OG0008311	OG0008312	OG0008313	OG0008314	OG0008315	OG0008316	OG0008317	OG0008318	OG0008319	OG0008320	OG0008321	OG0008322	OG0008323	OG0008324	OG0008325	OG0008326	OG0008327	OG0008328	OG0008329	OG0008330	OG0008331	OG0008332	OG0008333	OG0008334	OG0008335	OG0008336	OG0008337	OG0008338	OG0008339	OG0008340	OG0008341	OG0008342	OG0008343	OG0008344	OG0008345	OG0008346	OG0008347	OG0008348	OG0008349	OG0008350	OG0008351	OG0008352	OG0008353	OG0008354	OG0008355	OG0008356	OG0008357	OG0008358	OG0008359	OG0008360	OG0008361	OG0008362	OG0008363	OG0008364	OG0008365	OG0008366	OG0008367	OG0008368	OG0008369	OG0008370	OG0008371	OG0008372	OG0008373	OG0008374	OG0008375	OG0008376	OG0008377	OG0008378	OG0008379	OG0008380	OG0008381	OG0008382	OG0008383	OG0008384	OG0008385	OG0008386	OG0008387	OG0008388	OG0008389	OG0008390	OG0008391	OG0008392	OG0008393	OG0008394	OG0008395	OG0008396	OG0008397	OG0008398	OG0008399	OG0008400	OG0008401	OG0008402	OG0008403	OG0008404	OG0008405	OG0008406	OG0008407	OG0008408	OG0008409	OG0008410	OG0008411	OG0008412	OG0008413	OG0008414	OG0008415	OG0008416	OG0008417	OG0008418	OG0008419	OG0008420	OG0008421	OG0008422	OG0008423	OG0008424	OG0008425	OG0008426	OG0008427	OG0008428	OG0008429	OG0008430	OG0008431	OG0008432	OG0008433	OG0008434	OG0008435	OG0008436	OG0008437	OG0008438	OG0008439	OG0008440	OG0008441	OG0008442	OG0008443	OG0008444	OG0008445	OG0008446	OG0008447	OG0008448	OG0008449	OG0008450	OG0008451	OG0008452	OG0008453	OG0008454	OG0008455	OG0008456	OG0008457	OG0008458	OG0008459	OG0008460	OG0008461	OG0008462	OG0008463	OG0008464	OG0008465	OG0008466	OG0008467	OG0008468	OG0008469	OG0008470	OG0008471	OG0008472	OG0008473	OG0008474	OG0008475	OG0008476	OG0008477	OG0008478	OG0008479	OG0008480	OG0008481	OG0008482	OG0008483	OG0008484	OG0008485	OG0008486	OG0008487	OG0008488	OG0008489	OG0008490	OG0008491	OG0008492	OG0008493	OG0008494	OG0008495	OG0008496	OG0008497	OG0008498	OG0008499	OG0008500	OG0008501	OG0008502	OG0008503	OG0008504	OG0008505	OG0008506	OG0008507	OG0008508	OG0008509	OG0008510	OG0008511	OG0008512	OG0008513	OG0008514	OG0008515	OG0008516	OG0008517	OG0008518	OG0008519	OG0008520	OG0008521	OG0008522	OG0008523	OG0008524	OG0008525	OG0008526	OG0008527	OG0008528	OG0008529	OG0008530	OG0008531	OG0008532	OG0008533	OG0008534	OG0008535	OG0008536	OG0008537	OG0008538	OG0008539	OG0008540	OG0008541	OG0008542	OG0008543	OG0008544	OG0008545	OG0008546	OG0008547	OG0008548	OG0008549	OG0008550	OG0008551	OG0008552	OG0008553	OG0008554	OG0008555	OG0008556	OG0008557	OG0008558	OG0008559	OG0008560	OG0008561	OG0008562	OG0008563	OG0008564	OG0008565	OG0008566	OG0008567	OG0008568	OG0008569	OG0008570	OG0008571	OG0008572	OG0008573	OG0008574	OG0008575	OG0008576	OG0008577	OG0008578	OG0008579	OG0008580	OG0008581	OG0008582	OG0008583	OG0008584	OG0008585	OG0008586	OG0008587	OG0008588	OG0008589	OG0008590	OG0008591	OG0008592	OG0008593	OG0008594	OG0008595	OG0008596	OG0008597	OG0008598	OG0008599	OG0008600	OG0008601	OG0008602	OG0008603	OG0008604	OG0008605	OG0008606	OG0008607	OG0008608	OG0008609	OG0008610	OG0008611	OG0008612	OG0008613	OG0008614	OG0008615	OG0008616	OG0008617	OG0008618	OG0008619	OG0008620	OG0008621	OG0008622	OG0008623	OG0008624	OG0008625	OG0008626	OG0008627	OG0008628	OG0008629	OG0008630	OG0008631	OG0008632	OG0008633	OG0008634	OG0008635	OG0008636	OG0008637	OG0008638	OG0008639	OG0008640	OG0008641	OG0008642	OG0008643	OG0008644	OG0008645	OG0008646	OG0008647	OG0008648	OG0008649	OG0008650	OG0008651	OG0008652	OG0008653	OG0008654	OG0008655	OG0008656	OG0008657	OG0008658	OG0008659	OG0008660	OG0008661	OG0008662	OG0008663	OG0008664	OG0008665	OG0008666	OG0008667	OG0008668	OG0008669	OG0008670	OG0008671	OG0008672	OG0008673	OG0008674	OG0008675	OG0008676	OG0008677	OG0008678	OG0008679	OG0008680	OG0008681	OG0008682	OG0008683	OG0008684	OG0008685	OG0008686	OG0008687	OG0008688	OG0008689	OG0008690	OG0008691	OG0008692	OG0008693	OG0008694	OG0008695	OG0008696	OG0008697	OG0008698	OG0008699	OG0008700	OG0008701	OG0008702	OG0008703	OG0008704	OG0008705	OG0008706	OG0008707	OG0008708	OG0008709	OG0008710	OG0008711	OG0008712	OG0008713	OG0008714	OG0008715	OG0008716	OG0008717	OG0008718	OG0008719	OG0008720	OG0008721	OG0008722	OG0008723	OG0008724	OG0008725	OG0008726	OG0008727	OG0008728	OG0008729	OG0008730	OG0008731	OG0008732	OG0008733	OG0008734	OG0008735	OG0008736	OG0008737	OG0008738	OG0008739	OG0008740	OG0008741	OG0008742	OG0008743	OG0008744	OG0008745	OG0008746	OG0008747	OG0008748	OG0008749	OG0008750	OG0008751	OG0008752	OG0008753	OG0008754	OG0008755	OG0008756	OG0008757	OG0008758	OG0008759	OG0008760	OG0008761	OG0008762	OG0008763	OG0008764	OG0008765	OG0008766	OG0008767	OG0008768	OG0008769	OG0008770	OG0008771	OG0008772	OG0008773	OG0008774	OG0008775	OG0008776	OG0008777	OG0008778	OG0008779	OG0008780	OG0008781	OG0008782	OG0008783	OG0008784	OG0008785	OG0008786	OG0008787	OG0008788	OG0008789	OG0008790	OG0008791	OG0008792	OG0008793	OG0008794	OG0008795	OG0008796	OG0008797	OG0008798	OG0008799	OG0008800	OG0008801	OG0008802	OG0008803	OG0008804	OG0008805	OG0008806	OG0008807	OG0008808	OG0008809	OG0008810	OG0008811	OG0008812	OG0008813	OG0008814	OG0008815	OG0008816	OG0008817	OG0008818	OG0008819	OG0008820	OG0008821	OG0008822	OG0008823	OG0008824	OG0008825	OG0008826	OG0008827	OG0008828	OG0008829	OG0008830	OG0008831	OG0008832	OG0008833	OG0008834	OG0008835	OG0008836	OG0008837	OG0008838	OG0008839	OG0008840	OG0008841	OG0008842	OG0008843	OG0008844	OG0008845	OG0008846	OG0008847	OG0008848	OG0008849	OG0008850	OG0008851	OG0008852	OG0008853	OG0008854	OG0008855	OG0008856	OG0008857	OG0008858	OG0008859	OG0008860	OG0008861	OG0008862	OG0008863	OG0008864	OG0008865	OG0008866	OG0008867	OG0008868	OG0008869	OG0008870	OG0008871	OG0008872	OG0008873	OG0008874	OG0008875	OG0008876	OG0008877	OG0008878	OG0008879	OG0008880	OG0008881	OG0008882	OG0008883	OG0008884	OG0008885	OG0008886	OG0008887	OG0008888	OG0008889	OG0008890	OG0008891	OG0008892	OG0008893	OG0008894	OG0008895	OG0008896	OG0008897	OG0008898	OG0008899	OG0008900	OG0008901	OG0008902	OG0008903	OG0008904	OG0008905	OG0008906	OG0008907	OG0008908	OG0008909	OG0008910	OG0008911	OG0008912	OG0008913	OG0008914	OG0008915	OG0008916	OG0008917	OG0008918	OG0008919	OG0008920	OG0008921	OG0008922	OG0008923	OG0008924	OG0008925	OG0008926	OG0008927	OG0008928	OG0008929	OG0008930	OG0008931	OG0008932	OG0008933	OG0008934	OG0008935	OG0008936	OG0008937	OG0008938	OG0008939	OG0008940	OG0008941	OG0008942	OG0008943	OG0008944	OG0008945	OG0008946	OG0008947	OG0008948	OG0008949	OG0008950	OG0008951	OG0008952	OG0008953	OG0008954	OG0008955	OG0008956	OG0008957	OG0008958	OG0008959	OG0008960	OG0008961	OG0008962	OG0008963	OG0008964	OG0008965	OG0008966	OG0008967	OG0008968	OG0008969	OG0008970	OG0008971	OG0008972	OG0008973	OG0008974	OG0008975	OG0008976	OG0008977	OG0008978	OG0008979	OG0008980	OG0008981	OG0008982	OG0008983	OG0008984	OG0008985	OG0008986	OG0008987	OG0008988	OG0008989	OG0008990	OG0008991	OG0008992	OG0008993	OG0008994	OG0008995	OG0008996	OG0008997	OG0008998	OG0008999	OG0009000	OG0009001	OG0009002	OG0009003	OG0009004	OG0009005	OG0009006	OG0009007	OG0009008	OG0009009	OG0009010	OG0009011	OG0009012	OG0009013	OG0009014	OG0009015	OG0009016	OG0009017	OG0009018	OG0009019	OG0009020	OG0009021	OG0009022	OG0009023	OG0009024	OG0009025	OG0009026	OG0009027	OG0009028	OG0009029	OG0009030	OG0009031	OG0009032	OG0009033	OG0009034	OG0009035	OG0009036	OG0009037	OG0009038	OG0009039	OG0009040	OG0009041	OG0009042	OG0009043	OG0009044	OG0009045	OG0009046	OG0009047	OG0009048	OG0009049	OG0009050	OG0009051	OG0009052	OG0009053	OG0009054	OG0009055	OG0009056	OG0009057	OG0009058	OG0009059	OG0009060	OG0009061	OG0009062	OG0009063	OG0009064	OG0009065	OG0009066	OG0009067	OG0009068	OG0009069	OG0009070	OG0009071	OG0009072	OG0009073	OG0009074	OG0009075	OG0009076	OG0009077	OG0009078	OG0009079	OG0009080	OG0009081	OG0009082	OG0009083	OG0009084	OG0009085	OG0009086	OG0009087	OG0009088	OG0009089	OG0009090	OG0009091	OG0009092	OG0009093	OG0009094	OG0009095	OG0009096	OG0009097	OG0009098	OG0009099	OG0009100	OG0009101	OG0009102	OG0009103	OG0009104	OG0009105	OG0009106	OG0009107	OG0009108	OG0009109	OG0009110	OG0009111	OG0009112	OG0009113	OG0009114	OG0009115	OG0009116	OG0009117	OG0009118	OG0009119	OG0009120	OG0009121	OG0009122	OG0009123	OG0009124	OG0009125	OG0009126	OG0009127	OG0009128	OG0009129	OG0009130	OG0009131	OG0009132	OG0009133	OG0009134	OG0009135	OG0009136	OG0009137	OG0009138	OG0009139	OG0009140	OG0009141	OG0009142	OG0009143	OG0009144	OG0009145	OG0009146	OG0009147	OG0009148	OG0009149	OG0009150	OG0009151	OG0009152	OG0009153	OG0009154	OG0009155	OG0009156	OG0009157	OG0009158	OG0009159	OG0009160	OG0009161	OG0009162	OG0009163	OG0009164	OG0009165	OG0009166	OG0009167	OG0009168	OG0009169	OG0009170	OG0009171	OG0009172	OG0009173	OG0009174	OG0009175	OG0009176	OG0009177	OG0009178	OG0009179	OG0009180	OG0009181	OG0009182	OG0009183	OG0009184	OG0009185	OG0009186	OG0009187	OG0009188	OG0009189	OG0009190	OG0009191	OG0009192	OG0009193	OG0009194	OG0009195	OG0009196	OG0009197	OG0009198	OG0009199	OG0009200	OG0009201	OG0009202	OG0009203	OG0009204	OG0009205	OG0009206	OG0009207	OG0009208	OG0009209	OG0009210	OG0009211	OG0009212	OG0009213	OG0009214	OG0009215	OG0009216	OG0009217	OG0009218	OG0009219	OG0009220	OG0009221	OG0009222	OG0009223	OG0009224	OG0009225	OG0009226	OG0009227	OG0009228	OG0009229	OG0009230	OG0009231	OG0009232	OG0009233	OG0009234	OG0009235	OG0009236	OG0009237	OG0009238	OG0009239	OG0009240	OG0009241	OG0009242	OG0009243	OG0009244	OG0009245	OG0009246	OG0009247	OG0009248	OG0009249	OG0009250	OG0009251	OG0009252	OG0009253	OG0009254	OG0009255	OG0009256	OG0009257	OG0009258	OG0009259	OG0009260	OG0009261	OG0009262	OG0009263	OG0009264	OG0009265	OG0009266	OG0009267	OG0009268	OG0009269	OG0009270	OG0009271	OG0009272	OG0009273	OG0009274	OG0009275	OG0009276	OG0009277	OG0009278	OG0009279	OG0009280	OG0009281	OG0009282	OG0009283	OG0009284	OG0009285	OG0009286	OG0009287	OG0009288	OG0009289	OG0009290	OG0009291	OG0009292	OG0009293	OG0009294	OG0009295	OG0009296	OG0009297	OG0009298	OG0009299	OG0009300	OG0009301	OG0009302	OG0009303	OG0009304	OG0009305	OG0009306	OG0009307	OG0009308	OG0009309	OG0009310	OG0009311	OG0009312	OG0009313	OG0009314	OG0009315	OG0009316	OG0009317	OG0009318	OG0009319	OG0009320	OG0009321	OG0009322	OG0009323	OG0009324	OG0009325	OG0009326	OG0009327	OG0009328	OG0009329	OG0009330	OG0009331	OG0009332	OG0009333	OG0009334	OG0009335	OG0009336	OG0009337	OG0009338	OG0009339	OG0009340	OG0009341	OG0009342	OG0009343	OG0009344	OG0009345	OG0009346	OG0009347	OG0009348	OG0009349	OG0009350	OG0009351	OG0009352	OG0009353	OG0009354	OG0009355	OG0009356	OG0009357	OG0009358	OG0009359	OG0009360	OG0009361	OG0009362	OG0009363	OG0009364	OG0009365	OG0009366	OG0009367	OG0009368	OG0009369	OG0009370	OG0009371	OG0009372	OG0009373	OG0009374	OG0009375	OG0009376	OG0009377	OG0009378	OG0009379	OG0009380	OG0009381	OG0009382	OG0009383	OG0009384	OG0009385	OG0009386	OG0009387	OG0009388	OG0009389	OG0009390	OG0009391	OG0009392	OG0009393	OG0009394	OG0009395	OG0009396	OG0009397	OG0009398	OG0009399	OG0009400	OG0009401	OG0009402	OG0009403	OG0009404	OG0009405	OG0009406	OG0009407	OG0009408	OG0009409	OG0009410	OG0009411	OG0009412	OG0009413	OG0009414	OG0009415	OG0009416	OG0009417	OG0009418	OG0009419	OG0009420	OG0009421	OG0009422	OG0009423	OG0009424	OG0009425	OG0009426	OG0009427	OG0009428	OG0009429	OG0009430	OG0009431	OG0009432	OG0009433	OG0009434	OG0009435	OG0009436	OG0009437	OG0009438	OG0009439	OG0009440	OG0009441	OG0009442	OG0009443	OG0009444	OG0009445	OG0009446	OG0009447	OG0009448	OG0009449	OG0009450	OG0009451	OG0009452	OG0009453	OG0009454	OG0009455	OG0009456	OG0009457	OG0009458	OG0009459	OG0009460	OG0009461	OG0009462	OG0009463	OG0009464	OG0009465	OG0009466	OG0009467	OG0009468	OG0009469	OG0009470	OG0009471	OG0009472	OG0009473	OG0009474	OG0009475	OG0009476	OG0009477	OG0009478	OG0009479	OG0009480	OG0009481	OG0009482	OG0009483	OG0009484	OG0009485	OG0009486	OG0009487	OG0009488	OG0009489	OG0009490	OG0009491	OG0009492	OG0009493	OG0009494	OG0009495	OG0009496	OG0009497	OG0009498	OG0009499	OG0009500	OG0009501	OG0009502	OG0009503	OG0009504	OG0009505	OG0009506	OG0009507	OG0009508	OG0009509	OG0009510	OG0009511	OG0009512	OG0009513	OG0009514	OG0009515	OG0009516	OG0009517	OG0009518	OG0009519	OG0009520	OG0009521	OG0009522	OG0009523	OG0009524	OG0009525	OG0009526	OG0009527	OG0009528	OG0009529	OG0009530	OG0009531	OG0009532	OG0009533	OG0009534	OG0009535	OG0009536	OG0009537	OG0009538	OG0009539	OG0009540	OG0009541	OG0009542	OG0009543	OG0009544	OG0009545	OG0009546	OG0009547	OG0009548	OG0009549	OG0009550	OG0009551	OG0009552	OG0009553	OG0009554	OG0009555	OG0009556	OG0009557	OG0009558	OG0009559	OG0009560	OG0009561	OG0009562	OG0009563	OG0009564	OG0009565	OG0009566	OG0009567	OG0009568	OG0009569	OG0009570	OG0009571	OG0009572	OG0009573	OG0009574	OG0009575	OG0009576	OG0009577	OG0009578	OG0009579	OG0009580	OG0009581	OG0009582	OG0009583	OG0009584	OG0009585	OG0009586	OG0009587	OG0009588	OG0009589	OG0009590	OG0009591	OG0009592	OG0009593	OG0009594	OG0009595	OG0009596	OG0009597	OG0009598	OG0009599	OG0009600	OG0009601	OG0009602	OG0009603	OG0009604	OG0009605	OG0009606	OG0009607	OG0009608	OG0009609	OG0009610	OG0009611	OG0009612	OG0009613	OG0009614	OG0009615	OG0009616	OG0009617	OG0009618	OG0009619	OG0009620	OG0009621	OG0009622	OG0009623	OG0009624	OG0009625	OG0009626	OG0009627	OG0009628	OG0009629	OG0009630	OG0009631	OG0009632	OG0009633	OG0009634	OG0009635	OG0009636	OG0009637	OG0009638	OG0009639	OG0009640	OG0009641	OG0009642	OG0009643	OG0009644	OG0009645	OG0009646	OG0009647	OG0009648	OG0009649	OG0009650	OG0009651	OG0009652	OG0009653	OG0009654	OG0009655	OG0009656	OG0009657	OG0009658	OG0009659	OG0009660	OG0009661	OG0009662	OG0009663	OG0009664	OG0009665	OG0009666	OG0009667	OG0009668	OG0009669	OG0009670	OG0009671	OG0009672	OG0009673	OG0009674	OG0009675	OG0009676	OG0009677	OG0009678	OG0009679	OG0009680	OG0009681	OG0009682	OG0009683	OG0009684	OG0009685	OG0009686	OG0009687	OG0009688	OG0009689	OG0009690	OG0009691	OG0009692	OG0009693	OG0009694	OG0009695	OG0009696	OG0009697	OG0009698	OG0009699	OG0009700	OG0009701	OG0009702	OG0009703	OG0009704	OG0009705	OG0009706	OG0009707	OG0009708	OG0009709	OG0009710	OG0009711	OG0009712	OG0009713	OG0009714	OG0009715	OG0009716	OG0009717	OG0009718	OG0009719	OG0009720	OG0009721	OG0009722	OG0009723	OG0009724	OG0009725	OG0009726	OG0009727	OG0009728	OG0009729	OG0009730	OG0009731	OG0009732	OG0009733	OG0009734	OG0009735	OG0009736	OG0009737	OG0009738	OG0009739	OG0009740	OG0009741	OG0009742	OG0009743	OG0009744	OG0009745	OG0009746	OG0009747	OG0009748	OG0009749	OG0009750	OG0009751	OG0009752	OG0009753	OG0009754	OG0009755	OG0009756	OG0009757	OG0009758	OG0009759	OG0009760	OG0009761	OG0009762	OG0009763	OG0009764	OG0009765	OG0009766	OG0009767	OG0009768	OG0009769	OG0009770	OG0009771	OG0009772	OG0009773	OG0009774	OG0009775	OG0009776	OG0009777	OG0009778	OG0009779	OG0009780	OG0009781	OG0009782	OG0009783	OG0009784	OG0009785	OG0009786	OG0009787	OG0009788	OG0009789	OG0009790	OG0009791	OG0009792	OG0009793	OG0009794	OG0009795	OG0009796	OG0009797	OG0009798	OG0009799	OG0009800	OG0009801	OG0009802	OG0009803	OG0009804	OG0009805	OG0009806	OG0009807	OG0009808	OG0009809	OG0009810	OG0009811	OG0009812	OG0009813	OG0009814	OG0009815	OG0009816	OG0009817	OG0009818	OG0009819	OG0009820	OG0009821	OG0009822	OG0009823	OG0009824	OG0009825	OG0009826	OG0009827	OG0009828	OG0009829	OG0009830	OG0009831	OG0009832	OG0009833	OG0009834	OG0009835	OG0009836	OG0009837	OG0009838	OG0009839	OG0009840	OG0009841	OG0009842	OG0009843	OG0009844	OG0009845	OG0009846	OG0009847	OG0009848	OG0009849	OG0009850	OG0009851	OG0009852	OG0009853	OG0009854	OG0009855	OG0009856	OG0009857	OG0009858	OG0009859	OG0009860	OG0009861	OG0009862	OG0009863	OG0009864	OG0009865	OG0009866	OG0009867	OG0009868	OG0009869	OG0009870	OG0009871	OG0009872	OG0009873	OG0009874	OG0009875	OG0009876	OG0009877	OG0009878	OG0009879	OG0009880	OG0009881	OG0009882	OG0009883	OG0009884	OG0009885	OG0009886	OG0009887	OG0009888	OG0009889	OG0009890	OG0009891	OG0009892	OG0009893	OG0009894	OG0009895	OG0009896	OG0009897	OG0009898	OG0009899	OG0009900	OG0009901	OG0009902	OG0009903	OG0009904	OG0009905	OG0009906	OG0009907	OG0009908	OG0009909	OG0009910	OG0009911	OG0009912	OG0009913	OG0009914	OG0009915	OG0009916	OG0009917	OG0009918	OG0009919	OG0009920	OG0009921	OG0009922	OG0009923	OG0009924	OG0009925	OG0009926	OG0009927	OG0009928	OG0009929	OG0009930	OG0009931	OG0009932	OG0009933	OG0009934	OG0009935	OG0009936	OG0009937	OG0009938	OG0009939	OG0009940	OG0009941	OG0009942	OG0009943	OG0009944	OG0009945	OG0009946	OG0009947	OG0009948	OG0009949	OG0009950	OG0009951	OG0009952	OG0009953	OG0009954	OG0009955	OG0009956	OG0009957	OG0009958	OG0009959	OG0009960	OG0009961	OG0009962	OG0009963	OG0009964	OG0009965	OG0009966	OG0009967	OG0009968	OG0009969	OG0009970	OG0009971	OG0009972	OG0009973	OG0009974	OG0009975	OG0009976	OG0009977	OG0009978	OG0009979	OG0009980	OG0009981	OG0009982	OG0009983	OG0009984	OG0009985	OG0009986	OG0009987	OG0009988	OG0009989	OG0009990	OG0009991	OG0009992	OG0009993	OG0009994	OG0009995	OG0009996	OG0009997	OG0009998	OG0009999	OG0010000	OG0010001	OG0010002	OG0010003	OG0010004	OG0010005	OG0010006	OG0010007	OG0010008	OG0010009	OG0010010	OG0010011	OG0010012	OG0010013	OG0010014	OG0010015	OG0010016	OG0010017	OG0010018	OG0010019	OG0010020	OG0010021	OG0010022	OG0010023	OG0010024	OG0010025	OG0010026	OG0010027	OG0010028	OG0010029	OG0010030	OG0010031	OG0010032	OG0010033	OG0010034	OG0010035	OG0010036	OG0010037	OG0010038	OG0010039	OG0010040	OG0010041	OG0010042	OG0010043	OG0010044	OG0010045	OG0010046	OG0010047	OG0010048	OG0010049	OG0010050	OG0010051	OG0010052	OG0010053	OG0010054	OG0010055	OG0010056	OG0010057	OG0010058	OG0010059	OG0010060	OG0010061	OG0010062	OG0010063	OG0010064	OG0010065	OG0010066	OG0010067	OG0010068	OG0010069	OG0010070	OG0010071	OG0010072	OG0010073	OG0010074	OG0010075	OG0010076	OG0010077	OG0010078	OG0010079	OG0010080	OG0010081	OG0010082	OG0010083	OG0010084	OG0010085	OG0010086	OG0010087	OG0010088	OG0010089	OG0010090	OG0010091	OG0010092	OG0010093	OG0010094	OG0010095	OG0010096	OG0010097	OG0010098	OG0010099	OG0010100	OG0010101	OG0010102	OG0010103	OG0010104	OG0010105	OG0010106	OG0010107	OG0010108	OG0010109	OG0010110	OG0010111	OG0010112	OG0010113	OG0010114	OG0010115	OG0010116	OG0010117	OG0010118	OG0010119	OG0010120	OG0010121	OG0010122	OG0010123	OG0010124	OG0010125	OG0010126	OG0010127	OG0010128	OG0010129	OG0010130	OG0010131	OG0010132	OG0010133	OG0010134	OG0010135	OG0010136	OG0010137	OG0010138	OG0010139	OG0010140	OG0010141	OG0010142	OG0010143	OG0010144	OG0010145	OG0010146	OG0010147	OG0010148	OG0010149	OG0010150	OG0010151	OG0010152	OG0010153	OG0010154	OG0010155	OG0010156	OG0010157	OG0010158	OG0010159	OG0010160	OG0010161	OG0010162	OG0010163	OG0010164	OG0010165	OG0010166	OG0010167	OG0010168	OG0010169	OG0010170	OG0010171	OG0010172	OG0010173	OG0010174	OG0010175	OG0010176	OG0010177	OG0010178	OG0010179	OG0010180	OG0010181	OG0010182	OG0010183	OG0010184	OG0010185	OG0010186	OG0010187	OG0010188	OG0010189	OG0010190	OG0010191	OG0010192	OG0010193	OG0010194	OG0010195	OG0010196	OG0010197	OG0010198	OG0010199	OG0010200	OG0010201	OG0010202	OG0010203	OG0010204	OG0010205	OG0010206	OG0010207	OG0010208	OG0010209	OG0010210	OG0010211	OG0010212	OG0010213	OG0010214	OG0010215	OG0010216	OG0010217	OG0010218	OG0010219	OG0010220	OG0010221	OG0010222	OG0010223	OG0010224	OG0010225	OG0010226	OG0010227	OG0010228	OG0010229	OG0010230	OG0010231	OG0010232	OG0010233	OG0010234	OG0010235	OG0010236	OG0010237	OG0010238	OG0010239	OG0010240	OG0010241	OG0010242	OG0010243	OG0010244	OG0010245	OG0010246	OG0010247	OG0010248	OG0010249	OG0010250	OG0010251	OG0010252	OG0010253	OG0010254	OG0010255	OG0010256	OG0010257	OG0010258	OG0010259	OG0010260	OG0010261	OG0010262	OG0010263	OG0010264	OG0010265	OG0010266	OG0010267	OG0010268	OG0010269	OG0010270	OG0010271	OG0010272	OG0010273	OG0010274	OG0010275	OG0010276	OG0010277	OG0010278	OG0010279	OG0010280	OG0010281	OG0010282	OG0010283	OG0010284	OG0010285	OG0010286	OG0010287	OG0010288	OG0010289	OG0010290	OG0010291	OG0010292	OG0010293	OG0010294	OG0010295	OG0010296	OG0010297	OG0010298	OG0010299	OG0010300	OG0010301	OG0010302	OG0010303	OG0010304	OG0010305	OG0010306	OG0010307	OG0010308	OG0010309	OG0010310	OG0010311	OG0010312	OG0010313	OG0010314	OG0010315	OG0010316	OG0010317	OG0010318	OG0010319	OG0010320	OG0010321	OG0010322	OG0010323	OG0010324	OG0010325	OG0010326	OG0010327	OG0010328	OG0010329	OG0010330	OG0010331	OG0010332	OG0010333	OG0010334	OG0010335	OG0010336	OG0010337	OG0010338	OG0010339	OG0010340	OG0010341	OG0010342	OG0010343	OG0010344	OG0010345	OG0010346	OG0010347	OG0010348	OG0010349	OG0010350	OG0010351	OG0010352	OG0010353	OG0010354	OG0010355	OG0010356	OG0010357	OG0010358	OG0010359	OG0010360	OG0010361	OG0010362	OG0010363	OG0010364	OG0010365	OG0010366	OG0010367	OG0010368	OG0010369	OG0010370	OG0010371	OG0010372	OG0010373	OG0010374	OG0010375	OG0010376	OG0010377	OG0010378	OG0010379	OG0010380	OG0010381	OG0010382	OG0010383	OG0010384	OG0010385	OG0010386	OG0010387	OG0010388	OG0010389	OG0010390	OG0010391	OG0010392	OG0010393	OG0010394	OG0010395	OG0010396	OG0010397	OG0010398	OG0010399	OG0010400	OG0010401	OG0010402	OG0010403	OG0010404	OG0010405	OG0010406	OG0010407	OG0010408	OG0010409	OG0010410	OG0010411	OG0010412	OG0010413	OG0010414	OG0010415	OG0010416	OG0010417	OG0010418	OG0010419	OG0010420	OG0010421	OG0010422	OG0010423	OG0010424	OG0010425	OG0010426	OG0010427	OG0010428	OG0010429	OG0010430	OG0010431	OG0010432	OG0010433	OG0010434	OG0010435	OG0010436	OG0010437	OG0010438	OG0010439	OG0010440	OG0010441	OG0010442	OG0010443	OG0010444	OG0010445	OG0010446	OG0010447	OG0010448	OG0010449	OG0010450	OG0010451	OG0010452	OG0010453	OG0010454	OG0010455	OG0010456	OG0010457	OG0010458	OG0010459	OG0010460	OG0010461	OG0010462	OG0010463	OG0010464	OG0010465	OG0010466	OG0010467	OG0010468	OG0010469	OG0010470	OG0010471	OG0010472	OG0010473	OG0010474	OG0010475	OG0010476	OG0010477	OG0010478	OG0010479	OG0010480	OG0010481	OG0010482	OG0010483	OG0010484	OG0010485	OG0010486	OG0010487	OG0010488	OG0010489	OG0010490	OG0010491	OG0010492	OG0010493	OG0010494	OG0010495	OG0010496	OG0010497	OG0010498	OG0010499	OG0010500	OG0010501	OG0010502	OG0010503	OG0010504	OG0010505	OG0010506	OG0010507	OG0010508	OG0010509	OG0010510	OG0010511	OG0010512	OG0010513	OG0010514	OG0010515	OG0010516	OG0010517	OG0010518	OG0010519	OG0010520	OG0010521	OG0010522	OG0010523	OG0010524	OG0010525	OG0010526	OG0010527	OG0010528	OG0010529	OG0010530	OG0010531	OG0010532	OG0010533	OG0010534	OG0010535	OG0010536	OG0010537	OG0010538	OG0010539	OG0010540	OG0010541	OG0010542	OG0010543	OG0010544	OG0010545	OG0010546	OG0010547	OG0010548	OG0010549	OG0010550	OG0010551	OG0010552	OG0010553	OG0010554	OG0010555	OG0010556	OG0010557	OG0010558	OG0010559	OG0010560	OG0010561	OG0010562	OG0010563	OG0010564	OG0010565	OG0010566	OG0010567	OG0010568	OG0010569	OG0010570	OG0010571	OG0010572	OG0010573	OG0010574	OG0010575	OG0010576	OG0010577	OG0010578	OG0010579	OG0010580	OG0010581	OG0010582	OG0010583	OG0010584	OG0010585	OG0010586	OG0010587	OG0010588	OG0010589	OG0010590	OG0010591	OG0010592	OG0010593	OG0010594	OG0010595	OG0010596	OG0010597	OG0010598	OG0010599	OG0010600	OG0010601	OG0010602	OG0010603	OG0010604	OG0010605	OG0010606	OG0010607	OG0010608	OG0010609	OG0010610	OG0010611	OG0010612	OG0010613	OG0010614	OG0010615	OG0010616	OG0010617	OG0010618	OG0010619	OG0010620	OG0010621	OG0010622	OG0010623	OG0010624	OG0010625	OG0010626	OG0010627	OG0010628	OG0010629	OG0010630	OG0010631	OG0010632	OG0010633	OG0010634	OG0010635	OG0010636	OG0010637	OG0010638	OG0010639	OG0010640	OG0010641	OG0010642	OG0010643	OG0010644	OG0010645	OG0010646	OG0010647	OG0010648	OG0010649	OG0010650	OG0010651	OG0010652	OG0010653	OG0010654	OG0010655	OG0010656	OG0010657	OG0010658	OG0010659	OG0010660	OG0010661	OG0010662	OG0010663	OG0010664	OG0010665	OG0010666	OG0010667	OG0010668	OG0010669	OG0010670	OG0010671	OG0010672	OG0010673	OG0010674	OG0010675	OG0010676	OG0010677	OG0010678	OG0010679	OG0010680	OG0010681	OG0010682	OG0010683	OG0010684	OG0010685	OG0010686	OG0010687	OG0010688	OG0010689	OG0010690	OG0010691	OG0010692	OG0010693	OG0010694	OG0010695	OG0010696	OG0010697	OG0010698	OG0010699	OG0010700	OG0010701	OG0010702	OG0010703	OG0010704	OG0010705	OG0010706	OG0010707	OG0010708	OG0010709	OG0010710	OG0010711	OG0010712	OG0010713	OG0010714	OG0010715	OG0010716	OG0010717	OG0010718	OG0010719	OG0010720	OG0010721	OG0010722	OG0010723	OG0010724	OG0010725	OG0010726	OG0010727	OG0010728	OG0010729	OG0010730	OG0010731	OG0010732	OG0010733	OG0010734	OG0010735	OG0010736	OG0010737	OG0010738	OG0010739	OG0010740	OG0010741	OG0010742	OG0010743	OG0010744	OG0010745	OG0010746	OG0010747	OG0010748	OG0010749	OG0010750	OG0010751	OG0010752	OG0010753	OG0010754	OG0010755	OG0010756	OG0010757	OG0010758	OG0010759	OG0010760	OG0010761	OG0010762	OG0010763	OG0010764	OG0010765	OG0010766	OG0010767	OG0010768	OG0010769	OG0010770	OG0010771	OG0010772	OG0010773	OG0010774	OG0010775	OG0010776	OG0010777	OG0010778	OG0010779	OG0010780	OG0010781	OG0010782	OG0010783	OG0010784	OG0010785	OG0010786	OG0010787	OG0010788	OG0010789	OG0010790	OG0010791	OG0010792	OG0010793	OG0010794	OG0010795	OG0010796	OG0010797	OG0010798	OG0010799	OG0010800	OG0010801	OG0010802	OG0010803	OG0010804	OG0010805	OG0010806	OG0010807	OG0010808	OG0010809	OG0010810	OG0010811	OG0010812	OG0010813	OG0010814	OG0010815	OG0010816	OG0010817	OG0010818	OG0010819	OG0010820	OG0010821	OG0010822	OG0010823	OG0010824	OG0010825	OG0010826	OG0010827	OG0010828	OG0010829	OG0010830	OG0010831	OG0010832	OG0010833	OG0010834	OG0010835	OG0010836	OG0010837	OG0010838	OG0010839	OG0010840	OG0010841	OG0010842	OG0010843	OG0010844	OG0010845	OG0010846	OG0010847	OG0010848	OG0010849	OG0010850	OG0010851	OG0010852	OG0010853	OG0010854	OG0010855	OG0010856	OG0010857	OG0010858	OG0010859	OG0010860	OG0010861	OG0010862	OG0010863	OG0010864	OG0010865	OG0010866	OG0010867	OG0010868	OG0010869	OG0010870	OG0010871	OG0010872	OG0010873	OG0010874	OG0010875	OG0010876	OG0010877	OG0010878	OG0010879	OG0010880	OG0010881	OG0010882	OG0010883	OG0010884	OG0010885	OG0010886	OG0010887	OG0010888	OG0010889	OG0010890	OG0010891	OG0010892	OG0010893	OG0010894	OG0010895	OG0010896	OG0010897	OG0010898	OG0010899	OG0010900	OG0010901	OG0010902	OG0010903	OG0010904	OG0010905	OG0010906	OG0010907	OG0010908	OG0010909	OG0010910	OG0010911	OG0010912	OG0010913	OG0010914	OG0010915	OG0010916	OG0010917	OG0010918	OG0010919	OG0010920	OG0010921	OG0010922	OG0010923	OG0010924	OG0010925	OG0010926	OG0010927	OG0010928	OG0010929	OG0010930	OG0010931	OG0010932	OG0010933	OG0010934	OG0010935	OG0010936	OG0010937	OG0010938	OG0010939	OG0010940	OG0010941	OG0010942	OG0010943	OG0010944	OG0010945	OG0010946	OG0010947	OG0010948	OG0010949	OG0010950	OG0010951	OG0010952	OG0010953	OG0010954	OG0010955	OG0010956	OG0010957	OG0010958	OG0010959	OG0010960	OG0010961	OG0010962	OG0010963	OG0010964	OG0010965	OG0010966	OG0010967	OG0010968	OG0010969	OG0010970	OG0010971	OG0010972	OG0010973	OG0010974	OG0010975	OG0010976	OG0010977	OG0010978	OG0010979	OG0010980	OG0010981	OG0010982	OG0010983	OG0010984	OG0010985	OG0010986	OG0010987	OG0010988	OG0010989	OG0010990	OG0010991	OG0010992	OG0010993	OG0010994	OG0010995	OG0010996	OG0010997	OG0010998	OG0010999	OG0011000	OG0011001	OG0011002	OG0011003	OG0011004	OG0011005	OG0011006	OG0011007	OG0011008	OG0011009	OG0011010	OG0011011	OG0011012	OG0011013	OG0011014	OG0011015	OG0011016	OG0011017	OG0011018	OG0011019	OG0011020	OG0011021	OG0011022	OG0011023	OG0011024	OG0011025	OG0011026	OG0011027	OG0011028	OG0011029	OG0011030	OG0011031	OG0011032	OG0011033	OG0011034	OG0011035	OG0011036	OG0011037	OG0011038	OG0011039	OG0011040	OG0011041	OG0011042	OG0011043	OG0011044	OG0011045	OG0011046	OG0011047	OG0011048	OG0011049	OG0011050	OG0011051	OG0011052	OG0011053	OG0011054	OG0011055	OG0011056	OG0011057	OG0011058	OG0011059	OG0011060	OG0011061	OG0011062	OG0011063	OG0011064	OG0011065	OG0011066	OG0011067	OG0011068	OG0011069	OG0011070	OG0011071	OG0011072	OG0011073	OG0011074	OG0011075	OG0011076	OG0011077	OG0011078	OG0011079	OG0011080	OG0011081	OG0011082	OG0011083	OG0011084	OG0011085	OG0011086	OG0011087	OG0011088	OG0011089	OG0011090	OG0011091	OG0011092	OG0011093	OG0011094	OG0011095	OG0011096	OG0011097	OG0011098	OG0011099	OG0011100	OG0011101	OG0011102	OG0011103	OG0011104	OG0011105	OG0011106	OG0011107	OG0011108	OG0011109	OG0011110	OG0011111	OG0011112	OG0011113	OG0011114	OG0011115	OG0011116	OG0011117	OG0011118	OG0011119	OG0011120	OG0011121	OG0011122	OG0011123	OG0011124	OG0011125	OG0011126	OG0011127	OG0011128	OG0011129	OG0011130	OG0011131	OG0011132	OG0011133	OG0011134	OG0011135	OG0011136	OG0011137	OG0011138	OG0011139	OG0011140	OG0011141	OG0011142	OG0011143	OG0011144	OG0011145	OG0011146	OG0011147	OG0011148	OG0011149	OG0011150	OG0011151	OG0011152	OG0011153	OG0011154	OG0011155	OG0011156	OG0011157	OG0011158	OG0011159	OG0011160	OG0011161	OG0011162	OG0011163	OG0011164	OG0011165	OG0011166	OG0011167	OG0011168	OG0011169	OG0011170	OG0011171	OG0011172	OG0011173	OG0011174	OG0011175	OG0011176	OG0011177	OG0011178	OG0011179	OG0011180	OG0011181	OG0011182	OG0011183	OG0011184	OG0011185	OG0011186	OG0011187	OG0011188	OG0011189	OG0011190	OG0011191	OG0011192	OG0011193	OG0011194	OG0011195	OG0011196	OG0011197	OG0011198	OG0011199	OG0011200	OG0011201	OG0011202	OG0011203	OG0011204	OG0011205	OG0011206	OG0011207	OG0011208	OG0011209	OG0011210	OG0011211	OG0011212	OG0011213	OG0011214	OG0011215	OG0011216	OG0011217	OG0011218	OG0011219	OG0011220	OG0011221	OG0011222	OG0011223	OG0011224	OG0011225	OG0011226	OG0011227	OG0011228	OG0011229	OG0011230	OG0011231	OG0011232	OG0011233	OG0011234	OG0011235	OG0011236	OG0011237	OG0011238	OG0011239	OG0011240	OG0011241	OG0011242	OG0011243	OG0011244	OG0011245	OG0011246	OG0011247	OG0011248	OG0011249	OG0011250	OG0011251	OG0011252	OG0011253	OG0011254	OG0011255	OG0011256	OG0011257	OG0011258	OG0011259	OG0011260	OG0011261	OG0011262	OG0011263	OG0011264	OG0011265	OG0011266	OG0011267	OG0011268	OG0011269	OG0011270	OG0011271	OG0011272	OG0011273	OG0011274	OG0011275	OG0011276	OG0011277	OG0011278	OG0011279	OG0011280	OG0011281	OG0011282	OG0011283	OG0011284	OG0011285	OG0011286	OG0011287	OG0011288	OG0011289	OG0011290	OG0011291	OG0011292	OG0011293	OG0011294	OG0011295	OG0011296	OG0011297	OG0011298	OG0011299	OG0011300	OG0011301	OG0011302	OG0011303	OG0011304	OG0011305	OG0011306	OG0011307	OG0011308	OG0011309	OG0011310	OG0011311	OG0011312	OG0011313	OG0011314	OG0011315	OG0011316	OG0011317	OG0011318	OG0011319	OG0011320	OG0011321	OG0011322	OG0011323	OG0011324	OG0011325	OG0011326	OG0011327	OG0011328	OG0011329	OG0011330	OG0011331	OG0011332	OG0011333	OG0011334	OG0011335	OG0011336	OG0011337	OG0011338	OG0011339	OG0011340	OG0011341	OG0011342	OG0011343	OG0011344	OG0011345	OG0011346	OG0011347	OG0011348	OG0011349	OG0011350	OG0011351	OG0011352	OG0011353	OG0011354	OG0011355	OG0011356	OG0011357	OG0011358	OG0011359	OG0011360	OG0011361	OG0011362	OG0011363	OG0011364	OG0011365	OG0011366	OG0011367	OG0011368	OG0011369	OG0011370	OG0011371	OG0011372	OG0011373	OG0011374	OG0011375	OG0011376	OG0011377	OG0011378	OG0011379	OG0011380	OG0011381	OG0011382	OG0011383	OG0011384	OG0011385	OG0011386	OG0011387	OG0011388	OG0011389	OG0011390	OG0011391	OG0011392	OG0011393	OG0011394	OG0011395	OG0011396	OG0011397	OG0011398	OG0011399	OG0011400	OG0011401	OG0011402	OG0011403	OG0011404	OG0011405	OG0011406	OG0011407	OG0011408	OG0011409	OG0011410	OG0011411	OG0011412	OG0011413	OG0011414	OG0011415	OG0011416	OG0011417	OG0011418	OG0011419	OG0011420	OG0011421	OG0011422	OG0011423	OG0011424	OG0011425	OG0011426	OG0011427	OG0011428	OG0011429	OG0011430	OG0011431	OG0011432	OG0011433	OG0011434	OG0011435	OG0011436	OG0011437	OG0011438	OG0011439	OG0011440	OG0011441	OG0011442	OG0011443	OG0011444	OG0011445	OG0011446	OG0011447	OG0011448	OG0011449	OG0011450	OG0011451	OG0011452	OG0011453	OG0011454	OG0011455	OG0011456	OG0011457	OG0011458	OG0011459	OG0011460	OG0011461	OG0011462	OG0011463	OG0011464	OG0011465	OG0011466	OG0011467	OG0011468	OG0011469	OG0011470	OG0011471	OG0011472	OG0011473	OG0011474	OG0011475	OG0011476	OG0011477	OG0011478	OG0011479	OG0011480	OG0011481	OG0011482	OG0011483	OG0011484	OG0011485	OG0011486	OG0011487	OG0011488	OG0011489	OG0011490	OG0011491	OG0011492	OG0011493	OG0011494	OG0011495	OG0011496	OG0011497	OG0011498	OG0011499	OG0011500	OG0011501	OG0011502	OG0011503	OG0011504	OG0011505	OG0011506	OG0011507	OG0011508	OG0011509	OG0011510	OG0011511	OG0011512	OG0011513	OG0011514	OG0011515	OG0011516	OG0011517	OG0011518	OG0011519	OG0011520	OG0011521	OG0011522	OG0011523	OG0011524	OG0011525	OG0011526	OG0011527	OG0011528	OG0011529	OG0011530	OG0011531	OG0011532	OG0011533	OG0011534	OG0011535	OG0011536	OG0011537	OG0011538	OG0011539	OG0011540	OG0011541	OG0011542	OG0011543	OG0011544	OG0011545	OG0011546	OG0011547	OG0011548	OG0011549	OG0011550	OG0011551	OG0011552	OG0011553	OG0011554	OG0011555	OG0011556	OG0011557	OG0011558	OG0011559	OG0011560	OG0011561	OG0011562	OG0011563	OG0011564	OG0011565	OG0011566	OG0011567	OG0011568	OG0011569	OG0011570	OG0011571	OG0011572	OG0011573	OG0011574	OG0011575	OG0011576	OG0011577	OG0011578	OG0011579	OG0011580	OG0011581	OG0011582	OG0011583	OG0011584	OG0011585	OG0011586	OG0011587	OG0011588	OG0011589	OG0011590	OG0011591	OG0011592	OG0011593	OG0011594	OG0011595	OG0011596	OG0011597	OG0011598	OG0011599	OG0011600	OG0011601	OG0011602	OG0011603	OG0011604	OG0011605	OG0011606	OG0011607	OG0011608	OG0011609	OG0011610	OG0011611	OG0011612	OG0011613	OG0011614	OG0011615	OG0011616	OG0011617	OG0011618	OG0011619	OG0011620	OG0011621	OG0011622	OG0011623	OG0011624	OG0011625	OG0011626	OG0011627	OG0011628	OG0011629	OG0011630	OG0011631	OG0011632	OG0011633	OG0011634	OG0011635	OG0011636	OG0011637	OG0011638	OG0011639	OG0011640	OG0011641	OG0011642	OG0011643	OG0011644	OG0011645	OG0011646	OG0011647	OG0011648	OG0011649	OG0011650	OG0011651	OG0011652	OG0011653	OG0011654	OG0011655	OG0011656	OG0011657	OG0011658	OG0011659	OG0011660	OG0011661	OG0011662	OG0011663	OG0011664	OG0011665	OG0011666	OG0011667	OG0011668	OG0011669	OG0011670	OG0011671	OG0011672	OG0011673	OG0011674	OG0011675	OG0011676	OG0011677	OG0011678	OG0011679	OG0011680	OG0011681	OG0011682	OG0011683	OG0011684	OG0011685	OG0011686	OG0011687	OG0011688	OG0011689	OG0011690	OG0011691	OG0011692	OG0011693	OG0011694	OG0011695	OG0011696	OG0011697	OG0011698	OG0011699	OG0011700	OG0011701	OG0011702	OG0011703	OG0011704	OG0011705	OG0011706	OG0011707	OG0011708	OG0011709	OG0011710	OG0011711	OG0011712	OG0011713	OG0011714	OG0011715	OG0011716	OG0011717	OG0011718	OG0011719	OG0011720	OG0011721	OG0011722	OG0011723	OG0011724	OG0011725	OG0011726	OG0011727	OG0011728	OG0011729	OG0011730	OG0011731	OG0011732	OG0011733	OG0011734	OG0011735	OG0011736	OG0011737	OG0011738	OG0011739	OG0011740	OG0011741	OG0011742	OG0011743	OG0011744	OG0011745	OG0011746	OG0011747	OG0011748	OG0011749	OG0011750	OG0011751	OG0011752	OG0011753	OG0011754	OG0011755	OG0011756	OG0011757	OG0011758	OG0011759	OG0011760	OG0011761	OG0011762	OG0011763	OG0011764	OG0011765	OG0011766	OG0011767	OG0011768	OG0011769	OG0011770	OG0011771	OG0011772	OG0011773	OG0011774	OG0011775	OG0011776	OG0011777	OG0011778	OG0011779	OG0011780	OG0011781	OG0011782	OG0011783	OG0011784	OG0011785	OG0011786	OG0011787	OG0011788	OG0011789	OG0011790	OG0011791	OG0011792	OG0011793	OG0011794	OG0011795	OG0011796	OG0011797	OG0011798	OG0011799	OG0011800	OG0011801	OG0011802	OG0011803	OG0011804	OG0011805	OG0011806	OG0011807	OG0011808	OG0011809	OG0011810	OG0011811	OG0011812	OG0011813	OG0011814	OG0011815	OG0011816	OG0011817	OG0011818	OG0011819	OG0011820	OG0011821	OG0011822	OG0011823	OG0011824	OG0011825	OG0011826	OG0011827	OG0011828	OG0011829	OG0011830	OG0011831	OG0011832	OG0011833	OG0011834	OG0011835	OG0011836	OG0011837	OG0011838	OG0011839	OG0011840	OG0011841	OG0011842	OG0011843	OG0011844	OG0011845	OG0011846	OG0011847	OG0011848	OG0011849	OG0011850	OG0011851	OG0011852	OG0011853	OG0011854	OG0011855	OG0011856	OG0011857	OG0011858	OG0011859	OG0011860	OG0011861	OG0011862	OG0011863	OG0011864	OG0011865	OG0011866	OG0011867	OG0011868	OG0011869	OG0011870	OG0011871	OG0011872	OG0011873	OG0011874	OG0011875	OG0011876	OG0011877	OG0011878	OG0011879	OG0011880	OG0011881	OG0011882	OG0011883	OG0011884	OG0011885	OG0011886	OG0011887	OG0011888	OG0011889	OG0011890	OG0011891	OG0011892	OG0011893	OG0011894	OG0011895	OG0011896	OG0011897	OG0011898	OG0011899	OG0011900	OG0011901	OG0011902	OG0011903	OG0011904	OG0011905	OG0011906	OG0011907	OG0011908	OG0011909	OG0011910	OG0011911	OG0011912	OG0011913	OG0011914	OG0011915	OG0011916	OG0011917	OG0011918	OG0011919	OG0011920	OG0011921	OG0011922	OG0011923	OG0011924	OG0011925	OG0011926	OG0011927	OG0011928	OG0011929	OG0011930	OG0011931	OG0011932	OG0011933	OG0011934	OG0011935	OG0011936	OG0011937	OG0011938	OG0011939	OG0011940	OG0011941	OG0011942	OG0011943	OG0011944	OG0011945	OG0011946	OG0011947	OG0011948	OG0011949	OG0011950	OG0011951	OG0011952	OG0011953	OG0011954	OG0011955	OG0011956	OG0011957	OG0011958	OG0011959	OG0011960	OG0011961	OG0011962	OG0011963	OG0011964	OG0011965	OG0011966	OG0011967	OG0011968	OG0011969	OG0011970	OG0011971	OG0011972	OG0011973	OG0011974	OG0011975	OG0011976	OG0011977	OG0011978	OG0011979	OG0011980	OG0011981	OG0011982	OG0011983	OG0011984	OG0011985	OG0011986	OG0011987	OG0011988	OG0011989	OG0011990	OG0011991	OG0011992	OG0011993	OG0011994	OG0011995	OG0011996	OG0011997	OG0011998	OG0011999	OG0012000	OG0012001	OG0012002	OG0012003	OG0012004	OG0012005	OG0012006	OG0012007	OG0012008	OG0012009	OG0012010	OG0012011	OG0012012	OG0012013	OG0012014	OG0012015	OG0012016	OG0012017	OG0012018	OG0012019	OG0012020	OG0012021	OG0012022	OG0012023	OG0012024	OG0012025	OG0012026	OG0012027	OG0012028	OG0012029	OG0012030	OG0012031	OG0012032	OG0012033	OG0012034	OG0012035	OG0012036	OG0012037	OG0012038	OG0012039	OG0012040	OG0012041	OG0012042	OG0012043	OG0012044	OG0012045	OG0012046	OG0012047	OG0012048	OG0012049	OG0012050	OG0012051	OG0012052	OG0012053	OG0012054	OG0012055	OG0012056	OG0012057	OG0012058	OG0012059	OG0012060	OG0012061	OG0012062	OG0012063	OG0012064	OG0012065	OG0012066	OG0012067	OG0012068	OG0012069	OG0012070	OG0012071	OG0012072	OG0012073	OG0012074	OG0012075	OG0012076	OG0012077	OG0012078	OG0012079	OG0012080	OG0012081	OG0012082	OG0012083	OG0012084	OG0012085	OG0012086	OG0012087	OG0012088	OG0012089	OG0012090	OG0012091	OG0012092	OG0012093	OG0012094	OG0012095	OG0012096	OG0012097	OG0012098	OG0012099	OG0012100	OG0012101	OG0012102	OG0012103	OG0012104	OG0012105	OG0012106	OG0012107	OG0012108	OG0012109	OG0012110	OG0012111	OG0012112	OG0012113	OG0012114	OG0012115	OG0012116	OG0012117	OG0012118	OG0012119	OG0012120	OG0012121	OG0012122	OG0012123	OG0012124	OG0012125	OG0012126	OG0012127	OG0012128	OG0012129	OG0012130	OG0012131	OG0012132	OG0012133	OG0012134	OG0012135	OG0012136	OG0012137	OG0012138	OG0012139	OG0012140	OG0012141	OG0012142	OG0012143	OG0012144	OG0012145	OG0012146	OG0012147	OG0012148	OG0012149	OG0012150	OG0012151	OG0012152	OG0012153	OG0012154	OG0012155	OG0012156	OG0012157	OG0012158	OG0012159	OG0012160	OG0012161	OG0012162	OG0012163	OG0012164	OG0012165	OG0012166	OG0012167	OG0012168	OG0012169	OG0012170	OG0012171	OG0012172	OG0012173	OG0012174	OG0012175	OG0012176	OG0012177	OG0012178	OG0012179	OG0012180	OG0012181	OG0012182	OG0012183	OG0012184	OG0012185	OG0012186	OG0012187	OG0012188	OG0012189	OG0012190	OG0012191	OG0012192	OG0012193	OG0012194	OG0012195	OG0012196	OG0012197	OG0012198	OG0012199	OG0012200	OG0012201	OG0012202	OG0012203	OG0012204	OG0012205	OG0012206	OG0012207	OG0012208	OG0012209	OG0012210	OG0012211	OG0012212	OG0012213	OG0012214	OG0012215	OG0012216	OG0012217	OG0012218	OG0012219	OG0012220	OG0012221	OG0012222	OG0012223	OG0012224	OG0012225	OG0012226	OG0012227	OG0012228	OG0012229	OG0012230	OG0012231	OG0012232	OG0012233	OG0012234	OG0012235	OG0012236	OG0012237	OG0012238	OG0012239	OG0012240	OG0012241	OG0012242	OG0012243	OG0012244	OG0012245	OG0012246	OG0012247	OG0012248	OG0012249	OG0012250	OG0012251	OG0012252	OG0012253	OG0012254	OG0012255	OG0012256	OG0012257	OG0012258	OG0012259	OG0012260	OG0012261	OG0012262	OG0012263	OG0012264	OG0012265	OG0012266	OG0012267	OG0012268	OG0012269	OG0012270	OG0012271	OG0012272	OG0012273	OG0012274	OG0012275	OG0012276	OG0012277	OG0012278	OG0012279	OG0012280	OG0012281	OG0012282	OG0012283	OG0012284	OG0012285	OG0012286	OG0012287	OG0012288	OG0012289	OG0012290	OG0012291	OG0012292	OG0012293	OG0012294	OG0012295	OG0012296	OG0012297	OG0012298	OG0012299	OG0012300	OG0012301	OG0012302	OG0012303	OG0012304	OG0012305	OG0012306	OG0012307	OG0012308	OG0012309	OG0012310	OG0012311	OG0012312	OG0012313	OG0012314	OG0012315	OG0012316	OG0012317	OG0012318	OG0012319	OG0012320	OG0012321	OG0012322	OG0012323	OG0012324	OG0012325	OG0012326	OG0012327	OG0012328	OG0012329	OG0012330	OG0012331	OG0012332	OG0012333	OG0012334	OG0012335	OG0012336	OG0012337	OG0012338	OG0012339	OG0012340	OG0012341	OG0012342	OG0012343	OG0012344	OG0012345	OG0012346	OG0012347	OG0012348	OG0012349	OG0012350	OG0012351	OG0012352	OG0012353	OG0012354	OG0012355	OG0012356	OG0012357	OG0012358	OG0012359	OG0012360	OG0012361	OG0012362	OG0012363	OG0012364	OG0012365	OG0012366	OG0012367	OG0012368	OG0012369	OG0012370	OG0012371	OG0012372	OG0012373	OG0012374	OG0012375	OG0012376	OG0012377	OG0012378	OG0012379	OG0012380	OG0012381	OG0012382	OG0012383	OG0012384	OG0012385	OG0012386	OG0012387	OG0012388	OG0012389	OG0012390	OG0012391	OG0012392	OG0012393	OG0012394	OG0012395	OG0012396	OG0012397	OG0012398	OG0012399	OG0012400	OG0012401	OG0012402	OG0012403	OG0012404	OG0012405	OG0012406	OG0012407	OG0012408	OG0012409	OG0012410	OG0012411	OG0012412	OG0012413	OG0012414	OG0012415	OG0012416	OG0012417	OG0012418	OG0012419	OG0012420	OG0012421	OG0012422	OG0012423	OG0012424	OG0012425	OG0012426	OG0012427	OG0012428	OG0012429	OG0012430	OG0012431	OG0012432	OG0012433	OG0012434	OG0012435	OG0012436	OG0012437	OG0012438	OG0012439	OG0012440	OG0012441	OG0012442	OG0012443	OG0012444	OG0012445	OG0012446	OG0012447	OG0012448	OG0012449	OG0012450	OG0012451	OG0012452	OG0012453	OG0012454	OG0012455	OG0012456	OG0012457	OG0012458	OG0012459	OG0012460	OG0012461	OG0012462	OG0012463	OG0012464	OG0012465	OG0012466	OG0012467	OG0012468	OG0012469	OG0012470	OG0012471	OG0012472	OG0012473	OG0012474	OG0012475	OG0012476	OG0012477	OG0012478	OG0012479	OG0012480	OG0012481	OG0012482	OG0012483	OG0012484	OG0012485	OG0012486	OG0012487	OG0012488	OG0012489	OG0012490	OG0012491	OG0012492	OG0012493	OG0012494	OG0012495	OG0012496	OG0012497	OG0012498	OG0012499	OG0012500	OG0012501	OG0012502	OG0012503	OG0012504	OG0012505	OG0012506	OG0012507	OG0012508	OG0012509	OG0012510	OG0012511	OG0012512	OG0012513	OG0012514	OG0012515	OG0012516	OG0012517	OG0012518	OG0012519	OG0012520	OG0012521	OG0012522	OG0012523	OG0012524	OG0012525	OG0012526	OG0012527	OG0012528	OG0012529	OG0012530	OG0012531	OG0012532	OG0012533	OG0012534	OG0012535	OG0012536	OG0012537	OG0012538	OG0012539	OG0012540	OG0012541	OG0012542	OG0012543	OG0012544	OG0012545	OG0012546	OG0012547	OG0012548	OG0012549	OG0012550	OG0012551	OG0012552	OG0012553	OG0012554	OG0012555	OG0012556	OG0012557	OG0012558	OG0012559	OG0012560	OG0012561	OG0012562	OG0012563	OG0012564	OG0012565	OG0012566	OG0012567	OG0012568	OG0012569	OG0012570	OG0012571	OG0012572	OG0012573	OG0012574	OG0012575	OG0012576	OG0012577	OG0012578	OG0012579	OG0012580	OG0012581	OG0012582	OG0012583	OG0012584	OG0012585	OG0012586	OG0012587	OG0012588	OG0012589	OG0012590	OG0012591	OG0012592	OG0012593	OG0012594	OG0012595	OG0012596	OG0012597	OG0012598	OG0012599	OG0012600	OG0012601	OG0012602	OG0012603	OG0012604	OG0012605	OG0012606	OG0012607	OG0012608	OG0012609	OG0012610	OG0012611	OG0012612	OG0012613	OG0012614	OG0012615	OG0012616	OG0012617	OG0012618	OG0012619	OG0012620	OG0012621	OG0012622	OG0012623	OG0012624	OG0012625	OG0012626	OG0012627	OG0012628	OG0012629	OG0012630	OG0012631	OG0012632	OG0012633	OG0012634	OG0012635	OG0012636	OG0012637	OG0012638	OG0012639	OG0012640	OG0012641	OG0012642	OG0012643	OG0012644	OG0012645	OG0012646	OG0012647	OG0012648	OG0012649	OG0012650	OG0012651	OG0012652	OG0012653	OG0012654	OG0012655	OG0012656	OG0012657	OG0012658	OG0012659	OG0012660	OG0012661	OG0012662	OG0012663	OG0012664	OG0012665	OG0012666	OG0012667	OG0012668	OG0012669	OG0012670	OG0012671	OG0012672	OG0012673	OG0012674	OG0012675	OG0012676	OG0012677	OG0012678	OG0012679	OG0012680	OG0012681	OG0012682	OG0012683	OG0012684	OG0012685	OG0012686	OG0012687	OG0012688	OG0012689	OG0012690	OG0012691	OG0012692	OG0012693	OG0012694	OG0012695	OG0012696	OG0012697	OG0012698	OG0012699	OG0012700	OG0012701	OG0012702	OG0012703	OG0012704	OG0012705	OG0012706	OG0012707	OG0012708	OG0012709	OG0012710	OG0012711	OG0012712	OG0012713	OG0012714	OG0012715	OG0012716	OG0012717	OG0012718	OG0012719	OG0012720	OG0012721	OG0012722	OG0012723	OG0012724	OG0012725	OG0012726	OG0012727	OG0012728	OG0012729	OG0012730	OG0012731	OG0012732	OG0012733	OG0012734	OG0012735	OG0012736	OG0012737	OG0012738	OG0012739	OG0012740	OG0012741	OG0012742	OG0012743	OG0012744	OG0012745	OG0012746	OG0012747	OG0012748	OG0012749	OG0012750	OG0012751	OG0012752	OG0012753	OG0012754	OG0012755	OG0012756	OG0012757	OG0012758	OG0012759	OG0012760	OG0012761	OG0012762	OG0012763	OG0012764	OG0012765	OG0012766	OG0012767	OG0012768	OG0012769	OG0012770	OG0012771	OG0012772	OG0012773	OG0012774	OG0012775	OG0012776	OG0012777	OG0012778	OG0012779	OG0012780	OG0012781	OG0012782	OG0012783	OG0012784	OG0012785	OG0012786	OG0012787	OG0012788	OG0012789	OG0012790	OG0012791	OG0012792	OG0012793	OG0012794	OG0012795	OG0012796	OG0012797	OG0012798	OG0012799	OG0012800	OG0012801	OG0012802	OG0012803	OG0012804	OG0012805	OG0012806	OG0012807	OG0012808	OG0012809	OG0012810	OG0012811	OG0012812	OG0012813	OG0012814	OG0012815	OG0012816	OG0012817	OG0012818	OG0012819	OG0012820	OG0012821	OG0012822	OG0012823	OG0012824	OG0012825	OG0012826	OG0012827	OG0012828	OG0012829	OG0012830	OG0012831	OG0012832	OG0012833	OG0012834	OG0012835	OG0012836	OG0012837	OG0012838	OG0012839	OG0012840	OG0012841	OG0012842	OG0012843	OG0012844	OG0012845	OG0012846	OG0012847	OG0012848	OG0012849	OG0012850	OG0012851	OG0012852	OG0012853	OG0012854	OG0012855	OG0012856	OG0012857	OG0012858	OG0012859	OG0012860	OG0012861	OG0012862	OG0012863	OG0012864	OG0012865	OG0012866	OG0012867	OG0012868	OG0012869	OG0012870	OG0012871	OG0012872	OG0012873	OG0012874	OG0012875	OG0012876	OG0012877	OG0012878	OG0012879	OG0012880	OG0012881	OG0012882	OG0012883	OG0012884	OG0012885	OG0012886	OG0012887	OG0012888	OG0012889	OG0012890	OG0012891	OG0012892	OG0012893	OG0012894	OG0012895	OG0012896	OG0012897	OG0012898	OG0012899	OG0012900	OG0012901	OG0012902	OG0012903	OG0012904	OG0012905	OG0012906	OG0012907	OG0012908	OG0012909	OG0012910	OG0012911	OG0012912	OG0012913	OG0012914	OG0012915	OG0012916	OG0012917	OG0012918	OG0012919	OG0012920	OG0012921	OG0012922	OG0012923	OG0012924	OG0012925	OG0012926	OG0012927	OG0012928	OG0012929	OG0012930	OG0012931	OG0012932	OG0012933	OG0012934	OG0012935	OG0012936	OG0012937	OG0012938	OG0012939	OG0012940	OG0012941	OG0012942	OG0012943	OG0012944	OG0012945	OG0012946	OG0012947	OG0012948	OG0012949	OG0012950	OG0012951	OG0012952	OG0012953	OG0012954	OG0012955	OG0012956	OG0012957	OG0012958	OG0012959	OG0012960	OG0012961	OG0012962	OG0012963	OG0012964	OG0012965	OG0012966	OG0012967	OG0012968	OG0012969	OG0012970	OG0012971	OG0012972	OG0012973	OG0012974	OG0012975	OG0012976	OG0012977	OG0012978	OG0012979	OG0012980	OG0012981	OG0012982	OG0012983	OG0012984	OG0012985	OG0012986	OG0012987	OG0012988	OG0012989	OG0012990	OG0012991	OG0012992	OG0012993	OG0012994	OG0012995	OG0012996	OG0012997	OG0012998	OG0012999	OG0013000	OG0013001	OG0013002	OG0013003	OG0013004	OG0013005	OG0013006	OG0013007	OG0013008	OG0013009	OG0013010	OG0013011	OG0013012	OG0013013	OG0013014	OG0013015	OG0013016	OG0013017	OG0013018	OG0013019	OG0013020	OG0013021	OG0013022	OG0013023	OG0013024	OG0013025	OG0013026	OG0013027	OG0013028	OG0013029	OG0013030	OG0013031	OG0013032	OG0013033	OG0013034	OG0013035	OG0013036	OG0013037	OG0013038	OG0013039	OG0013040	OG0013041	OG0013042	OG0013043	OG0013044	OG0013045	OG0013046	OG0013047	OG0013048	OG0013049	OG0013050	OG0013051	OG0013052	OG0013053	OG0013054	OG0013055	OG0013056	OG0013057	OG0013058	OG0013059	OG0013060	OG0013061	OG0013062	OG0013063	OG0013064	OG0013065	OG0013066	OG0013067	OG0013068	OG0013069	OG0013070	OG0013071	OG0013072	OG0013073	OG0013074	OG0013075	OG0013076	OG0013077	OG0013078	OG0013079	OG0013080	OG0013081	OG0013082	OG0013083	OG0013084	OG0013085	OG0013086	OG0013087	OG0013088	OG0013089	OG0013090	OG0013091	OG0013092	OG0013093	OG0013094	OG0013095	OG0013096	OG0013097	OG0013098	OG0013099	OG0013100	OG0013101	OG0013102	OG0013103	OG0013104	OG0013105	OG0013106	OG0013107	OG0013108	OG0013109	OG0013110	OG0013111	OG0013112	OG0013113	OG0013114	OG0013115	OG0013116	OG0013117	OG0013118	OG0013119	OG0013120	OG0013121	OG0013122	OG0013123	OG0013124	OG0013125	OG0013126	OG0013127	OG0013128	OG0013129	OG0013130	OG0013131	OG0013132	OG0013133	OG0013134	OG0013135	OG0013136	OG0013137	OG0013138	OG0013139	OG0013140	OG0013141	OG0013142	OG0013143	OG0013144	OG0013145	OG0013146	OG0013147	OG0013148	OG0013149	OG0013150	OG0013151	OG0013152	OG0013153	OG0013154	OG0013155	OG0013156	OG0013157	OG0013158	OG0013159	OG0013160	OG0013161	OG0013162	OG0013163	OG0013164	OG0013165	OG0013166	OG0013167	OG0013168	OG0013169	OG0013170	OG0013171	OG0013172	OG0013173	OG0013174	OG0013175	OG0013176	OG0013177	OG0013178	OG0013179	OG0013180	OG0013181	OG0013182	OG0013183	OG0013184	OG0013185	OG0013186	OG0013187	OG0013188	OG0013189	OG0013190	OG0013191	OG0013192	OG0013193	OG0013194	OG0013195	OG0013196	OG0013197	OG0013198	OG0013199	OG0013200	OG0013201	OG0013202	OG0013203	OG0013204	OG0013205	OG0013206	OG0013207	OG0013208	OG0013209	OG0013210	OG0013211	OG0013212	OG0013213	OG0013214	OG0013215	OG0013216	OG0013217	OG0013218	OG0013219	OG0013220	OG0013221	OG0013222	OG0013223	OG0013224	OG0013225	OG0013226	OG0013227	OG0013228	OG0013229	OG0013230	OG0013231	OG0013232	OG0013233	OG0013234	OG0013235	OG0013236	OG0013237	OG0013238	OG0013239	OG0013240	OG0013241	OG0013242	OG0013243	OG0013244	OG0013245	OG0013246	OG0013247	OG0013248	OG0013249	OG0013250	OG0013251	OG0013252	OG0013253	OG0013254	OG0013255	OG0013256	OG0013257	OG0013258	OG0013259	OG0013260	OG0013261	OG0013262	OG0013263	OG0013264	OG0013265	OG0013266	OG0013267	OG0013268	OG0013269	OG0013270	OG0013271	OG0013272	OG0013273	OG0013274	OG0013275	OG0013276	OG0013277	OG0013278	OG0013279	OG0013280	OG0013281	OG0013282	OG0013283	OG0013284	OG0013285	OG0013286	OG0013287	OG0013288	OG0013289	OG0013290	OG0013291	OG0013292	OG0013293	OG0013294	OG0013295	OG0013296	OG0013297	OG0013298	OG0013299	OG0013300	OG0013301	OG0013302	OG0013303	OG0013304	OG0013305	OG0013306	OG0013307	OG0013308	OG0013309	OG0013310	OG0013311	OG0013312	OG0013313	OG0013314	OG0013315	OG0013316	OG0013317	OG0013318	OG0013319	OG0013320	OG0013321	OG0013322	OG0013323	OG0013324	OG0013325	OG0013326	OG0013327	OG0013328	OG0013329	OG0013330	OG0013331	OG0013332	OG0013333	OG0013334	OG0013335	OG0013336	OG0013337	OG0013338	OG0013339	OG0013340	OG0013341	OG0013342	OG0013343	OG0013344	OG0013345	OG0013346	OG0013347	OG0013348	OG0013349	OG0013350	OG0013351	OG0013352	OG0013353	OG0013354	OG0013355	OG0013356	OG0013357	OG0013358	OG0013359	OG0013360	OG0013361	OG0013362	OG0013363	OG0013364	OG0013365	OG0013366	OG0013367	OG0013368	OG0013369	OG0013370	OG0013371	OG0013372	OG0013373	OG0013374	OG0013375	OG0013376	OG0013377	OG0013378	OG0013379	OG0013380	OG0013381	OG0013382	OG0013383	OG0013384	OG0013385	OG0013386	OG0013387	OG0013388	OG0013389	OG0013390	OG0013391	OG0013392	OG0013393	OG0013394	OG0013395	OG0013396	OG0013397	OG0013398	OG0013399	OG0013400	OG0013401	OG0013402	OG0013403	OG0013404	OG0013405	OG0013406	OG0013407	OG0013408	OG0013409	OG0013410	OG0013411	OG0013412	OG0013413	OG0013414	OG0013415	OG0013416	OG0013417	OG0013418	OG0013419	OG0013420	OG0013421	OG0013422	OG0013423	OG0013424	OG0013425	OG0013426	OG0013427	OG0013428	OG0013429	OG0013430	OG0013431	OG0013432	OG0013433	OG0013434	OG0013435	OG0013436	OG0013437	OG0013438	OG0013439	OG0013440	OG0013441	OG0013442	OG0013443	OG0013444	OG0013445	OG0013446	OG0013447	OG0013448	OG0013449	OG0013450	OG0013451	OG0013452	OG0013453	OG0013454	OG0013455	OG0013456	OG0013457	OG0013458	OG0013459	OG0013460	OG0013461	OG0013462	OG0013463	OG0013464	OG0013465	OG0013466	OG0013467	OG0013468	OG0013469	OG0013470	OG0013471	OG0013472	OG0013473	OG0013474	OG0013475	OG0013476	OG0013477	OG0013478	OG0013479	OG0013480	OG0013481	OG0013482	OG0013483	OG0013484	OG0013485	OG0013486	OG0013487	OG0013488	OG0013489	OG0013490	OG0013491	OG0013492	OG0013493	OG0013494	OG0013495	OG0013496	OG0013497	OG0013498	OG0013499	OG0013500	OG0013501	OG0013502	OG0013503	OG0013504	OG0013505	OG0013506	OG0013507	OG0013508	OG0013509	OG0013510	OG0013511	OG0013512	OG0013513	OG0013514	OG0013515	OG0013516	OG0013517	OG0013518	OG0013519	OG0013520	OG0013521	OG0013522	OG0013523	OG0013524	OG0013525	OG0013526	OG0013527	OG0013528	OG0013529	OG0013530	OG0013531	OG0013532	OG0013533	OG0013534	OG0013535	OG0013536	OG0013537	OG0013538	OG0013539	OG0013540	OG0013541	OG0013542	OG0013543	OG0013544	OG0013545	OG0013546	OG0013547	OG0013548	OG0013549	OG0013550	OG0013551	OG0013552	OG0013553	OG0013554	OG0013555	OG0013556	OG0013557	OG0013558	OG0013559	OG0013560	OG0013561	OG0013562	OG0013563	OG0013564	OG0013565	OG0013566	OG0013567	OG0013568	OG0013569	OG0013570	OG0013571	OG0013572	OG0013573	OG0013574	OG0013575	OG0013576	OG0013577	OG0013578	OG0013579	OG0013580	OG0013581	OG0013582	OG0013583	OG0013584	OG0013585	OG0013586	OG0013587	OG0013588	OG0013589	OG0013590	OG0013591	OG0013592	OG0013593	OG0013594	OG0013595	OG0013596	OG0013597	OG0013598	OG0013599	OG0013600	OG0013601	OG0013602	OG0013603	OG0013604	OG0013605	OG0013606	OG0013607	OG0013608	OG0013609	OG0013610	OG0013611	OG0013612	OG0013613	OG0013614	OG0013615	OG0013616	OG0013617	OG0013618	OG0013619	OG0013620	OG0013621	OG0013622	OG0013623	OG0013624	OG0013625	OG0013626	OG0013627	OG0013628	OG0013629	OG0013630	OG0013631	OG0013632	OG0013633	OG0013634	OG0013635	OG0013636	OG0013637	OG0013638	OG0013639	OG0013640	OG0013641	OG0013642	OG0013643	OG0013644	OG0013645	OG0013646	OG0013647	OG0013648	OG0013649	OG0013650	OG0013651	OG0013652	OG0013653	OG0013654	OG0013655	OG0013656	OG0013657	OG0013658	OG0013659	OG0013660	OG0013661	OG0013662	OG0013663	OG0013664	OG0013665	OG0013666	OG0013667	OG0013668	OG0013669	OG0013670	OG0013671	OG0013672	OG0013673	OG0013674	OG0013675	OG0013676	OG0013677	OG0013678	OG0013679	OG0013680	OG0013681	OG0013682	OG0013683	OG0013684	OG0013685	OG0013686	OG0013687	OG0013688	OG0013689	OG0013690	OG0013691	OG0013692	OG0013693	OG0013694	OG0013695	OG0013696	OG0013697	OG0013698	OG0013699	OG0013700	OG0013701	OG0013702	OG0013703	OG0013704	OG0013705	OG0013706	OG0013707	OG0013708	OG0013709	OG0013710	OG0013711	OG0013712	OG0013713	OG0013714	OG0013715	OG0013716	OG0013717	OG0013718	OG0013719	OG0013720	OG0013721	OG0013722	OG0013723	OG0013724	OG0013725	OG0013726	OG0013727	OG0013728	OG0013729	OG0013730	OG0013731	OG0013732	OG0013733	OG0013734	OG0013735	OG0013736	OG0013737	OG0013738	OG0013739	OG0013740	OG0013741	OG0013742	OG0013743	OG0013744	OG0013745	OG0013746	OG0013747	OG0013748	OG0013749	OG0013750	OG0013751	OG0013752	OG0013753	OG0013754	OG0013755	OG0013756	OG0013757	OG0013758	OG0013759	OG0013760	OG0013761	OG0013762	OG0013763	OG0013764	OG0013765	OG0013766	OG0013767	OG0013768	OG0013769	OG0013770	OG0013771	OG0013772	OG0013773	OG0013774	OG0013775	OG0013776	OG0013777	OG0013778	OG0013779	OG0013780	OG0013781	OG0013782	OG0013783	OG0013784	OG0013785	OG0013786	OG0013787	OG0013788	OG0013789	OG0013790	OG0013791	OG0013792	OG0013793	OG0013794	OG0013795	OG0013796	OG0013797	OG0013798	OG0013799	OG0013800	OG0013801	OG0013802	OG0013803	OG0013804	OG0013805	OG0013806	OG0013807	OG0013808	OG0013809	OG0013810	OG0013811	OG0013812	OG0013813	OG0013814	OG0013815	OG0013816	OG0013817	OG0013818	OG0013819	OG0013820	OG0013821	OG0013822	OG0013823	OG0013824	OG0013825	OG0013826	OG0013827	OG0013828	OG0013829	OG0013830	OG0013831	OG0013832	OG0013833	OG0013834	OG0013835	OG0013836	OG0013837	OG0013838	OG0013839	OG0013840	OG0013841	OG0013842	OG0013843	OG0013844	OG0013845	OG0013846	OG0013847	OG0013848	OG0013849	OG0013850	OG0013851	OG0013852	OG0013853	OG0013854	OG0013855	OG0013856	OG0013857	OG0013858	OG0013859	OG0013860	OG0013861	OG0013862	OG0013863	OG0013864	OG0013865	OG0013866	OG0013867	OG0013868	OG0013869	OG0013870	OG0013871	OG0013872	OG0013873	OG0013874	OG0013875	OG0013876	OG0013877	OG0013878	OG0013879	OG0013880	OG0013881	OG0013882	OG0013883	OG0013884	OG0013885	OG0013886	OG0013887	OG0013888	OG0013889	OG0013890	OG0013891	OG0013892	OG0013893	OG0013894	OG0013895	OG0013896	OG0013897	OG0013898	OG0013899	OG0013900	OG0013901	OG0013902	OG0013903	OG0013904	OG0013905	OG0013906	OG0013907	OG0013908	OG0013909	OG0013910	OG0013911	OG0013912	OG0013913	OG0013914	OG0013915	OG0013916	OG0013917	OG0013918	OG0013919	OG0013920	OG0013921	OG0013922	OG0013923	OG0013924	OG0013925	OG0013926	OG0013927	OG0013928	OG0013929	OG0013930	OG0013931	OG0013932	OG0013933	OG0013934	OG0013935	OG0013936	OG0013937	OG0013938	OG0013939	OG0013940	OG0013941	OG0013942	OG0013943	OG0013944	OG0013945	OG0013946	OG0013947	OG0013948	OG0013949	OG0013950	OG0013951	OG0013952	OG0013953	OG0013954	OG0013955	OG0013956	OG0013957	OG0013958	OG0013959	OG0013960	OG0013961	OG0013962	OG0013963	OG0013964	OG0013965	OG0013966	OG0013967	OG0013968	OG0013969	OG0013970	OG0013971	OG0013972	OG0013973	OG0013974	OG0013975	OG0013976	OG0013977	OG0013978	OG0013979	OG0013980	OG0013981	OG0013982	OG0013983	OG0013984	OG0013985	OG0013986	OG0013987	OG0013988	OG0013989	OG0013990	OG0013991	OG0013992	OG0013993	OG0013994	OG0013995	OG0013996	OG0013997	OG0013998	OG0013999	OG0014000	OG0014001	OG0014002	OG0014003	OG0014004	OG0014005	OG0014006	OG0014007	OG0014008	OG0014009	OG0014010	OG0014011	OG0014012	OG0014013	OG0014014	OG0014015	OG0014016	OG0014017	OG0014018	OG0014019	OG0014020	OG0014021	OG0014022	OG0014023	OG0014024	OG0014025	OG0014026	OG0014027	OG0014028	OG0014029	OG0014030	OG0014031	OG0014032	OG0014033	OG0014034	OG0014035	OG0014036	OG0014037	OG0014038	OG0014039	OG0014040	OG0014041	OG0014042	OG0014043	OG0014044	OG0014045	OG0014046	OG0014047	OG0014048	OG0014049	OG0014050	OG0014051	OG0014052	OG0014053	OG0014054	OG0014055	OG0014056	OG0014057	OG0014058	OG0014059	OG0014060	OG0014061	OG0014062	OG0014063	OG0014064	OG0014065	OG0014066	OG0014067	OG0014068	OG0014069	OG0014070	OG0014071	OG0014072	OG0014073	OG0014074	OG0014075	OG0014076	OG0014077	OG0014078	OG0014079	OG0014080	OG0014081	OG0014082	OG0014083	OG0014084	OG0014085	OG0014086	OG0014087	OG0014088	OG0014089	OG0014090	OG0014091	OG0014092	OG0014093	OG0014094	OG0014095	OG0014096	OG0014097	OG0014098	OG0014099	OG0014100	OG0014101	OG0014102	OG0014103	OG0014104	OG0014105	OG0014106	OG0014107	OG0014108	OG0014109	OG0014110	OG0014111	OG0014112	OG0014113	OG0014114	OG0014115	OG0014116	OG0014117	OG0014118	OG0014119	OG0014120	OG0014121	OG0014122	OG0014123	OG0014124	OG0014125	OG0014126	OG0014127	OG0014128	OG0014129	OG0014130	OG0014131	OG0014132	OG0014133	OG0014134	OG0014135	OG0014136	OG0014137	OG0014138	OG0014139	OG0014140	OG0014141	OG0014142	OG0014143	OG0014144	OG0014145	OG0014146	OG0014147	OG0014148	OG0014149	OG0014150	OG0014151	OG0014152	OG0014153	OG0014154	OG0014155	OG0014156	OG0014157	OG0014158	OG0014159	OG0014160	OG0014161	OG0014162	OG0014163	OG0014164	OG0014165	OG0014166	OG0014167	OG0014168	OG0014169	OG0014170	OG0014171	OG0014172	OG0014173	OG0014174	OG0014175	OG0014176	OG0014177	OG0014178	OG0014179	OG0014180	OG0014181	OG0014182	OG0014183	OG0014184	OG0014185	OG0014186	OG0014187	OG0014188	OG0014189	OG0014190	OG0014191	OG0014192	OG0014193	OG0014194	OG0014195	OG0014196	OG0014197	OG0014198	OG0014199	OG0014200	OG0014201	OG0014202	OG0014203	OG0014204	OG0014205	OG0014206	OG0014207	OG0014208	OG0014209	OG0014210	OG0014211	OG0014212	OG0014213	OG0014214	OG0014215	OG0014216	OG0014217	OG0014218	OG0014219	OG0014220	OG0014221	OG0014222	OG0014223	OG0014224	OG0014225	OG0014226	OG0014227	OG0014228	OG0014229	OG0014230	OG0014231	OG0014232	OG0014233	OG0014234	OG0014235	OG0014236	OG0014237	OG0014238	OG0014239	OG0014240	OG0014241	OG0014242	OG0014243	OG0014244	OG0014245	OG0014246	OG0014247	OG0014248	OG0014249	OG0014250	OG0014251	OG0014252	OG0014253	OG0014254	OG0014255	OG0014256	OG0014257	OG0014258	OG0014259	OG0014260	OG0014261	OG0014262	OG0014263	OG0014264	OG0014265	OG0014266	OG0014267	OG0014268	OG0014269	OG0014270	OG0014271	OG0014272	OG0014273	OG0014274	OG0014275	OG0014276	OG0014277	OG0014278	OG0014279	OG0014280	OG0014281	OG0014282	OG0014283	OG0014284	OG0014285	OG0014286	OG0014287	OG0014288	OG0014289	OG0014290	OG0014291	OG0014292	OG0014293	OG0014294	OG0014295	OG0014296	OG0014297	OG0014298	OG0014299	OG0014300	OG0014301	OG0014302	OG0014303	OG0014304	OG0014305	OG0014306	OG0014307	OG0014308	OG0014309	OG0014310	OG0014311	OG0014312	OG0014313	OG0014314	OG0014315	OG0014316	OG0014317	OG0014318	OG0014319	OG0014320	OG0014321	OG0014322	OG0014323	OG0014324	OG0014325	OG0014326	OG0014327	OG0014328	OG0014329	OG0014330	OG0014331	OG0014332	OG0014333	OG0014334	OG0014335	OG0014336	OG0014337	OG0014338	OG0014339	OG0014340	OG0014341	OG0014342	OG0014343	OG0014344	OG0014345	OG0014346	OG0014347	OG0014348	OG0014349	OG0014350	OG0014351	OG0014352	OG0014353	OG0014354	OG0014355	OG0014356	OG0014357	OG0014358	OG0014359	OG0014360	OG0014361	OG0014362	OG0014363	OG0014364	OG0014365	OG0014366	OG0014367	OG0014368	OG0014369	OG0014370	OG0014371	OG0014372	OG0014373	OG0014374	OG0014375	OG0014376	OG0014377	OG0014378	OG0014379	OG0014380	OG0014381	OG0014382	OG0014383	OG0014384	OG0014385	OG0014386	OG0014387	OG0014388	OG0014389	OG0014390	OG0014391	OG0014392	OG0014393	OG0014394	OG0014395	OG0014396	OG0014397	OG0014398	OG0014399	OG0014400	OG0014401	OG0014402	OG0014403	OG0014404	OG0014405	OG0014406	OG0014407	OG0014408	OG0014409	OG0014410	OG0014411	OG0014412	OG0014413	OG0014414	OG0014415	OG0014416	OG0014417	OG0014418	OG0014419	OG0014420	OG0014421	OG0014422	OG0014423	OG0014424	OG0014425	OG0014426	OG0014427	OG0014428	OG0014429	OG0014430	OG0014431	OG0014432	OG0014433	OG0014434	OG0014435	OG0014436	OG0014437	OG0014438	OG0014439	OG0014440	OG0014441	OG0014442	OG0014443	OG0014444	OG0014445	OG0014446	OG0014447	OG0014448	OG0014449	OG0014450	OG0014451	OG0014452	OG0014453	OG0014454	OG0014455	OG0014456	OG0014457	OG0014458	OG0014459	OG0014460	OG0014461	OG0014462	OG0014463	OG0014464	OG0014465	OG0014466	OG0014467	OG0014468	OG0014469	OG0014470	OG0014471	OG0014472	OG0014473	OG0014474	OG0014475	OG0014476	OG0014477	OG0014478	OG0014479	OG0014480	OG0014481	OG0014482	OG0014483	OG0014484	OG0014485	OG0014486	OG0014487	OG0014488	OG0014489	OG0014490	OG0014491	OG0014492	OG0014493	OG0014494	OG0014495	OG0014496	OG0014497	OG0014498	OG0014499	OG0014500	OG0014501	OG0014502	OG0014503	OG0014504	OG0014505	OG0014506	OG0014507	OG0014508	OG0014509	OG0014510	OG0014511	OG0014512	OG0014513	OG0014514	OG0014515	OG0014516	OG0014517	OG0014518	OG0014519	OG0014520	OG0014521	OG0014522	OG0014523	OG0014524	OG0014525	OG0014526	OG0014527	OG0014528	OG0014529	OG0014530	OG0014531	OG0014532	OG0014533	OG0014534	OG0014535	OG0014536	OG0014537	OG0014538	OG0014539	OG0014540	OG0014541	OG0014542	OG0014543	OG0014544	OG0014545	OG0014546	OG0014547	OG0014548	OG0014549	OG0014550	OG0014551	OG0014552	OG0014553	OG0014554	OG0014555	OG0014556	OG0014557	OG0014558	OG0014559	OG0014560	OG0014561	OG0014562	OG0014563	OG0014564	OG0014565	OG0014566	OG0014567	OG0014568	OG0014569	OG0014570	OG0014571	OG0014572	OG0014573	OG0014574	OG0014575	OG0014576	OG0014577	OG0014578	OG0014579	OG0014580	OG0014581	OG0014582	OG0014583	OG0014584	OG0014585	OG0014586	OG0014587	OG0014588	OG0014589	OG0014590	OG0014591	OG0014592	OG0014593	OG0014594	OG0014595	OG0014596	OG0014597	OG0014598	OG0014599	OG0014600	OG0014601	OG0014602	OG0014603	OG0014604	OG0014605	OG0014606	OG0014607	OG0014608	OG0014609	OG0014610	OG0014611	OG0014612	OG0014613	OG0014614	OG0014615	OG0014616	OG0014617	OG0014618	OG0014619	OG0014620	OG0014621	OG0014622	OG0014623	OG0014624	OG0014625	OG0014626	OG0014627	OG0014628	OG0014629	OG0014630	OG0014631	OG0014632	OG0014633	OG0014634	OG0014635	OG0014636	OG0014637	OG0014638	OG0014639	OG0014640	OG0014641	OG0014642	OG0014643	OG0014644	OG0014645	OG0014646	OG0014647	OG0014648	OG0014649	OG0014650	OG0014651	OG0014652	OG0014653	OG0014654	OG0014655	OG0014656	OG0014657	OG0014658	OG0014659	OG0014660	OG0014661	OG0014662	OG0014663	OG0014664	OG0014665	OG0014666	OG0014667	OG0014668	OG0014669	OG0014670	OG0014671	OG0014672	OG0014673	OG0014674	OG0014675	OG0014676	OG0014677	OG0014678	OG0014679	OG0014680	OG0014681	OG0014682	OG0014683	OG0014684	OG0014685	OG0014686	OG0014687	OG0014688	OG0014689	OG0014690	OG0014691	OG0014692	OG0014693	OG0014694	OG0014695	OG0014696	OG0014697	OG0014698	OG0014699	OG0014700	OG0014701	OG0014702	OG0014703	OG0014704	OG0014705	OG0014706	OG0014707	OG0014708	OG0014709	OG0014710	OG0014711	OG0014712	OG0014713	OG0014714	OG0014715	OG0014716	OG0014717	OG0014718	OG0014719	OG0014720	OG0014721	OG0014722	OG0014723	OG0014724	OG0014725	OG0014726	OG0014727	OG0014728	OG0014729	OG0014730	OG0014731	OG0014732	OG0014733	OG0014734	OG0014735	OG0014736	OG0014737	OG0014738	OG0014739	OG0014740	OG0014741	OG0014742	OG0014743	OG0014744	OG0014745	OG0014746	OG0014747	OG0014748	OG0014749	OG0014750	OG0014751	OG0014752	OG0014753	OG0014754	OG0014755	OG0014756	OG0014757	OG0014758	OG0014759	OG0014760	OG0014761	OG0014762	OG0014763	OG0014764	OG0014765	OG0014766	OG0014767	OG0014768	OG0014769	OG0014770	OG0014771	OG0014772	OG0014773	OG0014774	OG0014775	OG0014776	OG0014777	OG0014778	OG0014779	OG0014780	OG0014781	OG0014782	OG0014783	OG0014784	OG0014785	OG0014786	OG0014787	OG0014788	OG0014789	OG0014790	OG0014791	OG0014792	OG0014793	OG0014794	OG0014795	OG0014796	OG0014797	OG0014798	OG0014799	OG0014800	OG0014801	OG0014802	OG0014803	OG0014804	OG0014805	OG0014806	OG0014807	OG0014808	OG0014809	OG0014810	OG0014811	OG0014812	OG0014813	OG0014814	OG0014815	OG0014816	OG0014817	OG0014818	OG0014819	OG0014820	OG0014821	OG0014822	OG0014823	OG0014824	OG0014825	OG0014826	OG0014827	OG0014828	OG0014829	OG0014830	OG0014831	OG0014832	OG0014833	OG0014834	OG0014835	OG0014836	OG0014837	OG0014838	OG0014839	OG0014840	OG0014841	OG0014842	OG0014843	OG0014844	OG0014845	OG0014846	OG0014847	OG0014848	OG0014849	OG0014850	OG0014851	OG0014852	OG0014853	OG0014854	OG0014855	OG0014856	OG0014857	OG0014858	OG0014859	OG0014860	OG0014861	OG0014862	OG0014863	OG0014864	OG0014865	OG0014866	OG0014867	OG0014868	OG0014869	OG0014870	OG0014871	OG0014872	OG0014873	OG0014874	OG0014875	OG0014876	OG0014877	OG0014878	OG0014879	OG0014880	OG0014881	OG0014882	OG0014883	OG0014884	OG0014885	OG0014886	OG0014887	OG0014888	OG0014889	OG0014890	OG0014891	OG0014892	OG0014893	OG0014894	OG0014895	OG0014896	OG0014897	OG0014898	OG0014899	OG0014900	OG0014901	OG0014902	OG0014903	OG0014904	OG0014905	OG0014906	OG0014907	OG0014908	OG0014909	OG0014910	OG0014911	OG0014912	OG0014913	OG0014914	OG0014915	OG0014916	OG0014917	OG0014918	OG0014919	OG0014920	OG0014921	OG0014922	OG0014923	OG0014924	OG0014925	OG0014926	OG0014927	OG0014928	OG0014929	OG0014930	OG0014931	OG0014932	OG0014933	OG0014934	OG0014935	OG0014936	OG0014937	OG0014938	OG0014939	OG0014940	OG0014941	OG0014942	OG0014943	OG0014944	OG0014945	OG0014946	OG0014947	OG0014948	OG0014949	OG0014950	OG0014951	OG0014952	OG0014953	OG0014954	OG0014955	OG0014956	OG0014957	OG0014958	OG0014959	OG0014960	OG0014961	OG0014962	OG0014963	OG0014964	OG0014965	OG0014966	OG0014967	OG0014968	OG0014969	OG0014970	OG0014971	OG0014972	OG0014973	OG0014974	OG0014975	OG0014976	OG0014977	OG0014978	OG0014979	OG0014980	OG0014981	OG0014982	OG0014983	OG0014984	OG0014985	OG0014986	OG0014987	OG0014988	OG0014989	OG0014990	OG0014991	OG0014992	OG0014993	OG0014994	OG0014995	OG0014996	OG0014997	OG0014998	OG0014999	OG0015000	OG0015001	OG0015002	OG0015003	OG0015004	OG0015005	OG0015006	OG0015007	OG0015008	OG0015009	OG0015010	OG0015011	OG0015012	OG0015013	OG0015014	OG0015015	OG0015016	OG0015017	OG0015018	OG0015019	OG0015020	OG0015021	OG0015022	OG0015023	OG0015024	OG0015025	OG0015026	OG0015027	OG0015028	OG0015029	OG0015030	OG0015031	OG0015032	OG0015033	OG0015034	OG0015035	OG0015036	OG0015037	OG0015038	OG0015039	OG0015040	OG0015041	OG0015042	OG0015043	OG0015044	OG0015045	OG0015046	OG0015047	OG0015048	OG0015049	OG0015050	OG0015051	OG0015052	OG0015053	OG0015054	OG0015055	OG0015056	OG0015057	OG0015058	OG0015059	OG0015060	OG0015061	OG0015062	OG0015063	OG0015064	OG0015065	OG0015066	OG0015067	OG0015068	OG0015069	OG0015070	OG0015071	OG0015072	OG0015073	OG0015074	OG0015075	OG0015076	OG0015077	OG0015078	OG0015079	OG0015080	OG0015081	OG0015082	OG0015083	OG0015084	OG0015085	OG0015086	OG0015087	OG0015088	OG0015089	OG0015090	OG0015091	OG0015092	OG0015093	OG0015094	OG0015095	OG0015096	OG0015097	OG0015098	OG0015099	OG0015100	OG0015101	OG0015102	OG0015103	OG0015104	OG0015105	OG0015106	OG0015107	OG0015108	OG0015109	OG0015110	OG0015111	OG0015112	OG0015113	OG0015114	OG0015115	OG0015116	OG0015117	OG0015118	OG0015119	OG0015120	OG0015121	OG0015122	OG0015123	OG0015124	OG0015125	OG0015126	OG0015127	OG0015128	OG0015129	OG0015130	OG0015131	OG0015132	OG0015133	OG0015134	OG0015135	OG0015136	OG0015137	OG0015138	OG0015139	OG0015140	OG0015141	OG0015142	OG0015143	OG0015144	OG0015145	OG0015146	OG0015147	OG0015148	OG0015149	OG0015150	OG0015151	OG0015152	OG0015153	OG0015154	OG0015155	OG0015156	OG0015157	OG0015158	OG0015159	OG0015160	OG0015161	OG0015162	OG0015163	OG0015164	OG0015165	OG0015166	OG0015167	OG0015168	OG0015169	OG0015170	OG0015171	OG0015172	OG0015173	OG0015174	OG0015175	OG0015176	OG0015177	OG0015178	OG0015179	OG0015180	OG0015181	OG0015182	OG0015183	OG0015184	OG0015185	OG0015186	OG0015187	OG0015188	OG0015189	OG0015190	OG0015191	OG0015192	OG0015193	OG0015194	OG0015195	OG0015196	OG0015197	OG0015198	OG0015199	OG0015200	OG0015201	OG0015202	OG0015203	OG0015204	OG0015205	OG0015206	OG0015207	OG0015208	OG0015209	OG0015210	OG0015211	OG0015212	OG0015213	OG0015214	OG0015215	OG0015216	OG0015217	OG0015218	OG0015219	OG0015220	OG0015221	OG0015222	OG0015223	OG0015224	OG0015225	OG0015226	OG0015227	OG0015228	OG0015229	OG0015230	OG0015231	OG0015232	OG0015233	OG0015234	OG0015235	OG0015236	OG0015237	OG0015238	OG0015239	OG0015240	OG0015241	OG0015242	OG0015243	OG0015244	OG0015245	OG0015246	OG0015247	OG0015248	OG0015249	OG0015250	OG0015251	OG0015252	OG0015253	OG0015254	OG0015255	OG0015256	OG0015257	OG0015258	OG0015259	OG0015260	OG0015261	OG0015262	OG0015263	OG0015264	OG0015265	OG0015266	OG0015267	OG0015268	OG0015269	OG0015270	OG0015271	OG0015272	OG0015273	OG0015274	OG0015275	OG0015276	OG0015277	OG0015278	OG0015279	OG0015280	OG0015281	OG0015282	OG0015283	OG0015284	OG0015285	OG0015286	OG0015287	OG0015288	OG0015289	OG0015290	OG0015291	OG0015292	OG0015293	OG0015294	OG0015295	OG0015296	OG0015297	OG0015298	OG0015299	OG0015300	OG0015301	OG0015302	OG0015303	OG0015304	OG0015305	OG0015306	OG0015307	OG0015308	OG0015309	OG0015310	OG0015311	OG0015312	OG0015313	OG0015314	OG0015315	OG0015316	OG0015317	OG0015318	OG0015319	OG0015320	OG0015321	OG0015322	OG0015323	OG0015324	OG0015325	OG0015326	OG0015327	OG0015328	OG0015329	OG0015330	OG0015331	OG0015332	OG0015333	OG0015334	OG0015335	OG0015336	OG0015337	OG0015338	OG0015339	OG0015340	OG0015341	OG0015342	OG0015343	OG0015344	OG0015345	OG0015346	OG0015347	OG0015348	OG0015349	OG0015350	OG0015351	OG0015352	OG0015353	OG0015354	OG0015355	OG0015356	OG0015357	OG0015358	OG0015359	OG0015360	OG0015361	OG0015362	OG0015363	OG0015364	OG0015365	OG0015366	OG0015367	OG0015368	OG0015369	OG0015370	OG0015371	OG0015372	OG0015373	OG0015374	OG0015375	OG0015376	OG0015377	OG0015378	OG0015379	OG0015380	OG0015381	OG0015382	OG0015383	OG0015384	OG0015385	OG0015386	OG0015387	OG0015388	OG0015389	OG0015390	OG0015391	OG0015392	OG0015393	OG0015394	OG0015395	OG0015396	OG0015397	OG0015398	OG0015399	OG0015400	OG0015401	OG0015402	OG0015403	OG0015404	OG0015405	OG0015406	OG0015407	OG0015408	OG0015409	OG0015410	OG0015411	OG0015412	OG0015413	OG0015414	OG0015415	OG0015416	OG0015417	OG0015418	OG0015419	OG0015420	OG0015421	OG0015422	OG0015423	OG0015424	OG0015425	OG0015426	OG0015427	OG0015428	OG0015429	OG0015430	OG0015431	OG0015432	OG0015433	OG0015434	OG0015435	OG0015436	OG0015437	OG0015438	OG0015439	OG0015440	OG0015441	OG0015442	OG0015443	OG0015444	OG0015445	OG0015446	OG0015447	OG0015448	OG0015449	OG0015450	OG0015451	OG0015452	OG0015453	OG0015454	OG0015455	OG0015456	OG0015457	OG0015458	OG0015459	OG0015460	OG0015461	OG0015462	OG0015463	OG0015464	OG0015465	OG0015466	OG0015467	OG0015468	OG0015469	OG0015470	OG0015471	OG0015472	OG0015473	OG0015474	OG0015475	OG0015476	OG0015477	OG0015478	OG0015479	OG0015480	OG0015481	OG0015482	OG0015483	OG0015484	OG0015485	OG0015486	OG0015487	OG0015488	OG0015489	OG0015490	OG0015491	OG0015492	OG0015493	OG0015494	OG0015495	OG0015496	OG0015497	OG0015498	OG0015499	OG0015500	OG0015501	OG0015502	OG0015503	OG0015504	OG0015505	OG0015506	OG0015507	OG0015508	OG0015509	OG0015510	OG0015511	OG0015512	OG0015513	OG0015514	OG0015515	OG0015516	OG0015517	OG0015518	OG0015519	OG0015520	OG0015521	OG0015522	OG0015523	OG0015524	OG0015525	OG0015526	OG0015527	OG0015528	OG0015529	OG0015530	OG0015531	OG0015532	OG0015533	OG0015534	OG0015535	OG0015536	OG0015537	OG0015538	OG0015539	OG0015540	OG0015541	OG0015542	OG0015543	OG0015544	OG0015545	OG0015546	OG0015547	OG0015548	OG0015549	OG0015550	OG0015551	OG0015552	OG0015553	OG0015554	OG0015555	OG0015556	OG0015557	OG0015558	OG0015559	OG0015560	OG0015561	OG0015562	OG0015563	OG0015564	OG0015565	OG0015566	OG0015567	OG0015568	OG0015569	OG0015570	OG0015571	OG0015572	OG0015573	OG0015574	OG0015575	OG0015576	OG0015577	OG0015578	OG0015579	OG0015580	OG0015581	OG0015582	OG0015583	OG0015584	OG0015585	OG0015586	OG0015587	OG0015588	OG0015589	OG0015590	OG0015591	OG0015592	OG0015593	OG0015594	OG0015595	OG0015596	OG0015597	OG0015598	OG0015599	OG0015600	OG0015601	OG0015602	OG0015603	OG0015604	OG0015605	OG0015606	OG0015607	OG0015608	OG0015609	OG0015610	OG0015611	OG0015612	OG0015613	OG0015614	OG0015615	OG0015616	OG0015617	OG0015618	OG0015619	OG0015620	OG0015621	OG0015622	OG0015623	OG0015624	OG0015625	OG0015626	OG0015627	OG0015628	OG0015629	OG0015630	OG0015631	OG0015632	OG0015633	OG0015634	OG0015635	OG0015636	OG0015637	OG0015638	OG0015639	OG0015640	OG0015641	OG0015642	OG0015643	OG0015644	OG0015645	OG0015646	OG0015647	OG0015648	OG0015649	OG0015650	OG0015651	OG0015652	OG0015653	OG0015654	OG0015655	OG0015656	OG0015657	OG0015658	OG0015659	OG0015660	OG0015661	OG0015662	OG0015663	OG0015664	OG0015665	OG0015666	OG0015667	OG0015668	OG0015669	OG0015670	OG0015671	OG0015672	OG0015673	OG0015674	OG0015675	OG0015676	OG0015677	OG0015678	OG0015679	OG0015680	OG0015681	OG0015682	OG0015683	OG0015684	OG0015685	OG0015686	OG0015687	OG0015688	OG0015689	OG0015690	OG0015691	OG0015692	OG0015693	OG0015694	OG0015695	OG0015696	OG0015697	OG0015698	OG0015699	OG0015700	OG0015701	OG0015702	OG0015703	OG0015704	OG0015705	OG0015706	OG0015707	OG0015708	OG0015709	OG0015710	OG0015711	OG0015712	OG0015713	OG0015714	OG0015715	OG0015716	OG0015717	OG0015718	OG0015719	OG0015720	OG0015721	OG0015722	OG0015723	OG0015724	OG0015725	OG0015726	OG0015727	OG0015728	OG0015729	OG0015730	OG0015731	OG0015732	OG0015733	OG0015734	OG0015735	OG0015736	OG0015737	OG0015738	OG0015739	OG0015740	OG0015741	OG0015742	OG0015743	OG0015744	OG0015745	OG0015746	OG0015747	OG0015748	OG0015749	OG0015750	OG0015751	OG0015752	OG0015753	OG0015754	OG0015755	OG0015756	OG0015757	OG0015758	OG0015759	OG0015760	OG0015761	OG0015762	OG0015763	OG0015764	OG0015765	OG0015766	OG0015767	OG0015768	OG0015769	OG0015770	OG0015771	OG0015772	OG0015773	OG0015774	OG0015775	OG0015776	OG0015777	OG0015778	OG0015779	OG0015780	OG0015781	OG0015782	OG0015783	OG0015784	OG0015785	OG0015786	OG0015787	OG0015788	OG0015789	OG0015790	OG0015791	OG0015792	OG0015793	OG0015794	OG0015795	OG0015796	OG0015797	OG0015798	OG0015799	OG0015800	OG0015801	OG0015802	OG0015803	OG0015804	OG0015805	OG0015806	OG0015807	OG0015808	OG0015809	OG0015810	OG0015811	OG0015812	OG0015813	OG0015814	OG0015815	OG0015816	OG0015817	OG0015818	OG0015819	OG0015820	OG0015821	OG0015822	OG0015823	OG0015824	OG0015825	OG0015826	OG0015827	OG0015828	OG0015829	OG0015830	OG0015831	OG0015832	OG0015833	OG0015834	OG0015835	OG0015836	OG0015837	OG0015838	OG0015839	OG0015840	OG0015841	OG0015842	OG0015843	OG0015844	OG0015845	OG0015846	OG0015847	OG0015848	OG0015849	OG0015850	OG0015851	OG0015852	OG0015853	OG0015854	OG0015855	OG0015856	OG0015857	OG0015858	OG0015859	OG0015860	OG0015861	OG0015862	OG0015863	OG0015864	OG0015865	OG0015866	OG0015867	OG0015868	OG0015869	OG0015870	OG0015871	OG0015872	OG0015873	OG0015874	OG0015875	OG0015876	OG0015877	OG0015878	OG0015879	OG0015880	OG0015881	OG0015882	OG0015883	OG0015884	OG0015885	OG0015886	OG0015887	OG0015888	OG0015889	OG0015890	OG0015891	OG0015892	OG0015893	OG0015894	OG0015895	OG0015896	OG0015897	OG0015898	OG0015899	OG0015900	OG0015901	OG0015902	OG0015903	OG0015904	OG0015905	OG0015906	OG0015907	OG0015908	OG0015909	OG0015910	OG0015911	OG0015912	OG0015913	OG0015914	OG0015915	OG0015916	OG0015917	OG0015918	OG0015919	OG0015920	OG0015921	OG0015922	OG0015923	OG0015924	OG0015925	OG0015926	OG0015927	OG0015928	OG0015929	OG0015930	OG0015931	OG0015932	OG0015933	OG0015934	OG0015935	OG0015936	OG0015937	OG0015938	OG0015939	OG0015940	OG0015941	OG0015942	OG0015943	OG0015944	OG0015945	OG0015946	OG0015947	OG0015948	OG0015949	OG0015950	OG0015951	OG0015952	OG0015953	OG0015954	OG0015955	OG0015956	OG0015957	OG0015958	OG0015959	OG0015960	OG0015961	OG0015962	OG0015963	OG0015964	OG0015965	OG0015966	OG0015967	OG0015968	OG0015969	OG0015970	OG0015971	OG0015972	OG0015973	OG0015974	OG0015975	OG0015976	OG0015977	OG0015978	OG0015979	OG0015980	OG0015981	OG0015982	OG0015983	OG0015984	OG0015985	OG0015986	OG0015987	OG0015988	OG0015989	OG0015990	OG0015991	OG0015992	OG0015993	OG0015994	OG0015995	OG0015996	OG0015997	OG0015998	OG0015999	OG0016000	OG0016001	OG0016002	OG0016003	OG0016004	OG0016005	OG0016006	OG0016007	OG0016008	OG0016009	OG0016010	OG0016011	OG0016012	OG0016013	OG0016014	OG0016015	OG0016016	OG0016017	OG0016018	OG0016019	OG0016020	OG0016021	OG0016022	OG0016023	OG0016024	OG0016025	OG0016026	OG0016027	OG0016028	OG0016029	OG0016030	OG0016031	OG0016032	OG0016033	OG0016034	OG0016035	OG0016036	OG0016037	OG0016038	OG0016039	OG0016040	OG0016041	OG0016042	OG0016043	OG0016044	OG0016045	OG0016046	OG0016047	OG0016048	OG0016049	OG0016050	OG0016051	OG0016052	OG0016053	OG0016054	OG0016055	OG0016056	OG0016057	OG0016058	OG0016059	OG0016060	OG0016061	OG0016062	OG0016063	OG0016064	OG0016065	OG0016066	OG0016067	OG0016068	OG0016069	OG0016070	OG0016071	OG0016072	OG0016073	OG0016074	OG0016075	OG0016076	OG0016077	OG0016078	OG0016079	OG0016080	OG0016081	OG0016082	OG0016083	OG0016084	OG0016085	OG0016086	OG0016087	OG0016088	OG0016089	OG0016090	OG0016091	OG0016092	OG0016093	OG0016094	OG0016095	OG0016096	OG0016097	OG0016098	OG0016099	OG0016100	OG0016101	OG0016102	OG0016103	OG0016104	OG0016105	OG0016106	OG0016107	OG0016108	OG0016109	OG0016110	OG0016111	OG0016112	OG0016113	OG0016114	OG0016115	OG0016116	OG0016117	OG0016118	OG0016119	OG0016120	OG0016121	OG0016122	OG0016123	OG0016124	OG0016125	OG0016126	OG0016127	OG0016128	OG0016129	OG0016130	OG0016131	OG0016132	OG0016133	OG0016134	OG0016135	OG0016136	OG0016137	OG0016138	OG0016139	OG0016140	OG0016141	OG0016142	OG0016143	OG0016144	OG0016145	OG0016146	OG0016147	OG0016148	OG0016149	OG0016150	OG0016151	OG0016152	OG0016153	OG0016154	OG0016155	OG0016156	OG0016157	OG0016158	OG0016159	OG0016160	OG0016161	OG0016162	OG0016163	OG0016164	OG0016165	OG0016166	OG0016167	OG0016168	OG0016169	OG0016170	OG0016171	OG0016172	OG0016173	OG0016174	OG0016175	OG0016176	OG0016177	OG0016178	OG0016179	OG0016180	OG0016181	OG0016182	OG0016183	OG0016184	OG0016185	OG0016186	OG0016187	OG0016188	OG0016189	OG0016190	OG0016191	OG0016192	OG0016193	OG0016194	OG0016195	OG0016196	OG0016197	OG0016198	OG0016199	OG0016200	OG0016201	OG0016202	OG0016203	OG0016204	OG0016205	OG0016206	OG0016207	OG0016208	OG0016209	OG0016210	OG0016211	OG0016212	OG0016213	OG0016214	OG0016215	OG0016216	OG0016217	OG0016218	OG0016219	OG0016220	OG0016221	OG0016222	OG0016223	OG0016224	OG0016225	OG0016226	OG0016227	OG0016228	OG0016229	OG0016230	OG0016231	OG0016232	OG0016233	OG0016234	OG0016235	OG0016236	OG0016237	OG0016238	OG0016239	OG0016240	OG0016241	OG0016242	OG0016243	OG0016244	OG0016245	OG0016246	OG0016247	OG0016248	OG0016249	OG0016250	OG0016251	OG0016252	OG0016253	OG0016254	OG0016255	OG0016256	OG0016257	OG0016258	OG0016259	OG0016260	OG0016261	OG0016262	OG0016263	OG0016264	OG0016265	OG0016266	OG0016267	OG0016268	OG0016269	OG0016270	OG0016271	OG0016272	OG0016273	OG0016274	OG0016275	OG0016276	OG0016277	OG0016278	OG0016279	OG0016280	OG0016281	OG0016282	OG0016283	OG0016284	OG0016285	OG0016286	OG0016287	OG0016288	OG0016289	OG0016290	OG0016291	OG0016292	OG0016293	OG0016294	OG0016295	OG0016296	OG0016297	OG0016298	OG0016299	OG0016300	OG0016301	OG0016302	OG0016303	OG0016304	OG0016305	OG0016306	OG0016307	OG0016308	OG0016309	OG0016310	OG0016311	OG0016312	OG0016313	OG0016314	OG0016315	OG0016316	OG0016317	OG0016318	OG0016319	OG0016320	OG0016321	OG0016322	OG0016323	OG0016324	OG0016325	OG0016326	OG0016327	OG0016328	OG0016329	OG0016330	OG0016331	OG0016332	OG0016333	OG0016334	OG0016335	OG0016336	OG0016337	OG0016338	OG0016339	OG0016340	OG0016341	OG0016342	OG0016343	OG0016344	OG0016345	OG0016346	OG0016347	OG0016348	OG0016349	OG0016350	OG0016351	OG0016352	OG0016353	OG0016354	OG0016355	OG0016356	OG0016357	OG0016358	OG0016359	OG0016360	OG0016361	OG0016362	OG0016363	OG0016364	OG0016365	OG0016366	OG0016367	OG0016368	OG0016369	OG0016370	OG0016371	OG0016372	OG0016373	OG0016374	OG0016375	OG0016376	OG0016377	OG0016378	OG0016379	OG0016380	OG0016381	OG0016382	OG0016383	OG0016384	OG0016385	OG0016386	OG0016387	OG0016388	OG0016389	OG0016390	OG0016391	OG0016392	OG0016393	OG0016394	OG0016395	OG0016396	OG0016397	OG0016398	OG0016399	OG0016400	OG0016401	OG0016402	OG0016403	OG0016404	OG0016405	OG0016406	OG0016407	OG0016408	OG0016409	OG0016410	OG0016411	OG0016412	OG0016413	OG0016414	OG0016415	OG0016416	OG0016417	OG0016418	OG0016419	OG0016420	OG0016421	OG0016422	OG0016423	OG0016424	OG0016425	OG0016426	OG0016427	OG0016428	OG0016429	OG0016430	OG0016431	OG0016432	OG0016433	OG0016434	OG0016435	OG0016436	OG0016437	OG0016438	OG0016439	OG0016440	OG0016441	OG0016442	OG0016443	OG0016444	OG0016445	OG0016446	OG0016447	OG0016448	OG0016449	OG0016450	OG0016451	OG0016452	OG0016453	OG0016454	OG0016455	OG0016456	OG0016457	OG0016458	OG0016459	OG0016460	OG0016461	OG0016462	OG0016463	OG0016464	OG0016465	OG0016466	OG0016467	OG0016468	OG0016469	OG0016470	OG0016471	OG0016472	OG0016473	OG0016474	OG0016475	OG0016476	OG0016477	OG0016478	OG0016479	OG0016480	OG0016481	OG0016482	OG0016483	OG0016484	OG0016485	OG0016486	OG0016487	OG0016488	OG0016489	OG0016490	OG0016491	OG0016492	OG0016493	OG0016494	OG0016495	OG0016496	OG0016497	OG0016498	OG0016499	OG0016500	OG0016501	OG0016502	OG0016503	OG0016504	OG0016505	OG0016506	OG0016507	OG0016508	OG0016509	OG0016510	OG0016511	OG0016512	OG0016513	OG0016514	OG0016515	OG0016516	OG0016517	OG0016518	OG0016519	OG0016520	OG0016521	OG0016522	OG0016523	OG0016524	OG0016525	OG0016526	OG0016527	OG0016528	OG0016529	OG0016530	OG0016531	OG0016532	OG0016533	OG0016534	OG0016535	OG0016536	OG0016537	OG0016538	OG0016539	OG0016540	OG0016541	OG0016542	OG0016543	OG0016544	OG0016545	OG0016546	OG0016547	OG0016548	OG0016549	OG0016550	OG0016551	OG0016552	OG0016553	OG0016554	OG0016555	OG0016556	OG0016557	OG0016558	OG0016559	OG0016560	OG0016561	OG0016562	OG0016563	OG0016564	OG0016565	OG0016566	OG0016567	OG0016568	OG0016569	OG0016570	OG0016571	OG0016572	OG0016573	OG0016574	OG0016575	OG0016576	OG0016577	OG0016578	OG0016579	OG0016580	OG0016581	OG0016582	OG0016583	OG0016584	OG0016585	OG0016586	OG0016587	OG0016588	OG0016589	OG0016590	OG0016591	OG0016592	OG0016593	OG0016594	OG0016595	OG0016596	OG0016597	OG0016598	OG0016599	OG0016600	OG0016601	OG0016602	OG0016603	OG0016604	OG0016605	OG0016606	OG0016607	OG0016608	OG0016609	OG0016610	OG0016611	OG0016612	OG0016613	OG0016614	OG0016615	OG0016616	OG0016617	OG0016618	OG0016619	OG0016620	OG0016621	OG0016622	OG0016623	OG0016624	OG0016625	OG0016626	OG0016627	OG0016628	OG0016629	OG0016630	OG0016631	OG0016632	OG0016633	OG0016634	OG0016635	OG0016636	OG0016637	OG0016638	OG0016639	OG0016640	OG0016641	OG0016642	OG0016643	OG0016644	OG0016645	OG0016646	OG0016647	OG0016648	OG0016649	OG0016650	OG0016651	OG0016652	OG0016653	OG0016654	OG0016655	OG0016656	OG0016657	OG0016658	OG0016659	OG0016660	OG0016661	OG0016662	OG0016663	OG0016664	OG0016665	OG0016666	OG0016667	OG0016668	OG0016669	OG0016670	OG0016671	OG0016672	OG0016673	OG0016674	OG0016675	OG0016676	OG0016677	OG0016678	OG0016679	OG0016680	OG0016681	OG0016682	OG0016683	OG0016684	OG0016685	OG0016686	OG0016687	OG0016688	OG0016689	OG0016690	OG0016691	OG0016692	OG0016693	OG0016694	OG0016695	OG0016696	OG0016697	OG0016698	OG0016699	OG0016700	OG0016701	OG0016702	OG0016703	OG0016704	OG0016705	OG0016706	OG0016707	OG0016708	OG0016709	OG0016710	OG0016711	OG0016712	OG0016713	OG0016714	OG0016715	OG0016716	OG0016717	OG0016718	OG0016719	OG0016720	OG0016721	OG0016722	OG0016723	OG0016724	OG0016725	OG0016726	OG0016727	OG0016728	OG0016729	OG0016730	OG0016731	OG0016732	OG0016733	OG0016734	OG0016735	OG0016736	OG0016737	OG0016738	OG0016739	OG0016740	OG0016741	OG0016742	OG0016743	OG0016744	OG0016745	OG0016746	OG0016747	OG0016748	OG0016749	OG0016750	OG0016751	OG0016752	OG0016753	OG0016754	OG0016755	OG0016756	OG0016757	OG0016758	OG0016759	OG0016760	OG0016761	OG0016762	OG0016763	OG0016764	OG0016765	OG0016766	OG0016767	OG0016768	OG0016769	OG0016770	OG0016771	OG0016772	OG0016773	OG0016774	OG0016775	OG0016776	OG0016777	OG0016778	OG0016779	OG0016780	OG0016781	OG0016782	OG0016783	OG0016784	OG0016785	OG0016786	OG0016787	OG0016788	OG0016789	OG0016790	OG0016791	OG0016792	OG0016793	OG0016794	OG0016795	OG0016796	OG0016797	OG0016798	OG0016799	OG0016800	OG0016801	OG0016802	OG0016803	OG0016804	OG0016805	OG0016806	OG0016807	OG0016808	OG0016809	OG0016810	OG0016811	OG0016812	OG0016813	OG0016814	OG0016815	OG0016816	OG0016817	OG0016818	OG0016819	OG0016820	OG0016821	OG0016822	OG0016823	OG0016824	OG0016825	OG0016826	OG0016827	OG0016828	OG0016829	OG0016830	OG0016831	OG0016832	OG0016833	OG0016834	OG0016835	OG0016836	OG0016837	OG0016838	OG0016839	OG0016840	OG0016841	OG0016842	OG0016843	OG0016844	OG0016845	OG0016846	OG0016847	OG0016848	OG0016849	OG0016850	OG0016851	OG0016852	OG0016853	OG0016854	OG0016855	OG0016856	OG0016857	OG0016858	OG0016859	OG0016860	OG0016861	OG0016862	OG0016863	OG0016864	OG0016865	OG0016866	OG0016867	OG0016868	OG0016869	OG0016870	OG0016871	OG0016872	OG0016873	OG0016874	OG0016875	OG0016876	OG0016877	OG0016878	OG0016879	OG0016880	OG0016881	OG0016882	OG0016883	OG0016884	OG0016885	OG0016886	OG0016887	OG0016888	OG0016889	OG0016890	OG0016891	OG0016892	OG0016893	OG0016894	OG0016895	OG0016896	OG0016897	OG0016898	OG0016899	OG0016900	OG0016901	OG0016902	OG0016903	OG0016904	OG0016905	OG0016906	OG0016907	OG0016908	OG0016909	OG0016910	OG0016911	OG0016912	OG0016913	OG0016914	OG0016915	OG0016916	OG0016917	OG0016918	OG0016919	OG0016920	OG0016921	OG0016922	OG0016923	OG0016924	OG0016925	OG0016926	OG0016927	OG0016928	OG0016929	OG0016930	OG0016931	OG0016932	OG0016933	OG0016934	OG0016935	OG0016936	OG0016937	OG0016938	OG0016939	OG0016940	OG0016941	OG0016942	OG0016943	OG0016944	OG0016945	OG0016946	OG0016947	OG0016948	OG0016949	OG0016950	OG0016951	OG0016952	OG0016953	OG0016954	OG0016955	OG0016956	OG0016957	OG0016958	OG0016959	OG0016960	OG0016961	OG0016962	OG0016963	OG0016964	OG0016965	OG0016966	OG0016967	OG0016968	OG0016969	OG0016970	OG0016971	OG0016972	OG0016973	OG0016974	OG0016975	OG0016976	OG0016977	OG0016978	OG0016979	OG0016980	OG0016981	OG0016982	OG0016983	OG0016984	OG0016985	OG0016986	OG0016987	OG0016988	OG0016989	OG0016990	OG0016991	OG0016992	OG0016993	OG0016994	OG0016995	OG0016996	OG0016997	OG0016998	OG0016999	OG0017000	OG0017001	OG0017002	OG0017003	OG0017004	OG0017005	OG0017006	OG0017007	OG0017008	OG0017009	OG0017010	OG0017011	OG0017012	OG0017013	OG0017014	OG0017015	OG0017016	OG0017017	OG0017018	OG0017019	OG0017020	OG0017021	OG0017022	OG0017023	OG0017024	OG0017025	OG0017026	OG0017027	OG0017028	OG0017029	OG0017030	OG0017031	OG0017032	OG0017033	OG0017034	OG0017035	OG0017036	OG0017037	OG0017038	OG0017039	OG0017040	OG0017041	OG0017042	OG0017043	OG0017044	OG0017045	OG0017046	OG0017047	OG0017048	OG0017049	OG0017050	OG0017051	OG0017052	OG0017053	OG0017054	OG0017055	OG0017056	OG0017057	OG0017058	OG0017059	OG0017060	OG0017061	OG0017062	OG0017063	OG0017064	OG0017065	OG0017066	OG0017067	OG0017068	OG0017069	OG0017070	OG0017071	OG0017072	OG0017073	OG0017074	OG0017075	OG0017076	OG0017077	OG0017078	OG0017079	OG0017080	OG0017081	OG0017082	OG0017083	OG0017084	OG0017085	OG0017086	OG0017087	OG0017088	OG0017089	OG0017090	OG0017091	OG0017092	OG0017093	OG0017094	OG0017095	OG0017096	OG0017097	OG0017098	OG0017099	OG0017100	OG0017101	OG0017102	OG0017103	OG0017104	OG0017105	OG0017106	OG0017107	OG0017108	OG0017109	OG0017110	OG0017111	OG0017112	OG0017113	OG0017114	OG0017115	OG0017116	OG0017117	OG0017118	OG0017119	OG0017120	OG0017121	OG0017122	OG0017123	OG0017124	OG0017125	OG0017126	OG0017127	OG0017128	OG0017129	OG0017130	OG0017131	OG0017132	OG0017133	OG0017134	OG0017135	OG0017136	OG0017137	OG0017138	OG0017139	OG0017140	OG0017141	OG0017142	OG0017143	OG0017144	OG0017145	OG0017146	OG0017147	OG0017148	OG0017149	OG0017150	OG0017151	OG0017152	OG0017153	OG0017154	OG0017155	OG0017156	OG0017157	OG0017158	OG0017159	OG0017160	OG0017161	OG0017162	OG0017163	OG0017164	OG0017165	OG0017166	OG0017167	OG0017168	OG0017169	OG0017170	OG0017171	OG0017172	OG0017173	OG0017174	OG0017175	OG0017176	OG0017177	OG0017178	OG0017179	OG0017180	OG0017181	OG0017182	OG0017183	OG0017184	OG0017185	OG0017186	OG0017187	OG0017188	OG0017189	OG0017190	OG0017191	OG0017192	OG0017193	OG0017194	OG0017195	OG0017196	OG0017197	OG0017198	OG0017199	OG0017200	OG0017201	OG0017202	OG0017203	OG0017204	OG0017205	OG0017206	OG0017207	OG0017208	OG0017209	OG0017210	OG0017211	OG0017212	OG0017213	OG0017214	OG0017215	OG0017216	OG0017217	OG0017218	OG0017219	OG0017220	OG0017221	OG0017222	OG0017223	OG0017224	OG0017225	OG0017226	OG0017227	OG0017228	OG0017229	OG0017230	OG0017231	OG0017232	OG0017233	OG0017234	OG0017235	OG0017236	OG0017237	OG0017238	OG0017239	OG0017240	OG0017241	OG0017242	OG0017243	OG0017244	OG0017245	OG0017246	OG0017247	OG0017248	OG0017249	OG0017250	OG0017251	OG0017252	OG0017253	OG0017254	OG0017255	OG0017256	OG0017257	OG0017258	OG0017259	OG0017260	OG0017261	OG0017262	OG0017263	OG0017264	OG0017265	OG0017266	OG0017267	OG0017268	OG0017269	OG0017270	OG0017271	OG0017272	OG0017273	OG0017274	OG0017275	OG0017276	OG0017277	OG0017278	OG0017279	OG0017280	OG0017281	OG0017282	OG0017283	OG0017284	OG0017285	OG0017286	OG0017287	OG0017288	OG0017289	OG0017290	OG0017291	OG0017292	OG0017293	OG0017294	OG0017295	OG0017296	OG0017297	OG0017298	OG0017299	OG0017300	OG0017301	OG0017302	OG0017303	OG0017304	OG0017305	OG0017306	OG0017307	OG0017308	OG0017309	OG0017310	OG0017311	OG0017312	OG0017313	OG0017314	OG0017315	OG0017316	OG0017317	OG0017318	OG0017319	OG0017320	OG0017321	OG0017322	OG0017323	OG0017324	OG0017325	OG0017326	OG0017327	OG0017328	OG0017329	OG0017330	OG0017331	OG0017332	OG0017333	OG0017334	OG0017335	OG0017336	OG0017337	OG0017338	OG0017339	OG0017340	OG0017341	OG0017342	OG0017343	OG0017344	OG0017345	OG0017346	OG0017347	OG0017348	OG0017349	OG0017350	OG0017351	OG0017352	OG0017353	OG0017354	OG0017355	OG0017356	OG0017357	OG0017358	OG0017359	OG0017360	OG0017361	OG0017362	OG0017363	OG0017364	OG0017365	OG0017366	OG0017367	OG0017368	OG0017369	OG0017370	OG0017371	OG0017372	OG0017373	OG0017374	OG0017375	OG0017376	OG0017377	OG0017378	OG0017379	OG0017380	OG0017381	OG0017382	OG0017383	OG0017384	OG0017385	OG0017386	OG0017387	OG0017388	OG0017389	OG0017390	OG0017391	OG0017392	OG0017393	OG0017394	OG0017395	OG0017396	OG0017397	OG0017398	OG0017399	OG0017400	OG0017401	OG0017402	OG0017403	OG0017404	OG0017405	OG0017406	OG0017407	OG0017408	OG0017409	OG0017410	OG0017411	OG0017412	OG0017413	OG0017414	OG0017415	OG0017416	OG0017417	OG0017418	OG0017419	OG0017420	OG0017421	OG0017422	OG0017423	OG0017424	OG0017425	OG0017426	OG0017427	OG0017428	OG0017429	OG0017430	OG0017431	OG0017432	OG0017433	OG0017434	OG0017435	OG0017436	OG0017437	OG0017438	OG0017439	OG0017440	OG0017441	OG0017442	OG0017443	OG0017444	OG0017445	OG0017446	OG0017447	OG0017448	OG0017449	OG0017450	OG0017451	OG0017452	OG0017453	OG0017454	OG0017455	OG0017456	OG0017457	OG0017458	OG0017459	OG0017460	OG0017461	OG0017462	OG0017463	OG0017464	OG0017465	OG0017466	OG0017467	OG0017468	OG0017469	OG0017470	OG0017471	OG0017472	OG0017473	OG0017474	OG0017475	OG0017476	OG0017477	OG0017478	OG0017479	OG0017480	OG0017481	OG0017482	OG0017483	OG0017484	OG0017485	OG0017486	OG0017487	OG0017488	OG0017489	OG0017490	OG0017491	OG0017492	OG0017493	OG0017494	OG0017495	OG0017496	OG0017497	OG0017498	OG0017499	OG0017500	OG0017501	OG0017502	OG0017503	OG0017504	OG0017505	OG0017506	OG0017507	OG0017508	OG0017509	OG0017510	OG0017511	OG0017512	OG0017513	OG0017514	OG0017515	OG0017516	OG0017517	OG0017518	OG0017519	OG0017520	OG0017521	OG0017522	OG0017523	OG0017524	OG0017525	OG0017526	OG0017527	OG0017528	OG0017529	OG0017530	OG0017531	OG0017532	OG0017533	OG0017534	OG0017535	OG0017536	OG0017537	OG0017538	OG0017539	OG0017540	OG0017541	OG0017542	OG0017543	OG0017544	OG0017545	OG0017546	OG0017547	OG0017548	OG0017549	OG0017550	OG0017551	OG0017552	OG0017553	OG0017554	OG0017555	OG0017556	OG0017557	OG0017558	OG0017559	OG0017560	OG0017561	OG0017562	OG0017563	OG0017564	OG0017565	OG0017566	OG0017567	OG0017568	OG0017569	OG0017570	OG0017571	OG0017572	OG0017573	OG0017574	OG0017575	OG0017576	OG0017577	OG0017578	OG0017579	OG0017580	OG0017581	OG0017582	OG0017583	OG0017584	OG0017585	OG0017586	OG0017587	OG0017588	OG0017589	OG0017590	OG0017591	OG0017592	OG0017593	OG0017594	OG0017595	OG0017596	OG0017597	OG0017598	OG0017599	OG0017600	OG0017601	OG0017602	OG0017603	OG0017604	OG0017605	OG0017606	OG0017607	OG0017608	OG0017609	OG0017610	OG0017611	OG0017612	OG0017613	OG0017614	OG0017615	OG0017616	OG0017617	OG0017618	OG0017619	OG0017620	OG0017621	OG0017622	OG0017623	OG0017624	OG0017625	OG0017626	OG0017627	OG0017628	OG0017629	OG0017630	OG0017631	OG0017632	OG0017633	OG0017634	OG0017635	OG0017636	OG0017637	OG0017638	OG0017639	OG0017640	OG0017641	OG0017642	OG0017643	OG0017644	OG0017645	OG0017646	OG0017647	OG0017648	OG0017649	OG0017650	OG0017651	OG0017652	OG0017653	OG0017654	OG0017655	OG0017656	OG0017657	OG0017658	OG0017659	OG0017660	OG0017661	OG0017662	OG0017663	OG0017664	OG0017665	OG0017666	OG0017667	OG0017668	OG0017669	OG0017670	OG0017671	OG0017672	OG0017673	OG0017674	OG0017675	OG0017676	OG0017677	OG0017678	OG0017679	OG0017680	OG0017681	OG0017682	OG0017683	OG0017684	OG0017685	OG0017686	OG0017687	OG0017688	OG0017689	OG0017690	OG0017691	OG0017692	OG0017693	OG0017694	OG0017695	OG0017696	OG0017697	OG0017698	OG0017699	OG0017700	OG0017701	OG0017702	OG0017703	OG0017704	OG0017705	OG0017706	OG0017707	OG0017708	OG0017709	OG0017710	OG0017711	OG0017712	OG0017713	OG0017714	OG0017715	OG0017716	OG0017717	OG0017718	OG0017719	OG0017720	OG0017721	OG0017722	OG0017723	OG0017724	OG0017725	OG0017726	OG0017727	OG0017728	OG0017729	OG0017730	OG0017731	OG0017732	OG0017733	OG0017734	OG0017735	OG0017736	OG0017737	OG0017738	OG0017739	OG0017740	OG0017741	OG0017742	OG0017743	OG0017744	OG0017745	OG0017746	OG0017747	OG0017748	OG0017749	OG0017750	OG0017751	OG0017752	OG0017753	OG0017754	OG0017755	OG0017756	OG0017757	OG0017758	OG0017759	OG0017760	OG0017761	OG0017762	OG0017763	OG0017764	OG0017765	OG0017766	OG0017767	OG0017768	OG0017769	OG0017770	OG0017771	OG0017772	OG0017773	OG0017774	OG0017775	OG0017776	OG0017777	OG0017778	OG0017779	OG0017780	OG0017781	OG0017782	OG0017783	OG0017784	OG0017785	OG0017786	OG0017787	OG0017788	OG0017789	OG0017790	OG0017791	OG0017792	OG0017793	OG0017794	OG0017795	OG0017796	OG0017797	OG0017798	OG0017799	OG0017800	OG0017801	OG0017802	OG0017803	OG0017804	OG0017805	OG0017806	OG0017807	OG0017808	OG0017809	OG0017810	OG0017811	OG0017812	OG0017813	OG0017814	OG0017815	OG0017816	OG0017817	OG0017818	OG0017819	OG0017820	OG0017821	OG0017822	OG0017823	OG0017824	OG0017825	OG0017826	OG0017827	OG0017828	OG0017829	OG0017830	OG0017831	OG0017832	OG0017833	OG0017834	OG0017835	OG0017836	OG0017837	OG0017838	OG0017839	OG0017840	OG0017841	OG0017842	OG0017843	OG0017844	OG0017845	OG0017846	OG0017847	OG0017848	OG0017849	OG0017850	OG0017851	OG0017852	OG0017853	OG0017854	OG0017855	OG0017856	OG0017857	OG0017858	OG0017859	OG0017860	OG0017861	OG0017862	OG0017863	OG0017864	OG0017865	OG0017866	OG0017867	OG0017868	OG0017869	OG0017870	OG0017871	OG0017872	OG0017873	OG0017874	OG0017875	OG0017876	OG0017877	OG0017878	OG0017879	OG0017880	OG0017881	OG0017882	OG0017883	OG0017884	OG0017885	OG0017886	OG0017887	OG0017888	OG0017889	OG0017890	OG0017891	OG0017892	OG0017893	OG0017894	OG0017895	OG0017896	OG0017897	OG0017898	OG0017899	OG0017900	OG0017901	OG0017902	OG0017903	OG0017904	OG0017905	OG0017906	OG0017907	OG0017908	OG0017909	OG0017910	OG0017911	OG0017912	OG0017913	OG0017914	OG0017915	OG0017916	OG0017917	OG0017918	OG0017919	OG0017920	OG0017921	OG0017922	OG0017923	OG0017924	OG0017925	OG0017926	OG0017927	OG0017928	OG0017929	OG0017930	OG0017931	OG0017932	OG0017933	OG0017934	OG0017935	OG0017936	OG0017937	OG0017938	OG0017939	OG0017940	OG0017941	OG0017942	OG0017943	OG0017944	OG0017945	OG0017946	OG0017947	OG0017948	OG0017949	OG0017950	OG0017951	OG0017952	OG0017953	OG0017954	OG0017955	OG0017956	OG0017957	OG0017958	OG0017959	OG0017960	OG0017961	OG0017962	OG0017963	OG0017964	OG0017965	OG0017966	OG0017967	OG0017968	OG0017969	OG0017970	OG0017971	OG0017972	OG0017973	OG0017974	OG0017975	OG0017976	OG0017977	OG0017978	OG0017979	OG0017980	OG0017981	OG0017982	OG0017983	OG0017984	OG0017985	OG0017986	OG0017987	OG0017988	OG0017989	OG0017990	OG0017991	OG0017992	OG0017993	OG0017994	OG0017995	OG0017996	OG0017997	OG0017998	OG0017999	OG0018000	OG0018001	OG0018002	OG0018003	OG0018004	OG0018005	OG0018006	OG0018007	OG0018008	OG0018009	OG0018010	OG0018011	OG0018012	OG0018013	OG0018014	OG0018015	OG0018016	OG0018017	OG0018018	OG0018019	OG0018020	OG0018021	OG0018022	OG0018023	OG0018024	OG0018025	OG0018026	OG0018027	OG0018028	OG0018029	OG0018030	OG0018031	OG0018032	OG0018033	OG0018034	OG0018035	OG0018036	OG0018037	OG0018038	OG0018039	OG0018040	OG0018041	OG0018042	OG0018043	OG0018044	OG0018045	OG0018046	OG0018047	OG0018048	OG0018049	OG0018050	OG0018051	OG0018052	OG0018053	OG0018054	OG0018055	OG0018056	OG0018057	OG0018058	OG0018059	OG0018060	OG0018061	OG0018062	OG0018063	OG0018064	OG0018065	OG0018066	OG0018067	OG0018068	OG0018069	OG0018070	OG0018071	OG0018072	OG0018073	OG0018074	OG0018075	OG0018076	OG0018077	OG0018078	OG0018079	OG0018080	OG0018081	OG0018082	OG0018083	OG0018084	OG0018085	OG0018086	OG0018087	OG0018088	OG0018089	OG0018090	OG0018091	OG0018092	OG0018093	OG0018094	OG0018095	OG0018096	OG0018097	OG0018098	OG0018099	OG0018100	OG0018101	OG0018102	OG0018103	OG0018104	OG0018105	OG0018106	OG0018107	OG0018108	OG0018109	OG0018110	OG0018111	OG0018112	OG0018113	OG0018114	OG0018115	OG0018116	OG0018117	OG0018118	OG0018119	OG0018120	OG0018121	OG0018122	OG0018123	OG0018124	OG0018125	OG0018126	OG0018127	OG0018128	OG0018129	OG0018130	OG0018131	OG0018132	OG0018133	OG0018134	OG0018135	OG0018136	OG0018137	OG0018138	OG0018139	OG0018140	OG0018141	OG0018142	OG0018143	OG0018144	OG0018145	OG0018146	OG0018147	OG0018148	OG0018149	OG0018150	OG0018151	OG0018152	OG0018153	OG0018154	OG0018155	OG0018156	OG0018157	OG0018158	OG0018159	OG0018160	OG0018161	OG0018162	OG0018163	OG0018164	OG0018165	OG0018166	OG0018167	OG0018168	OG0018169	OG0018170	OG0018171	OG0018172	OG0018173	OG0018174	OG0018175	OG0018176	OG0018177	OG0018178	OG0018179	OG0018180	OG0018181	OG0018182	OG0018183	OG0018184	OG0018185	OG0018186	OG0018187	OG0018188	OG0018189	OG0018190	OG0018191	OG0018192	OG0018193	OG0018194	OG0018195	OG0018196	OG0018197	OG0018198	OG0018199	OG0018200	OG0018201	OG0018202	OG0018203	OG0018204	OG0018205	OG0018206	OG0018207	OG0018208	OG0018209	OG0018210	OG0018211	OG0018212	OG0018213	OG0018214	OG0018215	OG0018216	OG0018217	OG0018218	OG0018219	OG0018220	OG0018221	OG0018222	OG0018223	OG0018224	OG0018225	OG0018226	OG0018227	OG0018228	OG0018229	OG0018230	OG0018231	OG0018232	OG0018233	OG0018234	OG0018235	OG0018236	OG0018237	OG0018238	OG0018239	OG0018240	OG0018241	OG0018242	OG0018243	OG0018244	OG0018245	OG0018246	OG0018247	OG0018248	OG0018249	OG0018250	OG0018251	OG0018252	OG0018253	OG0018254	OG0018255	OG0018256	OG0018257	OG0018258	OG0018259	OG0018260	OG0018261	OG0018262	OG0018263	OG0018264	OG0018265	OG0018266	OG0018267	OG0018268	OG0018269	OG0018270	OG0018271	OG0018272	OG0018273	OG0018274	OG0018275	OG0018276	OG0018277	OG0018278	OG0018279	OG0018280	OG0018281	OG0018282	OG0018283	OG0018284	OG0018285	OG0018286	OG0018287	OG0018288	OG0018289	OG0018290	OG0018291	OG0018292	OG0018293	OG0018294	OG0018295	OG0018296	OG0018297	OG0018298	OG0018299	OG0018300	OG0018301	OG0018302	OG0018303	OG0018304	OG0018305	OG0018306	OG0018307	OG0018308	OG0018309	OG0018310	OG0018311	OG0018312	OG0018313	OG0018314	OG0018315	OG0018316	OG0018317	OG0018318	OG0018319	OG0018320	OG0018321	OG0018322	OG0018323	OG0018324	OG0018325	OG0018326	OG0018327	OG0018328	OG0018329	OG0018330	OG0018331	OG0018332	OG0018333	OG0018334	OG0018335	OG0018336	OG0018337	OG0018338	OG0018339	OG0018340	OG0018341	OG0018342	OG0018343	OG0018344	OG0018345	OG0018346	OG0018347	OG0018348	OG0018349	OG0018350	OG0018351	OG0018352	OG0018353	OG0018354	OG0018355	OG0018356	OG0018357	OG0018358	OG0018359	OG0018360	OG0018361	OG0018362	OG0018363	OG0018364	OG0018365	OG0018366	OG0018367	OG0018368	OG0018369	OG0018370	OG0018371	OG0018372	OG0018373	OG0018374	OG0018375	OG0018376	OG0018377	OG0018378	OG0018379	OG0018380	OG0018381	OG0018382	OG0018383	OG0018384	OG0018385	OG0018386	OG0018387	OG0018388	OG0018389	OG0018390	OG0018391	OG0018392	OG0018393	OG0018394	OG0018395	OG0018396	OG0018397	OG0018398	OG0018399	OG0018400	OG0018401	OG0018402	OG0018403	OG0018404	OG0018405	OG0018406	OG0018407	OG0018408	OG0018409	OG0018410	OG0018411	OG0018412	OG0018413	OG0018414	OG0018415	OG0018416	OG0018417	OG0018418	OG0018419	OG0018420	OG0018421	OG0018422	OG0018423	OG0018424	OG0018425	OG0018426	OG0018427	OG0018428	OG0018429	OG0018430	OG0018431	OG0018432	OG0018433	OG0018434	OG0018435	OG0018436	OG0018437	OG0018438	OG0018439	OG0018440	OG0018441	OG0018442	OG0018443	OG0018444	OG0018445	OG0018446	OG0018447	OG0018448	OG0018449	OG0018450	OG0018451	OG0018452	OG0018453	OG0018454	OG0018455	OG0018456	OG0018457	OG0018458	OG0018459	OG0018460	OG0018461	OG0018462	OG0018463	OG0018464	OG0018465	OG0018466	OG0018467	OG0018468	OG0018469	OG0018470	OG0018471	OG0018472	OG0018473	OG0018474	OG0018475	OG0018476	OG0018477	OG0018478	OG0018479	OG0018480	OG0018481	OG0018482	OG0018483	OG0018484	OG0018485	OG0018486	OG0018487	OG0018488	OG0018489	OG0018490	OG0018491	OG0018492	OG0018493	OG0018494	OG0018495	OG0018496	OG0018497	OG0018498	OG0018499	OG0018500	OG0018501	OG0018502	OG0018503	OG0018504	OG0018505	OG0018506	OG0018507	OG0018508	OG0018509	OG0018510	OG0018511	OG0018512	OG0018513	OG0018514	OG0018515	OG0018516	OG0018517	OG0018518	OG0018519	OG0018520	OG0018521	OG0018522	OG0018523	OG0018524	OG0018525	OG0018526	OG0018527	OG0018528	OG0018529	OG0018530	OG0018531	OG0018532	OG0018533	OG0018534	OG0018535	OG0018536	OG0018537	OG0018538	OG0018539	OG0018540	OG0018541	OG0018542	OG0018543	OG0018544	OG0018545	OG0018546	OG0018547	OG0018548	OG0018549	OG0018550	OG0018551	OG0018552	OG0018553	OG0018554	OG0018555	OG0018556	OG0018557	OG0018558	OG0018559	OG0018560	OG0018561	OG0018562	OG0018563	OG0018564	OG0018565	OG0018566	OG0018567	OG0018568	OG0018569	OG0018570	OG0018571	OG0018572	OG0018573	OG0018574	OG0018575	OG0018576	OG0018577	OG0018578	OG0018579	OG0018580	OG0018581	OG0018582	OG0018583	OG0018584	OG0018585	OG0018586	OG0018587	OG0018588	OG0018589	OG0018590	OG0018591	OG0018592	OG0018593	OG0018594	OG0018595	OG0018596	OG0018597	OG0018598	OG0018599	OG0018600	OG0018601	OG0018602	OG0018603	OG0018604	OG0018605	OG0018606	OG0018607	OG0018608	OG0018609	OG0018610	OG0018611	OG0018612	OG0018613	OG0018614	OG0018615	OG0018616	OG0018617	OG0018618	OG0018619	OG0018620	OG0018621	OG0018622	OG0018623	OG0018624	OG0018625	OG0018626	OG0018627	OG0018628	OG0018629	OG0018630	OG0018631	OG0018632	OG0018633	OG0018634	OG0018635	OG0018636	OG0018637	OG0018638	OG0018639	OG0018640	OG0018641	OG0018642	OG0018643	OG0018644	OG0018645	OG0018646	OG0018647	OG0018648	OG0018649	OG0018650	OG0018651	OG0018652	OG0018653	OG0018654	OG0018655	OG0018656	OG0018657	OG0018658	OG0018659	OG0018660	OG0018661	OG0018662	OG0018663	OG0018664	OG0018665	OG0018666	OG0018667	OG0018668	OG0018669	OG0018670	OG0018671	OG0018672	OG0018673	OG0018674	OG0018675	OG0018676	OG0018677	OG0018678	OG0018679	OG0018680	OG0018681	OG0018682	OG0018683	OG0018684	OG0018685	OG0018686	OG0018687	OG0018688	OG0018689	OG0018690	OG0018691	OG0018692	OG0018693	OG0018694	OG0018695	OG0018696	OG0018697	OG0018698	OG0018699	OG0018700	OG0018701	OG0018702	OG0018703	OG0018704	OG0018705	OG0018706	OG0018707	OG0018708	OG0018709	OG0018710	OG0018711	OG0018712	OG0018713	OG0018714	OG0018715	OG0018716	OG0018717	OG0018718	OG0018719	OG0018720	OG0018721	OG0018722	OG0018723	OG0018724	OG0018725	OG0018726	OG0018727	OG0018728	OG0018729	OG0018730	OG0018731	OG0018732	OG0018733	OG0018734	OG0018735	OG0018736	OG0018737	OG0018738	OG0018739	OG0018740	OG0018741	OG0018742	OG0018743	OG0018744	OG0018745	OG0018746	OG0018747	OG0018748	OG0018749	OG0018750	OG0018751	OG0018752	OG0018753	OG0018754	OG0018755	OG0018756	OG0018757	OG0018758	OG0018759	OG0018760	OG0018761	OG0018762	OG0018763	OG0018764	OG0018765	OG0018766	OG0018767	OG0018768	OG0018769	OG0018770	OG0018771	OG0018772	OG0018773	OG0018774	OG0018775	OG0018776	OG0018777	OG0018778	OG0018779	OG0018780	OG0018781	OG0018782	OG0018783	OG0018784	OG0018785	OG0018786	OG0018787	OG0018788	OG0018789	OG0018790	OG0018791	OG0018792	OG0018793	OG0018794	OG0018795	OG0018796	OG0018797	OG0018798	OG0018799	OG0018800	OG0018801	OG0018802	OG0018803	OG0018804	OG0018805	OG0018806	OG0018807	OG0018808	OG0018809	OG0018810	OG0018811	OG0018812	OG0018813	OG0018814	OG0018815	OG0018816	OG0018817	OG0018818	OG0018819	OG0018820	OG0018821	OG0018822	OG0018823	OG0018824	OG0018825	OG0018826	OG0018827	OG0018828	OG0018829	OG0018830	OG0018831	OG0018832	OG0018833	OG0018834	OG0018835	OG0018836	OG0018837	OG0018838	OG0018839	OG0018840	OG0018841	OG0018842	OG0018843	OG0018844	OG0018845	OG0018846	OG0018847	OG0018848	OG0018849	OG0018850	OG0018851	OG0018852	OG0018853	OG0018854	OG0018855	OG0018856	OG0018857	OG0018858	OG0018859	OG0018860	OG0018861	OG0018862	OG0018863	OG0018864	OG0018865	OG0018866	OG0018867	OG0018868	OG0018869	OG0018870	OG0018871	OG0018872	OG0018873	OG0018874	OG0018875	OG0018876	OG0018877	OG0018878	OG0018879	OG0018880	OG0018881	OG0018882	OG0018883	OG0018884	OG0018885	OG0018886	OG0018887	OG0018888	OG0018889	OG0018890	OG0018891	OG0018892	OG0018893	OG0018894	OG0018895	OG0018896	OG0018897	OG0018898	OG0018899	OG0018900	OG0018901	OG0018902	OG0018903	OG0018904	OG0018905	OG0018906	OG0018907	OG0018908	OG0018909	OG0018910	OG0018911	OG0018912	OG0018913	OG0018914	OG0018915	OG0018916	OG0018917	OG0018918	OG0018919	OG0018920	OG0018921	OG0018922	OG0018923	OG0018924	OG0018925	OG0018926	OG0018927	OG0018928	OG0018929	OG0018930	OG0018931	OG0018932	OG0018933	OG0018934	OG0018935	OG0018936	OG0018937	OG0018938	OG0018939	OG0018940	OG0018941	OG0018942	OG0018943	OG0018944	OG0018945	OG0018946	OG0018947	OG0018948	OG0018949	OG0018950	OG0018951	OG0018952	OG0018953	OG0018954	OG0018955	OG0018956	OG0018957	OG0018958	OG0018959	OG0018960	OG0018961	OG0018962	OG0018963	OG0018964	OG0018965	OG0018966	OG0018967	OG0018968	OG0018969	OG0018970	OG0018971	OG0018972	OG0018973	OG0018974	OG0018975	OG0018976	OG0018977	OG0018978	OG0018979	OG0018980	OG0018981	OG0018982	OG0018983	OG0018984	OG0018985	OG0018986	OG0018987	OG0018988	OG0018989	OG0018990	OG0018991	OG0018992	OG0018993	OG0018994	OG0018995	OG0018996	OG0018997	OG0018998	OG0018999	OG0019000	OG0019001	OG0019002	OG0019003	OG0019004	OG0019005	OG0019006	OG0019007	OG0019008	OG0019009	OG0019010	OG0019011	OG0019012	OG0019013	OG0019014	OG0019015	OG0019016	OG0019017	OG0019018	OG0019019	OG0019020	OG0019021	OG0019022	OG0019023	OG0019024	OG0019025	OG0019026	OG0019027	OG0019028	OG0019029	OG0019030	OG0019031	OG0019032	OG0019033	OG0019034	OG0019035	OG0019036	OG0019037	OG0019038	OG0019039	OG0019040	OG0019041	OG0019042	OG0019043	OG0019044	OG0019045	OG0019046	OG0019047	OG0019048	OG0019049	OG0019050	OG0019051	OG0019052	OG0019053	OG0019054	OG0019055	OG0019056	OG0019057	OG0019058	OG0019059	OG0019060	OG0019061	OG0019062	OG0019063	OG0019064	OG0019065	OG0019066	OG0019067	OG0019068	OG0019069	OG0019070	OG0019071	OG0019072	OG0019073	OG0019074	OG0019075	OG0019076	OG0019077	OG0019078	OG0019079	OG0019080	OG0019081	OG0019082	OG0019083	OG0019084	OG0019085	OG0019086	OG0019087	OG0019088	OG0019089	OG0019090	OG0019091	OG0019092	OG0019093	OG0019094	OG0019095	OG0019096	OG0019097	OG0019098	OG0019099	OG0019100	OG0019101	OG0019102	OG0019103	OG0019104	OG0019105	OG0019106	OG0019107	OG0019108	OG0019109	OG0019110	OG0019111	OG0019112	OG0019113	OG0019114	OG0019115	OG0019116	OG0019117	OG0019118	OG0019119	OG0019120	OG0019121	OG0019122	OG0019123	OG0019124	OG0019125	OG0019126	OG0019127	OG0019128	OG0019129	OG0019130	OG0019131	OG0019132	OG0019133	OG0019134	OG0019135	OG0019136	OG0019137	OG0019138	OG0019139	OG0019140	OG0019141	OG0019142	OG0019143	OG0019144	OG0019145	OG0019146	OG0019147	OG0019148	OG0019149	OG0019150	OG0019151	OG0019152	OG0019153	OG0019154	OG0019155	OG0019156	OG0019157	OG0019158	OG0019159	OG0019160	OG0019161	OG0019162	OG0019163	OG0019164	OG0019165	OG0019166	OG0019167	OG0019168	OG0019169	OG0019170	OG0019171	OG0019172	OG0019173	OG0019174	OG0019175	OG0019176	OG0019177	OG0019178	OG0019179	OG0019180	OG0019181	OG0019182	OG0019183	OG0019184	OG0019185	OG0019186	OG0019187	OG0019188	OG0019189	OG0019190	OG0019191	OG0019192	OG0019193	OG0019194	OG0019195	OG0019196	OG0019197	OG0019198	OG0019199	OG0019200	OG0019201	OG0019202	OG0019203	OG0019204	OG0019205	OG0019206	OG0019207	OG0019208	OG0019209	OG0019210	OG0019211	OG0019212	OG0019213	OG0019214	OG0019215	OG0019216	OG0019217	OG0019218	OG0019219	OG0019220	OG0019221	OG0019222	OG0019223	OG0019224	OG0019225	OG0019226	OG0019227	OG0019228	OG0019229	OG0019230	OG0019231	OG0019232	OG0019233	OG0019234	OG0019235	OG0019236	OG0019237	OG0019238	OG0019239	OG0019240	OG0019241	OG0019242	OG0019243	OG0019244	OG0019245	OG0019246	OG0019247	OG0019248	OG0019249	OG0019250	OG0019251	OG0019252	OG0019253	OG0019254	OG0019255	OG0019256	OG0019257	OG0019258	OG0019259	OG0019260	OG0019261	OG0019262	OG0019263	OG0019264	OG0019265	OG0019266	OG0019267	OG0019268	OG0019269	OG0019270	OG0019271	OG0019272	OG0019273	OG0019274	OG0019275	OG0019276	OG0019277	OG0019278	OG0019279	OG0019280	OG0019281	OG0019282	OG0019283	OG0019284	OG0019285	OG0019286	OG0019287	OG0019288	OG0019289	OG0019290	OG0019291	OG0019292	OG0019293	OG0019294	OG0019295	OG0019296	OG0019297	OG0019298	OG0019299	OG0019300	OG0019301	OG0019302	OG0019303	OG0019304	OG0019305	OG0019306	OG0019307	OG0019308	OG0019309	OG0019310	OG0019311	OG0019312	OG0019313	OG0019314	OG0019315	OG0019316	OG0019317	OG0019318	OG0019319	OG0019320	OG0019321	OG0019322	OG0019323	OG0019324	OG0019325	OG0019326	OG0019327	OG0019328	OG0019329	OG0019330	OG0019331	OG0019332	OG0019333	OG0019334	OG0019335	OG0019336	OG0019337	OG0019338	OG0019339	OG0019340	OG0019341	OG0019342	OG0019343	OG0019344	OG0019345	OG0019346	OG0019347	OG0019348	OG0019349	OG0019350	OG0019351	OG0019352	OG0019353	OG0019354	OG0019355	OG0019356	OG0019357	OG0019358	OG0019359	OG0019360	OG0019361	OG0019362	OG0019363	OG0019364	OG0019365	OG0019366	OG0019367	OG0019368	OG0019369	OG0019370	OG0019371	OG0019372	OG0019373	OG0019374	OG0019375	OG0019376	OG0019377	OG0019378	OG0019379	OG0019380	OG0019381	OG0019382	OG0019383	OG0019384	OG0019385	OG0019386	OG0019387	OG0019388	OG0019389	OG0019390	OG0019391	OG0019392	OG0019393	OG0019394	OG0019395	OG0019396	OG0019397	OG0019398	OG0019399	OG0019400	OG0019401	OG0019402	OG0019403	OG0019404	OG0019405	OG0019406	OG0019407	OG0019408	OG0019409	OG0019410	OG0019411	OG0019412	OG0019413	OG0019414	OG0019415	OG0019416	OG0019417	OG0019418	OG0019419	OG0019420	OG0019421	OG0019422	OG0019423	OG0019424	OG0019425	OG0019426	OG0019427	OG0019428	OG0019429	OG0019430	OG0019431	OG0019432	OG0019433	OG0019434	OG0019435	OG0019436	OG0019437	OG0019438	OG0019439	OG0019440	OG0019441	OG0019442	OG0019443	OG0019444	OG0019445	OG0019446	OG0019447	OG0019448	OG0019449	OG0019450	OG0019451	OG0019452	OG0019453	OG0019454	OG0019455	OG0019456	OG0019457	OG0019458	OG0019459	OG0019460	OG0019461	OG0019462	OG0019463	OG0019464	OG0019465	OG0019466	OG0019467	OG0019468	OG0019469	OG0019470	OG0019471	OG0019472	OG0019473	OG0019474	OG0019475	OG0019476	OG0019477	OG0019478	OG0019479	OG0019480	OG0019481	OG0019482	OG0019483	OG0019484	OG0019485	OG0019486	OG0019487	OG0019488	OG0019489	OG0019490	OG0019491	OG0019492	OG0019493	OG0019494	OG0019495	OG0019496	OG0019497	OG0019498	OG0019499	OG0019500	OG0019501	OG0019502	OG0019503	OG0019504	OG0019505	OG0019506	OG0019507	OG0019508	OG0019509	OG0019510	OG0019511	OG0019512	OG0019513	OG0019514	OG0019515	OG0019516	OG0019517	OG0019518	OG0019519	OG0019520	OG0019521	OG0019522	OG0019523	OG0019524	OG0019525	OG0019526	OG0019527	OG0019528	OG0019529	OG0019530	OG0019531	OG0019532	OG0019533	OG0019534	OG0019535	OG0019536	OG0019537	OG0019538	OG0019539	OG0019540	OG0019541	OG0019542	OG0019543	OG0019544	OG0019545	OG0019546	OG0019547	OG0019548	OG0019549	OG0019550	OG0019551	OG0019552	OG0019553	OG0019554	OG0019555	OG0019556	OG0019557	OG0019558	OG0019559	OG0019560	OG0019561	OG0019562	OG0019563	OG0019564	OG0019565	OG0019566	OG0019567	OG0019568	OG0019569	OG0019570	OG0019571	OG0019572	OG0019573	OG0019574	OG0019575	OG0019576	OG0019577	OG0019578	OG0019579	OG0019580	OG0019581	OG0019582	OG0019583	OG0019584	OG0019585	OG0019586	OG0019587	OG0019588	OG0019589	OG0019590	OG0019591	OG0019592	OG0019593	OG0019594	OG0019595	OG0019596	OG0019597	OG0019598	OG0019599	OG0019600	OG0019601	OG0019602	OG0019603	OG0019604	OG0019605	OG0019606	OG0019607	OG0019608	OG0019609	OG0019610	OG0019611	OG0019612	OG0019613	OG0019614	OG0019615	OG0019616	OG0019617	OG0019618	OG0019619	OG0019620	OG0019621	OG0019622	OG0019623	OG0019624	OG0019625	OG0019626	OG0019627	OG0019628	OG0019629	OG0019630	OG0019631	OG0019632	OG0019633	OG0019634	OG0019635	OG0019636	OG0019637	OG0019638	OG0019639	OG0019640	OG0019641	OG0019642	OG0019643	OG0019644	OG0019645	OG0019646	OG0019647	OG0019648	OG0019649	OG0019650	OG0019651	OG0019652	OG0019653	OG0019654	OG0019655	OG0019656	OG0019657	OG0019658	OG0019659	OG0019660	OG0019661	OG0019662	OG0019663	OG0019664	OG0019665	OG0019666	OG0019667	OG0019668	OG0019669	OG0019670	OG0019671	OG0019672	OG0019673	OG0019674	OG0019675	OG0019676	OG0019677	OG0019678	OG0019679	OG0019680	OG0019681	OG0019682	OG0019683	OG0019684	OG0019685	OG0019686	OG0019687	OG0019688	OG0019689	OG0019690	OG0019691	OG0019692	OG0019693	OG0019694	OG0019695	OG0019696	OG0019697	OG0019698	OG0019699	OG0019700	OG0019701	OG0019702	OG0019703	OG0019704	OG0019705	OG0019706	OG0019707	OG0019708	OG0019709	OG0019710	OG0019711	OG0019712	OG0019713	OG0019714	OG0019715	OG0019716	OG0019717	OG0019718	OG0019719	OG0019720	OG0019721	OG0019722	OG0019723	OG0019724	OG0019725	OG0019726	OG0019727	OG0019728	OG0019729	OG0019730	OG0019731	OG0019732	OG0019733	OG0019734	OG0019735	OG0019736	OG0019737	OG0019738	OG0019739	OG0019740	OG0019741	OG0019742	OG0019743	OG0019744	OG0019745	OG0019746	OG0019747	OG0019748	OG0019749	OG0019750	OG0019751	OG0019752	OG0019753	OG0019754	OG0019755	OG0019756	OG0019757	OG0019758	OG0019759	OG0019760	OG0019761	OG0019762	OG0019763	OG0019764	OG0019765	OG0019766	OG0019767	OG0019768	OG0019769	OG0019770	OG0019771	OG0019772	OG0019773	OG0019774	OG0019775	OG0019776	OG0019777	OG0019778	OG0019779	OG0019780	OG0019781	OG0019782	OG0019783	OG0019784	OG0019785	OG0019786	OG0019787	OG0019788	OG0019789	OG0019790	OG0019791	OG0019792	OG0019793	OG0019794	OG0019795	OG0019796	OG0019797	OG0019798	OG0019799	OG0019800	OG0019801	OG0019802	OG0019803	OG0019804	OG0019805	OG0019806	OG0019807	OG0019808	OG0019809	OG0019810	OG0019811	OG0019812	OG0019813	OG0019814	OG0019815	OG0019816	OG0019817	OG0019818	OG0019819	OG0019820	OG0019821	OG0019822	OG0019823	OG0019824	OG0019825	OG0019826	OG0019827	OG0019828	OG0019829	OG0019830	OG0019831	OG0019832	OG0019833	OG0019834	OG0019835	OG0019836	OG0019837	OG0019838	OG0019839	OG0019840	OG0019841	OG0019842	OG0019843	OG0019844	OG0019845	OG0019846	OG0019847	OG0019848	OG0019849	OG0019850	OG0019851	OG0019852	OG0019853	OG0019854	OG0019855	OG0019856	OG0019857	OG0019858	OG0019859	OG0019860	OG0019861	OG0019862	OG0019863	OG0019864	OG0019865	OG0019866	OG0019867	OG0019868	OG0019869	OG0019870	OG0019871	OG0019872	OG0019873	OG0019874	OG0019875	OG0019876	OG0019877	OG0019878	OG0019879	OG0019880	OG0019881	OG0019882	OG0019883	OG0019884	OG0019885	OG0019886	OG0019887	OG0019888	OG0019889	OG0019890	OG0019891	OG0019892	OG0019893	OG0019894	OG0019895	OG0019896	OG0019897	OG0019898	OG0019899	OG0019900	OG0019901	OG0019902	OG0019903	OG0019904	OG0019905	OG0019906	OG0019907	OG0019908	OG0019909	OG0019910	OG0019911	OG0019912	OG0019913	OG0019914	OG0019915	OG0019916	OG0019917	OG0019918	OG0019919	OG0019920	OG0019921	OG0019922	OG0019923	OG0019924	OG0019925	OG0019926	OG0019927	OG0019928	OG0019929	OG0019930	OG0019931	OG0019932	OG0019933	OG0019934	OG0019935	OG0019936	OG0019937	OG0019938	OG0019939	OG0019940	OG0019941	OG0019942	OG0019943	OG0019944	OG0019945	OG0019946	OG0019947	OG0019948	OG0019949	OG0019950	OG0019951	OG0019952	OG0019953	OG0019954	OG0019955	OG0019956	OG0019957	OG0019958	OG0019959	OG0019960	OG0019961	OG0019962	OG0019963	OG0019964	OG0019965	OG0019966	OG0019967	OG0019968	OG0019969	OG0019970	OG0019971	OG0019972	OG0019973	OG0019974	OG0019975	OG0019976	OG0019977	OG0019978	OG0019979	OG0019980	OG0019981	OG0019982	OG0019983	OG0019984	OG0019985	OG0019986	OG0019987	OG0019988	OG0019989	OG0019990	OG0019991	OG0019992	OG0019993	OG0019994	OG0019995	OG0019996	OG0019997	OG0019998	OG0019999	OG0020000	OG0020001	OG0020002	OG0020003	OG0020004	OG0020005	OG0020006	OG0020007	OG0020008	OG0020009	OG0020010	OG0020011	OG0020012	OG0020013	OG0020014	OG0020015	OG0020016	OG0020017	OG0020018	OG0020019	OG0020020	OG0020021	OG0020022	OG0020023	OG0020024	OG0020025	OG0020026	OG0020027	OG0020028	OG0020029	OG0020030	OG0020031	OG0020032	OG0020033	OG0020034	OG0020035	OG0020036	OG0020037	OG0020038	OG0020039	OG0020040	OG0020041	OG0020042	OG0020043	OG0020044	OG0020045	OG0020046	OG0020047	OG0020048	OG0020049	OG0020050	OG0020051	OG0020052	OG0020053	OG0020054	OG0020055	OG0020056	OG0020057	OG0020058	OG0020059	OG0020060	OG0020061	OG0020062	OG0020063	OG0020064	OG0020065	OG0020066	OG0020067	OG0020068	OG0020069	OG0020070	OG0020071	OG0020072	OG0020073	OG0020074	OG0020075	OG0020076	OG0020077	OG0020078	OG0020079	OG0020080	OG0020081	OG0020082	OG0020083	OG0020084	OG0020085	OG0020086	OG0020087	OG0020088	OG0020089	OG0020090	OG0020091	OG0020092	OG0020093	OG0020094	OG0020095	OG0020096	OG0020097	OG0020098	OG0020099	OG0020100	OG0020101	OG0020102	OG0020103	OG0020104	OG0020105	OG0020106	OG0020107	OG0020108	OG0020109	OG0020110	OG0020111	OG0020112	OG0020113	OG0020114	OG0020115	OG0020116	OG0020117	OG0020118	OG0020119	OG0020120	OG0020121	OG0020122	OG0020123	OG0020124	OG0020125	OG0020126	OG0020127	OG0020128	OG0020129	OG0020130	OG0020131	OG0020132	OG0020133	OG0020134	OG0020135	OG0020136	OG0020137	OG0020138	OG0020139	OG0020140	OG0020141	OG0020142	OG0020143	OG0020144	OG0020145	OG0020146	OG0020147	OG0020148	OG0020149	OG0020150	OG0020151	OG0020152	OG0020153	OG0020154	OG0020155	OG0020156	OG0020157	OG0020158	OG0020159	OG0020160	OG0020161	OG0020162	OG0020163	OG0020164	OG0020165	OG0020166	OG0020167	OG0020168	OG0020169	OG0020170	OG0020171	OG0020172	OG0020173	OG0020174	OG0020175	OG0020176	OG0020177	OG0020178	OG0020179	OG0020180	OG0020181	OG0020182	OG0020183	OG0020184	OG0020185	OG0020186	OG0020187	OG0020188	OG0020189	OG0020190	OG0020191	OG0020192	OG0020193	OG0020194	OG0020195	OG0020196	OG0020197	OG0020198	OG0020199	OG0020200	OG0020201	OG0020202	OG0020203	OG0020204	OG0020205	OG0020206	OG0020207	OG0020208	OG0020209	OG0020210	OG0020211	OG0020212	OG0020213	OG0020214	OG0020215	OG0020216	OG0020217	OG0020218	OG0020219	OG0020220	OG0020221	OG0020222	OG0020223	OG0020224	OG0020225	OG0020226	OG0020227	OG0020228	OG0020229	OG0020230	OG0020231	OG0020232	OG0020233	OG0020234	OG0020235	OG0020236	OG0020237	OG0020238	OG0020239	OG0020240	OG0020241	OG0020242	OG0020243	OG0020244	OG0020245	OG0020246	OG0020247	OG0020248	OG0020249	OG0020250	OG0020251	OG0020252	OG0020253	OG0020254	OG0020255	OG0020256	OG0020257	OG0020258	OG0020259	OG0020260	OG0020261	OG0020262	OG0020263	OG0020264	OG0020265	OG0020266	OG0020267	OG0020268	OG0020269	OG0020270	OG0020271	OG0020272	OG0020273	OG0020274	OG0020275	OG0020276	OG0020277	OG0020278	OG0020279	OG0020280	OG0020281	OG0020282	OG0020283	OG0020284	OG0020285	OG0020286	OG0020287	OG0020288	OG0020289	OG0020290	OG0020291	OG0020292	OG0020293	OG0020294	OG0020295	OG0020296	OG0020297	OG0020298	OG0020299	OG0020300	OG0020301	OG0020302	OG0020303	OG0020304	OG0020305	OG0020306	OG0020307	OG0020308	OG0020309	OG0020310	OG0020311	OG0020312	OG0020313	OG0020314	OG0020315	OG0020316	OG0020317	OG0020318	OG0020319	OG0020320	OG0020321	OG0020322	OG0020323	OG0020324	OG0020325	OG0020326	OG0020327	OG0020328	OG0020329	OG0020330	OG0020331	OG0020332	OG0020333	OG0020334	OG0020335	OG0020336	OG0020337	OG0020338	OG0020339	OG0020340	OG0020341	OG0020342	OG0020343	OG0020344	OG0020345	OG0020346	OG0020347	OG0020348	OG0020349	OG0020350	OG0020351	OG0020352	OG0020353	OG0020354	OG0020355	OG0020356	OG0020357	OG0020358	OG0020359	OG0020360	OG0020361	OG0020362	OG0020363	OG0020364	OG0020365	OG0020366	OG0020367	OG0020368	OG0020369	OG0020370	OG0020371	OG0020372	OG0020373	OG0020374	OG0020375	OG0020376	OG0020377	OG0020378	OG0020379	OG0020380	OG0020381	OG0020382	OG0020383	OG0020384	OG0020385	OG0020386	OG0020387	OG0020388	OG0020389	OG0020390	OG0020391	OG0020392	OG0020393	OG0020394	OG0020395	OG0020396	OG0020397	OG0020398	OG0020399	OG0020400	OG0020401	OG0020402	OG0020403	OG0020404	OG0020405	OG0020406	OG0020407	OG0020408	OG0020409	OG0020410	OG0020411	OG0020412	OG0020413	OG0020414	OG0020415	OG0020416	OG0020417	OG0020418	OG0020419	OG0020420	OG0020421	OG0020422	OG0020423	OG0020424	OG0020425	OG0020426	OG0020427	OG0020428	OG0020429	OG0020430	OG0020431	OG0020432	OG0020433	OG0020434	OG0020435	OG0020436	OG0020437	OG0020438	OG0020439	OG0020440	OG0020441	OG0020442	OG0020443	OG0020444	OG0020445	OG0020446	OG0020447	OG0020448	OG0020449	OG0020450	OG0020451	OG0020452	OG0020453	OG0020454	OG0020455	OG0020456	OG0020457	OG0020458	OG0020459	OG0020460	OG0020461	OG0020462	OG0020463	OG0020464	OG0020465	OG0020466	OG0020467	OG0020468	OG0020469	OG0020470	OG0020471	OG0020472	OG0020473	OG0020474	OG0020475	OG0020476	OG0020477	OG0020478	OG0020479	OG0020480	OG0020481	OG0020482	OG0020483	OG0020484	OG0020485	OG0020486	OG0020487	OG0020488	OG0020489	OG0020490	OG0020491	OG0020492	OG0020493	OG0020494	OG0020495	OG0020496	OG0020497	OG0020498	OG0020499	OG0020500	OG0020501	OG0020502	OG0020503	OG0020504	OG0020505	OG0020506	OG0020507	OG0020508	OG0020509	OG0020510	OG0020511	OG0020512	OG0020513	OG0020514	OG0020515	OG0020516	OG0020517	OG0020518	OG0020519	OG0020520	OG0020521	OG0020522	OG0020523	OG0020524	OG0020525	OG0020526	OG0020527	OG0020528	OG0020529	OG0020530	OG0020531	OG0020532	OG0020533	OG0020534	OG0020535	OG0020536	OG0020537	OG0020538	OG0020539	OG0020540	OG0020541	OG0020542	OG0020543	OG0020544	OG0020545	OG0020546	OG0020547	OG0020548	OG0020549	OG0020550	OG0020551	OG0020552	OG0020553	OG0020554	OG0020555	OG0020556	OG0020557	OG0020558	OG0020559	OG0020560	OG0020561	OG0020562	OG0020563	OG0020564	OG0020565	OG0020566	OG0020567	OG0020568	OG0020569	OG0020570	OG0020571	OG0020572	OG0020573	OG0020574	OG0020575	OG0020576	OG0020577	OG0020578	OG0020579	OG0020580	OG0020581	OG0020582	OG0020583	OG0020584	OG0020585	OG0020586	OG0020587	OG0020588	OG0020589	OG0020590	OG0020591	OG0020592	OG0020593	OG0020594	OG0020595	OG0020596	OG0020597	OG0020598	OG0020599	OG0020600	OG0020601	OG0020602	OG0020603	OG0020604	OG0020605	OG0020606	OG0020607	OG0020608	OG0020609	OG0020610	OG0020611	OG0020612	OG0020613	OG0020614	OG0020615	OG0020616	OG0020617	OG0020618	OG0020619	OG0020620	OG0020621	OG0020622	OG0020623	OG0020624	OG0020625	OG0020626	OG0020627	OG0020628	OG0020629	OG0020630	OG0020631	OG0020632	OG0020633	OG0020634	OG0020635	OG0020636	OG0020637	OG0020638	OG0020639	OG0020640	OG0020641	OG0020642	OG0020643	OG0020644	OG0020645	OG0020646	OG0020647	OG0020648	OG0020649	OG0020650	OG0020651	OG0020652	OG0020653	OG0020654	OG0020655	OG0020656	OG0020657	OG0020658	OG0020659	OG0020660	OG0020661	OG0020662	OG0020663	OG0020664	OG0020665	OG0020666	OG0020667	OG0020668	OG0020669	OG0020670	OG0020671	OG0020672	OG0020673	OG0020674	OG0020675	OG0020676	OG0020677	OG0020678	OG0020679	OG0020680	OG0020681	OG0020682	OG0020683	OG0020684	OG0020685	OG0020686	OG0020687	OG0020688	OG0020689	OG0020690	OG0020691	OG0020692	OG0020693	OG0020694	OG0020695	OG0020696	OG0020697	OG0020698	OG0020699	OG0020700	OG0020701	OG0020702	OG0020703	OG0020704	OG0020705	OG0020706	OG0020707	OG0020708	OG0020709	OG0020710	OG0020711	OG0020712	OG0020713	OG0020714	OG0020715	OG0020716	OG0020717	OG0020718	OG0020719	OG0020720	OG0020721	OG0020722	OG0020723	OG0020724	OG0020725	OG0020726	OG0020727	OG0020728	OG0020729	OG0020730	OG0020731	OG0020732	OG0020733	OG0020734	OG0020735	OG0020736	OG0020737	OG0020738	OG0020739	OG0020740	OG0020741	OG0020742	OG0020743	OG0020744	OG0020745	OG0020746	OG0020747	OG0020748	OG0020749	OG0020750	OG0020751	OG0020752	OG0020753	OG0020754	OG0020755	OG0020756	OG0020757	OG0020758	OG0020759	OG0020760	OG0020761	OG0020762	OG0020763	OG0020764	OG0020765	OG0020766	OG0020767	OG0020768	OG0020769	OG0020770	OG0020771	OG0020772	OG0020773	OG0020774	OG0020775	OG0020776	OG0020777	OG0020778	OG0020779	OG0020780	OG0020781	OG0020782	OG0020783	OG0020784	OG0020785	OG0020786	OG0020787	OG0020788	OG0020789	OG0020790	OG0020791	OG0020792	OG0020793	OG0020794	OG0020795	OG0020796	OG0020797	OG0020798	OG0020799	OG0020800	OG0020801	OG0020802	OG0020803	OG0020804	OG0020805	OG0020806	OG0020807	OG0020808	OG0020809	OG0020810	OG0020811	OG0020812	OG0020813	OG0020814	OG0020815	OG0020816	OG0020817	OG0020818	OG0020819	OG0020820	OG0020821	OG0020822	OG0020823	OG0020824	OG0020825	OG0020826	OG0020827	OG0020828	OG0020829	OG0020830	OG0020831	OG0020832	OG0020833	OG0020834	OG0020835	OG0020836	OG0020837	OG0020838	OG0020839	OG0020840	OG0020841	OG0020842	OG0020843	OG0020844	OG0020845	OG0020846	OG0020847	OG0020848	OG0020849	OG0020850	OG0020851	OG0020852	OG0020853	OG0020854	OG0020855	OG0020856	OG0020857	OG0020858	OG0020859	OG0020860	OG0020861	OG0020862	OG0020863	OG0020864	OG0020865	OG0020866	OG0020867	OG0020868	OG0020869	OG0020870	OG0020871	OG0020872	OG0020873	OG0020874	OG0020875	OG0020876	OG0020877	OG0020878	OG0020879	OG0020880	OG0020881	OG0020882	OG0020883	OG0020884	OG0020885	OG0020886	OG0020887	OG0020888	OG0020889	OG0020890	OG0020891	OG0020892	OG0020893	OG0020894	OG0020895	OG0020896	OG0020897	OG0020898	OG0020899	OG0020900	OG0020901	OG0020902	OG0020903	OG0020904	OG0020905	OG0020906	OG0020907	OG0020908	OG0020909	OG0020910	OG0020911	OG0020912	OG0020913	OG0020914	OG0020915	OG0020916	OG0020917	OG0020918	OG0020919	OG0020920	OG0020921	OG0020922	OG0020923	OG0020924	OG0020925	OG0020926	OG0020927	OG0020928	OG0020929	OG0020930	OG0020931	OG0020932	OG0020933	OG0020934	OG0020935	OG0020936	OG0020937	OG0020938	OG0020939	OG0020940	OG0020941	OG0020942	OG0020943	OG0020944	OG0020945	OG0020946	OG0020947	OG0020948	OG0020949	OG0020950	OG0020951	OG0020952	OG0020953	OG0020954	OG0020955	OG0020956	OG0020957	OG0020958	OG0020959	OG0020960	OG0020961	OG0020962	OG0020963	OG0020964	OG0020965	OG0020966	OG0020967	OG0020968	OG0020969	OG0020970	OG0020971	OG0020972	OG0020973	OG0020974	OG0020975	OG0020976	OG0020977	OG0020978	OG0020979	OG0020980	OG0020981	OG0020982	OG0020983	OG0020984	OG0020985	OG0020986	OG0020987	OG0020988	OG0020989	OG0020990	OG0020991	OG0020992	OG0020993	OG0020994	OG0020995	OG0020996	OG0020997	OG0020998	OG0020999	OG0021000	OG0021001	OG0021002	OG0021003	OG0021004	OG0021005	OG0021006	OG0021007	OG0021008	OG0021009	OG0021010	OG0021011	OG0021012	OG0021013	OG0021014	OG0021015	OG0021016	OG0021017	OG0021018	OG0021019	OG0021020	OG0021021	OG0021022	OG0021023	OG0021024	OG0021025	OG0021026	OG0021027	OG0021028	OG0021029	OG0021030	OG0021031	OG0021032	OG0021033	OG0021034	OG0021035	OG0021036	OG0021037	OG0021038	OG0021039	OG0021040	OG0021041	OG0021042	OG0021043	OG0021044	OG0021045	OG0021046	OG0021047	OG0021048	OG0021049	OG0021050	OG0021051	OG0021052	OG0021053	OG0021054	OG0021055	OG0021056	OG0021057	OG0021058	OG0021059	OG0021060	OG0021061	OG0021062	OG0021063	OG0021064	OG0021065	OG0021066	OG0021067	OG0021068	OG0021069	OG0021070	OG0021071	OG0021072	OG0021073	OG0021074	OG0021075	OG0021076	OG0021077	OG0021078	OG0021079	OG0021080	OG0021081	OG0021082	OG0021083	OG0021084	OG0021085	OG0021086	OG0021087	OG0021088	OG0021089	OG0021090	OG0021091	OG0021092	OG0021093	OG0021094	OG0021095	OG0021096	OG0021097	OG0021098	OG0021099	OG0021100	OG0021101	OG0021102	OG0021103	OG0021104	OG0021105	OG0021106	OG0021107	OG0021108	OG0021109	OG0021110	OG0021111	OG0021112	OG0021113	OG0021114	OG0021115	OG0021116	OG0021117	OG0021118	OG0021119	OG0021120	OG0021121	OG0021122	OG0021123	OG0021124	OG0021125	OG0021126	OG0021127	OG0021128	OG0021129	OG0021130	OG0021131	OG0021132	OG0021133	OG0021134	OG0021135	OG0021136	OG0021137	OG0021138	OG0021139	OG0021140	OG0021141	OG0021142	OG0021143	OG0021144	OG0021145	OG0021146	OG0021147	OG0021148	OG0021149	OG0021150	OG0021151	OG0021152	OG0021153	OG0021154	OG0021155	OG0021156	OG0021157	OG0021158	OG0021159	OG0021160	OG0021161	OG0021162	OG0021163	OG0021164	OG0021165	OG0021166	OG0021167	OG0021168	OG0021169	OG0021170	OG0021171	OG0021172	OG0021173	OG0021174	OG0021175	OG0021176	OG0021177	OG0021178	OG0021179	OG0021180	OG0021181	OG0021182	OG0021183	OG0021184	OG0021185	OG0021186	OG0021187	OG0021188	OG0021189	OG0021190	OG0021191	OG0021192	OG0021193	OG0021194	OG0021195	OG0021196	OG0021197	OG0021198	OG0021199	OG0021200	OG0021201	OG0021202	OG0021203	OG0021204	OG0021205	OG0021206	OG0021207	OG0021208	OG0021209	OG0021210	OG0021211	OG0021212	OG0021213	OG0021214	OG0021215	OG0021216	OG0021217	OG0021218	OG0021219	OG0021220	OG0021221	OG0021222	OG0021223	OG0021224	OG0021225	OG0021226	OG0021227	OG0021228	OG0021229	OG0021230	OG0021231	OG0021232	OG0021233	OG0021234	OG0021235	OG0021236	OG0021237	OG0021238	OG0021239	OG0021240	OG0021241	OG0021242	OG0021243	OG0021244	OG0021245	OG0021246	OG0021247	OG0021248	OG0021249	OG0021250	OG0021251	OG0021252	OG0021253	OG0021254	OG0021255	OG0021256	OG0021257	OG0021258	OG0021259	OG0021260	OG0021261	OG0021262	OG0021263	OG0021264	OG0021265	OG0021266	OG0021267	OG0021268	OG0021269	OG0021270	OG0021271	OG0021272	OG0021273	OG0021274	OG0021275	OG0021276	OG0021277	OG0021278	OG0021279	OG0021280	OG0021281	OG0021282	OG0021283	OG0021284	OG0021285	OG0021286	OG0021287	OG0021288	OG0021289	OG0021290	OG0021291	OG0021292	OG0021293	OG0021294	OG0021295	OG0021296	OG0021297	OG0021298	OG0021299	OG0021300	OG0021301	OG0021302	OG0021303	OG0021304	OG0021305	OG0021306	OG0021307	OG0021308	OG0021309	OG0021310	OG0021311	OG0021312	OG0021313	OG0021314	OG0021315	OG0021316	OG0021317	OG0021318	OG0021319	OG0021320	OG0021321	OG0021322	OG0021323	OG0021324	OG0021325	OG0021326	OG0021327	OG0021328	OG0021329	OG0021330	OG0021331	OG0021332	OG0021333	OG0021334	OG0021335	OG0021336	OG0021337	OG0021338	OG0021339	OG0021340	OG0021341	OG0021342	OG0021343	OG0021344	OG0021345	OG0021346	OG0021347	OG0021348	OG0021349	OG0021350	OG0021351	OG0021352	OG0021353	OG0021354	OG0021355	OG0021356	OG0021357	OG0021358	OG0021359	OG0021360	OG0021361	OG0021362	OG0021363	OG0021364	OG0021365	OG0021366	OG0021367	OG0021368	OG0021369	OG0021370	OG0021371	OG0021372	OG0021373	OG0021374	OG0021375	OG0021376	OG0021377	OG0021378	OG0021379	OG0021380	OG0021381	OG0021382	OG0021383	OG0021384	OG0021385	OG0021386	OG0021387	OG0021388	OG0021389	OG0021390	OG0021391	OG0021392	OG0021393	OG0021394	OG0021395	OG0021396	OG0021397	OG0021398	OG0021399	OG0021400	OG0021401	OG0021402	OG0021403	OG0021404	OG0021405	OG0021406	OG0021407	OG0021408	OG0021409	OG0021410	OG0021411	OG0021412	OG0021413	OG0021414	OG0021415	OG0021416	OG0021417	OG0021418	OG0021419	OG0021420	OG0021421	OG0021422	OG0021423	OG0021424	OG0021425	OG0021426	OG0021427	OG0021428	OG0021429	OG0021430	OG0021431	OG0021432	OG0021433	OG0021434	OG0021435	OG0021436	OG0021437	OG0021438	OG0021439	OG0021440	OG0021441	OG0021442	OG0021443	OG0021444	OG0021445	OG0021446	OG0021447	OG0021448	OG0021449	OG0021450	OG0021451	OG0021452	OG0021453	OG0021454	OG0021455	OG0021456	OG0021457	OG0021458	OG0021459	OG0021460	OG0021461	OG0021462	OG0021463	OG0021464	OG0021465	OG0021466	OG0021467	OG0021468	OG0021469	OG0021470	OG0021471	OG0021472	OG0021473	OG0021474	OG0021475	OG0021476	OG0021477	OG0021478	OG0021479	OG0021480	OG0021481	OG0021482	OG0021483	OG0021484	OG0021485	OG0021486	OG0021487	OG0021488	OG0021489	OG0021490	OG0021491	OG0021492	OG0021493	OG0021494	OG0021495	OG0021496	OG0021497	OG0021498	OG0021499	OG0021500	OG0021501	OG0021502	OG0021503	OG0021504	OG0021505	OG0021506	OG0021507	OG0021508	OG0021509	OG0021510	OG0021511	OG0021512	OG0021513	OG0021514	OG0021515	OG0021516	OG0021517	OG0021518	OG0021519	OG0021520	OG0021521	OG0021522	OG0021523	OG0021524	OG0021525	OG0021526	OG0021527	OG0021528	OG0021529	OG0021530	OG0021531	OG0021532	OG0021533	OG0021534	OG0021535	OG0021536	OG0021537	OG0021538	OG0021539	OG0021540	OG0021541	OG0021542	OG0021543	OG0021544	OG0021545	OG0021546	OG0021547	OG0021548	OG0021549	OG0021550	OG0021551	OG0021552	OG0021553	OG0021554	OG0021555	OG0021556	OG0021557	OG0021558	OG0021559	OG0021560	OG0021561	OG0021562	OG0021563	OG0021564	OG0021565	OG0021566	OG0021567	OG0021568	OG0021569	OG0021570	OG0021571	OG0021572	OG0021573	OG0021574	OG0021575	OG0021576	OG0021577	OG0021578	OG0021579	OG0021580	OG0021581	OG0021582	OG0021583	OG0021584	OG0021585	OG0021586	OG0021587	OG0021588	OG0021589	OG0021590	OG0021591	OG0021592	OG0021593	OG0021594	OG0021595	OG0021596	OG0021597	OG0021598	OG0021599	OG0021600	OG0021601	OG0021602	OG0021603	OG0021604	OG0021605	OG0021606	OG0021607	OG0021608	OG0021609	OG0021610	OG0021611	OG0021612	OG0021613	OG0021614	OG0021615	OG0021616	OG0021617	OG0021618	OG0021619	OG0021620	OG0021621	OG0021622	OG0021623	OG0021624	OG0021625	OG0021626	OG0021627	OG0021628	OG0021629	OG0021630	OG0021631	OG0021632	OG0021633	OG0021634	OG0021635	OG0021636	OG0021637	OG0021638	OG0021639	OG0021640	OG0021641	OG0021642	OG0021643	OG0021644	OG0021645	OG0021646	OG0021647	OG0021648	OG0021649	OG0021650	OG0021651	OG0021652	OG0021653	OG0021654	OG0021655	OG0021656	OG0021657	OG0021658	OG0021659	OG0021660	OG0021661	OG0021662	OG0021663	OG0021664	OG0021665	OG0021666	OG0021667	OG0021668	OG0021669	OG0021670	OG0021671	OG0021672	OG0021673	OG0021674	OG0021675	OG0021676	OG0021677	OG0021678	OG0021679	OG0021680	OG0021681	OG0021682	OG0021683	OG0021684	OG0021685	OG0021686	OG0021687	OG0021688	OG0021689	OG0021690	OG0021691	OG0021692	OG0021693	OG0021694	OG0021695	OG0021696	OG0021697	OG0021698	OG0021699	OG0021700	OG0021701	OG0021702	OG0021703	OG0021704	OG0021705	OG0021706	OG0021707	OG0021708	OG0021709	OG0021710	OG0021711	OG0021712	OG0021713	OG0021714	OG0021715	OG0021716	OG0021717	OG0021718	OG0021719	OG0021720	OG0021721	OG0021722	OG0021723	OG0021724	OG0021725	OG0021726	OG0021727	OG0021728	OG0021729	OG0021730	OG0021731	OG0021732	OG0021733	OG0021734	OG0021735	OG0021736	OG0021737	OG0021738	OG0021739	OG0021740	OG0021741	OG0021742	OG0021743	OG0021744	OG0021745	OG0021746	OG0021747	OG0021748	OG0021749	OG0021750	OG0021751	OG0021752	OG0021753	OG0021754	OG0021755	OG0021756	OG0021757	OG0021758	OG0021759	OG0021760	OG0021761	OG0021762	OG0021763	OG0021764	OG0021765	OG0021766	OG0021767	OG0021768	OG0021769	OG0021770	OG0021771	OG0021772	OG0021773	OG0021774	OG0021775	OG0021776	OG0021777	OG0021778	OG0021779	OG0021780	OG0021781	OG0021782	OG0021783	OG0021784	OG0021785	OG0021786	OG0021787	OG0021788	OG0021789	OG0021790	OG0021791	OG0021792	OG0021793	OG0021794	OG0021795	OG0021796	OG0021797	OG0021798	OG0021799	OG0021800	OG0021801	OG0021802	OG0021803	OG0021804	OG0021805	OG0021806	OG0021807	OG0021808	OG0021809	OG0021810	OG0021811	OG0021812	OG0021813	OG0021814	OG0021815	OG0021816	OG0021817	OG0021818	OG0021819	OG0021820	OG0021821	OG0021822	OG0021823	OG0021824	OG0021825	OG0021826	OG0021827	OG0021828	OG0021829	OG0021830	OG0021831	OG0021832	OG0021833	OG0021834	OG0021835	OG0021836	OG0021837	OG0021838	OG0021839	OG0021840	OG0021841	OG0021842	OG0021843	OG0021844	OG0021845	OG0021846	OG0021847	OG0021848	OG0021849	OG0021850	OG0021851	OG0021852	OG0021853	OG0021854	OG0021855	OG0021856	OG0021857	OG0021858	OG0021859	OG0021860	OG0021861	OG0021862	OG0021863	OG0021864	OG0021865	OG0021866	OG0021867	OG0021868	OG0021869	OG0021870	OG0021871	OG0021872	OG0021873	OG0021874	OG0021875	OG0021876	OG0021877	OG0021878	OG0021879	OG0021880	OG0021881	OG0021882	OG0021883	OG0021884	OG0021885	OG0021886	OG0021887	OG0021888	OG0021889	OG0021890	OG0021891	OG0021892	OG0021893	OG0021894	OG0021895	OG0021896	OG0021897	OG0021898	OG0021899	OG0021900	OG0021901	OG0021902	OG0021903	OG0021904	OG0021905	OG0021906	OG0021907	OG0021908	OG0021909	OG0021910	OG0021911	OG0021912	OG0021913	OG0021914	OG0021915	OG0021916	OG0021917	OG0021918	OG0021919	OG0021920	OG0021921	OG0021922	OG0021923	OG0021924	OG0021925	OG0021926	OG0021927	OG0021928	OG0021929	OG0021930	OG0021931	OG0021932	OG0021933	OG0021934	OG0021935	OG0021936	OG0021937	OG0021938	OG0021939	OG0021940	OG0021941	OG0021942	OG0021943	OG0021944	OG0021945	OG0021946	OG0021947	OG0021948	OG0021949	OG0021950	OG0021951	OG0021952	OG0021953	OG0021954	OG0021955	OG0021956	OG0021957	OG0021958	OG0021959	OG0021960	OG0021961	OG0021962	OG0021963	OG0021964	OG0021965	OG0021966	OG0021967	OG0021968	OG0021969	OG0021970	OG0021971	OG0021972	OG0021973	OG0021974	OG0021975	OG0021976	OG0021977	OG0021978	OG0021979	OG0021980	OG0021981	OG0021982	OG0021983	OG0021984	OG0021985	OG0021986	OG0021987	OG0021988	OG0021989	OG0021990	OG0021991	OG0021992	OG0021993	OG0021994	OG0021995	OG0021996	OG0021997	OG0021998	OG0021999	OG0022000	OG0022001	OG0022002	OG0022003	OG0022004	OG0022005	OG0022006	OG0022007	OG0022008	OG0022009	OG0022010	OG0022011	OG0022012	OG0022013	OG0022014	OG0022015	OG0022016	OG0022017	OG0022018	OG0022019	OG0022020	OG0022021	OG0022022	OG0022023	OG0022024	OG0022025	OG0022026	OG0022027	OG0022028	OG0022029	OG0022030	OG0022031	OG0022032	OG0022033	OG0022034	OG0022035	OG0022036	OG0022037	OG0022038	OG0022039	OG0022040	OG0022041	OG0022042	OG0022043	OG0022044	OG0022045	OG0022046	OG0022047	OG0022048	OG0022049	OG0022050	OG0022051	OG0022052	OG0022053	OG0022054	OG0022055	OG0022056	OG0022057	OG0022058	OG0022059	OG0022060	OG0022061	OG0022062	OG0022063	OG0022064	OG0022065	OG0022066	OG0022067	OG0022068	OG0022069	OG0022070	OG0022071	OG0022072	OG0022073	OG0022074	OG0022075	OG0022076	OG0022077	OG0022078	OG0022079	OG0022080	OG0022081	OG0022082	OG0022083	OG0022084	OG0022085	OG0022086	OG0022087	OG0022088	OG0022089	OG0022090	OG0022091	OG0022092	OG0022093	OG0022094	OG0022095	OG0022096	OG0022097	OG0022098	OG0022099	OG0022100	OG0022101	OG0022102	OG0022103	OG0022104	OG0022105	OG0022106	OG0022107	OG0022108	OG0022109	OG0022110	OG0022111	OG0022112	OG0022113	OG0022114	OG0022115	OG0022116	OG0022117	OG0022118	OG0022119	OG0022120	OG0022121	OG0022122	OG0022123	OG0022124	OG0022125	OG0022126	OG0022127	OG0022128	OG0022129	OG0022130	OG0022131	OG0022132	OG0022133	OG0022134	OG0022135	OG0022136	OG0022137	OG0022138	OG0022139	OG0022140	OG0022141	OG0022142	OG0022143	OG0022144	OG0022145	OG0022146	OG0022147	OG0022148	OG0022149	OG0022150	OG0022151	OG0022152	OG0022153	OG0022154	OG0022155	OG0022156	OG0022157	OG0022158	OG0022159	OG0022160	OG0022161	OG0022162	OG0022163	OG0022164	OG0022165	OG0022166	OG0022167	OG0022168	OG0022169	OG0022170	OG0022171	OG0022172	OG0022173	OG0022174	OG0022175	OG0022176	OG0022177	OG0022178	OG0022179	OG0022180	OG0022181	OG0022182	OG0022183	OG0022184	OG0022185	OG0022186	OG0022187	OG0022188	OG0022189	OG0022190	OG0022191	OG0022192	OG0022193	OG0022194	OG0022195	OG0022196	OG0022197	OG0022198	OG0022199	OG0022200	OG0022201	OG0022202	OG0022203	OG0022204	OG0022205	OG0022206	OG0022207	OG0022208	OG0022209	OG0022210	OG0022211	OG0022212	OG0022213	OG0022214	OG0022215	OG0022216	OG0022217	OG0022218	OG0022219	OG0022220	OG0022221	OG0022222	OG0022223	OG0022224	OG0022225	OG0022226	OG0022227	OG0022228	OG0022229	OG0022230	OG0022231	OG0022232	OG0022233	OG0022234	OG0022235	OG0022236	OG0022237	OG0022238	OG0022239	OG0022240	OG0022241	OG0022242	OG0022243	OG0022244	OG0022245	OG0022246	OG0022247	OG0022248	OG0022249	OG0022250	OG0022251	OG0022252	OG0022253	OG0022254	OG0022255	OG0022256	OG0022257	OG0022258	OG0022259	OG0022260	OG0022261	OG0022262	OG0022263	OG0022264	OG0022265	OG0022266	OG0022267	OG0022268	OG0022269	OG0022270	OG0022271	OG0022272	OG0022273	OG0022274	OG0022275	OG0022276	OG0022277	OG0022278	OG0022279	OG0022280	OG0022281	OG0022282	OG0022283	OG0022284	OG0022285	OG0022286	OG0022287	OG0022288	OG0022289	OG0022290	OG0022291	OG0022292	OG0022293	OG0022294	OG0022295	OG0022296	OG0022297	OG0022298	OG0022299	OG0022300	OG0022301	OG0022302	OG0022303	OG0022304	OG0022305	OG0022306	OG0022307	OG0022308	OG0022309	OG0022310	OG0022311	OG0022312	OG0022313	OG0022314	OG0022315	OG0022316	OG0022317	OG0022318	OG0022319	OG0022320	OG0022321	OG0022322	OG0022323	OG0022324	OG0022325	OG0022326	OG0022327	OG0022328	OG0022329	OG0022330	OG0022331	OG0022332	OG0022333	OG0022334	OG0022335	OG0022336	OG0022337	OG0022338	OG0022339	OG0022340	OG0022341	OG0022342	OG0022343	OG0022344	OG0022345	OG0022346	OG0022347	OG0022348	OG0022349	OG0022350	OG0022351	OG0022352	OG0022353	OG0022354	OG0022355	OG0022356	OG0022357	OG0022358	OG0022359	OG0022360	OG0022361	OG0022362	OG0022363	OG0022364	OG0022365	OG0022366	OG0022367	OG0022368	OG0022369	OG0022370	OG0022371	OG0022372	OG0022373	OG0022374	OG0022375	OG0022376	OG0022377	OG0022378	OG0022379	OG0022380	OG0022381	OG0022382	OG0022383	OG0022384	OG0022385	OG0022386	OG0022387	OG0022388	OG0022389	OG0022390	OG0022391	OG0022392	OG0022393	OG0022394	OG0022395	OG0022396	OG0022397	OG0022398	OG0022399	OG0022400	OG0022401	OG0022402	OG0022403	OG0022404	OG0022405	OG0022406	OG0022407	OG0022408	OG0022409	OG0022410	OG0022411	OG0022412	OG0022413	OG0022414	OG0022415	OG0022416	OG0022417	OG0022418	OG0022419	OG0022420	OG0022421	OG0022422	OG0022423	OG0022424	OG0022425	OG0022426	OG0022427	OG0022428	OG0022429	OG0022430	OG0022431	OG0022432	OG0022433	OG0022434	OG0022435	OG0022436	OG0022437	OG0022438	OG0022439	OG0022440	OG0022441	OG0022442	OG0022443	OG0022444	OG0022445	OG0022446	OG0022447	OG0022448	OG0022449	OG0022450	OG0022451	OG0022452	OG0022453	OG0022454	OG0022455	OG0022456	OG0022457	OG0022458	OG0022459	OG0022460	OG0022461	OG0022462	OG0022463	OG0022464	OG0022465	OG0022466	OG0022467	OG0022468	OG0022469	OG0022470	OG0022471	OG0022472	OG0022473	OG0022474	OG0022475	OG0022476	OG0022477	OG0022478	OG0022479	OG0022480	OG0022481	OG0022482	OG0022483	OG0022484	OG0022485	OG0022486	OG0022487	OG0022488	OG0022489	OG0022490	OG0022491	OG0022492	OG0022493	OG0022494	OG0022495	OG0022496	OG0022497	OG0022498	OG0022499	OG0022500	OG0022501	OG0022502	OG0022503	OG0022504	OG0022505	OG0022506	OG0022507	OG0022508	OG0022509	OG0022510	OG0022511	OG0022512	OG0022513	OG0022514	OG0022515	OG0022516	OG0022517	OG0022518	OG0022519	OG0022520	OG0022521	OG0022522	OG0022523	OG0022524	OG0022525	OG0022526	OG0022527	OG0022528	OG0022529	OG0022530	OG0022531	OG0022532	OG0022533	OG0022534	OG0022535	OG0022536	OG0022537	OG0022538	OG0022539	OG0022540	OG0022541	OG0022542	OG0022543	OG0022544	OG0022545	OG0022546	OG0022547	OG0022548	OG0022549	OG0022550	OG0022551	OG0022552	OG0022553	OG0022554	OG0022555	OG0022556	OG0022557	OG0022558	OG0022559	OG0022560	OG0022561	OG0022562	OG0022563	OG0022564	OG0022565	OG0022566	OG0022567	OG0022568	OG0022569	OG0022570	OG0022571	OG0022572	OG0022573	OG0022574	OG0022575	OG0022576	OG0022577	OG0022578	OG0022579	OG0022580	OG0022581	OG0022582	OG0022583	OG0022584	OG0022585	OG0022586	OG0022587	OG0022588	OG0022589	OG0022590	OG0022591	OG0022592	OG0022593	OG0022594	OG0022595	OG0022596	OG0022597	OG0022598	OG0022599	OG0022600	OG0022601	OG0022602	OG0022603	OG0022604	OG0022605	OG0022606	OG0022607	OG0022608	OG0022609	OG0022610	OG0022611	OG0022612	OG0022613	OG0022614	OG0022615	OG0022616	OG0022617	OG0022618	OG0022619	OG0022620	OG0022621	OG0022622	OG0022623	OG0022624	OG0022625	OG0022626	OG0022627	OG0022628	OG0022629	OG0022630	OG0022631	OG0022632	OG0022633	OG0022634	OG0022635	OG0022636	OG0022637	OG0022638	OG0022639	OG0022640	OG0022641	OG0022642	OG0022643	OG0022644	OG0022645	OG0022646	OG0022647	OG0022648	OG0022649	OG0022650	OG0022651	OG0022652	OG0022653	OG0022654	OG0022655	OG0022656	OG0022657	OG0022658	OG0022659	OG0022660	OG0022661	OG0022662	OG0022663	OG0022664	OG0022665	OG0022666	OG0022667	OG0022668	OG0022669	OG0022670	OG0022671	OG0022672	OG0022673	OG0022674	OG0022675	OG0022676	OG0022677	OG0022678	OG0022679	OG0022680	OG0022681	OG0022682	OG0022683	OG0022684	OG0022685	OG0022686	OG0022687	OG0022688	OG0022689	OG0022690	OG0022691	OG0022692	OG0022693	OG0022694	OG0022695	OG0022696	OG0022697	OG0022698	OG0022699	OG0022700	OG0022701	OG0022702	OG0022703	OG0022704	OG0022705	OG0022706	OG0022707	OG0022708	OG0022709	OG0022710	OG0022711	OG0022712	OG0022713	OG0022714	OG0022715	OG0022716	OG0022717	OG0022718	OG0022719	OG0022720	OG0022721	OG0022722	OG0022723	OG0022724	OG0022725	OG0022726	OG0022727	OG0022728	OG0022729	OG0022730	OG0022731	OG0022732	OG0022733	OG0022734	OG0022735	OG0022736	OG0022737	OG0022738	OG0022739	OG0022740	OG0022741	OG0022742	OG0022743	OG0022744	OG0022745	OG0022746	OG0022747	OG0022748	OG0022749	OG0022750	OG0022751	OG0022752	OG0022753	OG0022754	OG0022755	OG0022756	OG0022757	OG0022758	OG0022759	OG0022760	OG0022761	OG0022762	OG0022763	OG0022764	OG0022765	OG0022766	OG0022767	OG0022768	OG0022769	OG0022770	OG0022771	OG0022772	OG0022773	OG0022774	OG0022775	OG0022776	OG0022777	OG0022778	OG0022779	OG0022780	OG0022781	OG0022782	OG0022783	OG0022784	OG0022785	OG0022786	OG0022787	OG0022788	OG0022789	OG0022790	OG0022791	OG0022792	OG0022793	OG0022794	OG0022795	OG0022796	OG0022797	OG0022798	OG0022799	OG0022800	OG0022801	OG0022802	OG0022803	OG0022804	OG0022805	OG0022806	OG0022807	OG0022808	OG0022809	OG0022810	OG0022811	OG0022812	OG0022813	OG0022814	OG0022815	OG0022816	OG0022817	OG0022818	OG0022819	OG0022820	OG0022821	OG0022822	OG0022823	OG0022824	OG0022825	OG0022826	OG0022827	OG0022828	OG0022829	OG0022830	OG0022831	OG0022832	OG0022833	OG0022834	OG0022835	OG0022836	OG0022837	OG0022838	OG0022839	OG0022840	OG0022841	OG0022842	OG0022843	OG0022844	OG0022845	OG0022846	OG0022847	OG0022848	OG0022849	OG0022850	OG0022851	OG0022852	OG0022853	OG0022854	OG0022855	OG0022856	OG0022857	OG0022858	OG0022859	OG0022860	OG0022861	OG0022862	OG0022863	OG0022864	OG0022865	OG0022866	OG0022867	OG0022868	OG0022869	OG0022870	OG0022871	OG0022872	OG0022873	OG0022874	OG0022875	OG0022876	OG0022877	OG0022878	OG0022879	OG0022880	OG0022881	OG0022882	OG0022883	OG0022884	OG0022885	OG0022886	OG0022887	OG0022888	OG0022889	OG0022890	OG0022891	OG0022892	OG0022893	OG0022894	OG0022895	OG0022896	OG0022897	OG0022898	OG0022899	OG0022900	OG0022901	OG0022902	OG0022903	OG0022904	OG0022905	OG0022906	OG0022907	OG0022908	OG0022909	OG0022910	OG0022911	OG0022912	OG0022913	OG0022914	OG0022915	OG0022916	OG0022917	OG0022918	OG0022919	OG0022920	OG0022921	OG0022922	OG0022923	OG0022924	OG0022925	OG0022926	OG0022927	OG0022928	OG0022929	OG0022930	OG0022931	OG0022932	OG0022933	OG0022934	OG0022935	OG0022936	OG0022937	OG0022938	OG0022939	OG0022940	OG0022941	OG0022942	OG0022943	OG0022944	OG0022945	OG0022946	OG0022947	OG0022948	OG0022949	OG0022950	OG0022951	OG0022952	OG0022953	OG0022954	OG0022955	OG0022956	OG0022957	OG0022958	OG0022959	OG0022960	OG0022961	OG0022962	OG0022963	OG0022964	OG0022965	OG0022966	OG0022967	OG0022968	OG0022969	OG0022970	OG0022971	OG0022972	OG0022973	OG0022974	OG0022975	OG0022976	OG0022977	OG0022978	OG0022979	OG0022980	OG0022981	OG0022982	OG0022983	OG0022984	OG0022985	OG0022986	OG0022987	OG0022988	OG0022989	OG0022990	OG0022991	OG0022992	OG0022993	OG0022994	OG0022995	OG0022996	OG0022997	OG0022998	OG0022999	OG0023000	OG0023001	OG0023002	OG0023003	OG0023004	OG0023005	OG0023006	OG0023007	OG0023008	OG0023009	OG0023010	OG0023011	OG0023012	OG0023013	OG0023014	OG0023015	OG0023016	OG0023017	OG0023018	OG0023019	OG0023020	OG0023021	OG0023022	OG0023023	OG0023024	OG0023025	OG0023026	OG0023027	OG0023028	OG0023029	OG0023030	OG0023031	OG0023032	OG0023033	OG0023034	OG0023035	OG0023036	OG0023037	OG0023038	OG0023039	OG0023040	OG0023041	OG0023042	OG0023043	OG0023044	OG0023045	OG0023046	OG0023047	OG0023048	OG0023049	OG0023050	OG0023051	OG0023052	OG0023053	OG0023054	OG0023055	OG0023056	OG0023057	OG0023058	OG0023059	OG0023060	OG0023061	OG0023062	OG0023063	OG0023064	OG0023065	OG0023066	OG0023067	OG0023068	OG0023069	OG0023070	OG0023071	OG0023072	OG0023073	OG0023074	OG0023075	OG0023076	OG0023077	OG0023078	OG0023079	OG0023080	OG0023081	OG0023082	OG0023083	OG0023084	OG0023085	OG0023086	OG0023087	OG0023088	OG0023089	OG0023090	OG0023091	OG0023092	OG0023093	OG0023094	OG0023095	OG0023096	OG0023097	OG0023098	OG0023099	OG0023100	OG0023101	OG0023102	OG0023103	OG0023104	OG0023105	OG0023106	OG0023107	OG0023108	OG0023109	OG0023110	OG0023111	OG0023112	OG0023113	OG0023114	OG0023115	OG0023116	OG0023117	OG0023118	OG0023119	OG0023120	OG0023121	OG0023122	OG0023123	OG0023124	OG0023125	OG0023126	OG0023127	OG0023128	OG0023129	OG0023130	OG0023131	OG0023132	OG0023133	OG0023134	OG0023135	OG0023136	OG0023137	OG0023138	OG0023139	OG0023140	OG0023141	OG0023142	OG0023143	OG0023144	OG0023145	OG0023146	OG0023147	OG0023148	OG0023149	OG0023150	OG0023151	OG0023152	OG0023153	OG0023154	OG0023155	OG0023156	OG0023157	OG0023158	OG0023159	OG0023160	OG0023161	OG0023162	OG0023163	OG0023164	OG0023165	OG0023166	OG0023167	OG0023168	OG0023169	OG0023170	OG0023171	OG0023172	OG0023173	OG0023174	OG0023175	OG0023176	OG0023177	OG0023178	OG0023179	OG0023180	OG0023181	OG0023182	OG0023183	OG0023184	OG0023185	OG0023186	OG0023187	OG0023188	OG0023189	OG0023190	OG0023191	OG0023192	OG0023193	OG0023194	OG0023195	OG0023196	OG0023197	OG0023198	OG0023199	OG0023200	OG0023201	OG0023202	OG0023203	OG0023204	OG0023205	OG0023206	OG0023207	OG0023208	OG0023209	OG0023210	OG0023211	OG0023212	OG0023213	OG0023214	OG0023215	OG0023216	OG0023217	OG0023218	OG0023219	OG0023220	OG0023221	OG0023222	OG0023223	OG0023224	OG0023225	OG0023226	OG0023227	OG0023228	OG0023229	OG0023230	OG0023231	OG0023232	OG0023233	OG0023234	OG0023235	OG0023236	OG0023237	OG0023238	OG0023239	OG0023240	OG0023241	OG0023242	OG0023243	OG0023244	OG0023245	OG0023246	OG0023247	OG0023248	OG0023249	OG0023250	OG0023251	OG0023252	OG0023253	OG0023254	OG0023255	OG0023256	OG0023257	OG0023258	OG0023259	OG0023260	OG0023261	OG0023262	OG0023263	OG0023264	OG0023265	OG0023266	OG0023267	OG0023268	OG0023269	OG0023270	OG0023271	OG0023272	OG0023273	OG0023274	OG0023275	OG0023276	OG0023277	OG0023278	OG0023279	OG0023280	OG0023281	OG0023282	OG0023283	OG0023284	OG0023285	OG0023286	OG0023287	OG0023288	OG0023289	OG0023290	OG0023291	OG0023292	OG0023293	OG0023294	OG0023295	OG0023296	OG0023297	OG0023298	OG0023299	OG0023300	OG0023301	OG0023302	OG0023303	OG0023304	OG0023305	OG0023306	OG0023307	OG0023308	OG0023309	OG0023310	OG0023311	OG0023312	OG0023313	OG0023314	OG0023315	OG0023316	OG0023317	OG0023318	OG0023319	OG0023320	OG0023321	OG0023322	OG0023323	OG0023324	OG0023325	OG0023326	OG0023327	OG0023328	OG0023329	OG0023330	OG0023331	OG0023332	OG0023333	OG0023334	OG0023335	OG0023336	OG0023337	OG0023338	OG0023339	OG0023340	OG0023341	OG0023342	OG0023343	OG0023344	OG0023345	OG0023346	OG0023347	OG0023348	OG0023349	OG0023350	OG0023351	OG0023352	OG0023353	OG0023354	OG0023355	OG0023356	OG0023357	OG0023358	OG0023359	OG0023360	OG0023361	OG0023362	OG0023363	OG0023364	OG0023365	OG0023366	OG0023367	OG0023368	OG0023369	OG0023370	OG0023371	OG0023372	OG0023373	OG0023374	OG0023375	OG0023376	OG0023377	OG0023378	OG0023379	OG0023380	OG0023381	OG0023382	OG0023383	OG0023384	OG0023385	OG0023386	OG0023387	OG0023388	OG0023389	OG0023390	OG0023391	OG0023392	OG0023393	OG0023394	OG0023395	OG0023396	OG0023397	OG0023398	OG0023399	OG0023400	OG0023401	OG0023402	OG0023403	OG0023404	OG0023405	OG0023406	OG0023407	OG0023408	OG0023409	OG0023410	OG0023411	OG0023412	OG0023413	OG0023414	OG0023415	OG0023416	OG0023417	OG0023418	OG0023419	OG0023420	OG0023421	OG0023422	OG0023423	OG0023424	OG0023425	OG0023426	OG0023427	OG0023428	OG0023429	OG0023430	OG0023431	OG0023432	OG0023433	OG0023434	OG0023435	OG0023436	OG0023437	OG0023438	OG0023439	OG0023440	OG0023441	OG0023442	OG0023443	OG0023444	OG0023445	OG0023446	OG0023447	OG0023448	OG0023449	OG0023450	OG0023451	OG0023452	OG0023453	OG0023454	OG0023455	OG0023456	OG0023457	OG0023458	OG0023459	OG0023460	OG0023461	OG0023462	OG0023463	OG0023464	OG0023465	OG0023466	OG0023467	OG0023468	OG0023469	OG0023470	OG0023471	OG0023472	OG0023473	OG0023474	OG0023475	OG0023476	OG0023477	OG0023478	OG0023479	OG0023480	OG0023481	OG0023482	OG0023483	OG0023484	OG0023485	OG0023486	OG0023487	OG0023488	OG0023489	OG0023490	OG0023491	OG0023492	OG0023493	OG0023494	OG0023495	OG0023496	OG0023497	OG0023498	OG0023499	OG0023500	OG0023501	OG0023502	OG0023503	OG0023504	OG0023505	OG0023506	OG0023507	OG0023508	OG0023509	OG0023510	OG0023511	OG0023512	OG0023513	OG0023514	OG0023515	OG0023516	OG0023517	OG0023518	OG0023519	OG0023520	OG0023521	OG0023522	OG0023523	OG0023524	OG0023525	OG0023526	OG0023527	OG0023528	OG0023529	OG0023530	OG0023531	OG0023532	OG0023533	OG0023534	OG0023535	OG0023536	OG0023537	OG0023538	OG0023539	OG0023540	OG0023541	OG0023542	OG0023543	OG0023544	OG0023545	OG0023546	OG0023547	OG0023548	OG0023549	OG0023550	OG0023551	OG0023552	OG0023553	OG0023554	OG0023555	OG0023556	OG0023557	OG0023558	OG0023559	OG0023560	OG0023561	OG0023562	OG0023563	OG0023564	OG0023565	OG0023566	OG0023567	OG0023568	OG0023569	OG0023570	OG0023571	OG0023572	OG0023573	OG0023574	OG0023575	OG0023576	OG0023577	OG0023578	OG0023579	OG0023580	OG0023581	OG0023582	OG0023583	OG0023584	OG0023585	OG0023586	OG0023587	OG0023588	OG0023589	OG0023590	OG0023591	OG0023592	OG0023593	OG0023594	OG0023595	OG0023596	OG0023597	OG0023598	OG0023599	OG0023600	OG0023601	OG0023602	OG0023603	OG0023604	OG0023605	OG0023606	OG0023607	OG0023608	OG0023609	OG0023610	OG0023611	OG0023612	OG0023613	OG0023614	OG0023615	OG0023616	OG0023617	OG0023618	OG0023619	OG0023620	OG0023621	OG0023622	OG0023623	OG0023624	OG0023625	OG0023626	OG0023627	OG0023628	OG0023629	OG0023630	OG0023631	OG0023632	OG0023633	OG0023634	OG0023635	OG0023636	OG0023637	OG0023638	OG0023639	OG0023640	OG0023641	OG0023642	OG0023643	OG0023644	OG0023645	OG0023646	OG0023647	OG0023648	OG0023649	OG0023650	OG0023651	OG0023652	OG0023653	OG0023654	OG0023655	OG0023656	OG0023657	OG0023658	OG0023659	OG0023660	OG0023661	OG0023662	OG0023663	OG0023664	OG0023665	OG0023666	OG0023667	OG0023668	OG0023669	OG0023670	OG0023671	OG0023672	OG0023673	OG0023674	OG0023675	OG0023676	OG0023677	OG0023678	OG0023679	OG0023680	OG0023681	OG0023682	OG0023683	OG0023684	OG0023685	OG0023686	OG0023687	OG0023688	OG0023689	OG0023690	OG0023691	OG0023692	OG0023693	OG0023694	OG0023695	OG0023696	OG0023697	OG0023698	OG0023699	OG0023700	OG0023701	OG0023702	OG0023703	OG0023704	OG0023705	OG0023706	OG0023707	OG0023708	OG0023709	OG0023710	OG0023711	OG0023712	OG0023713	OG0023714	OG0023715	OG0023716	OG0023717	OG0023718	OG0023719	OG0023720	OG0023721	OG0023722	OG0023723	OG0023724	OG0023725	OG0023726	OG0023727	OG0023728	OG0023729	OG0023730	OG0023731	OG0023732	OG0023733	OG0023734	OG0023735	OG0023736	OG0023737	OG0023738	OG0023739	OG0023740	OG0023741	OG0023742	OG0023743	OG0023744	OG0023745	OG0023746	OG0023747	OG0023748	OG0023749	OG0023750	OG0023751	OG0023752	OG0023753	OG0023754	OG0023755	OG0023756	OG0023757	OG0023758	OG0023759	OG0023760	OG0023761	OG0023762	OG0023763	OG0023764	OG0023765	OG0023766	OG0023767	OG0023768	OG0023769	OG0023770	OG0023771	OG0023772	OG0023773	OG0023774	OG0023775	OG0023776	OG0023777	OG0023778	OG0023779	OG0023780	OG0023781	OG0023782	OG0023783	OG0023784	OG0023785	OG0023786	OG0023787	OG0023788	OG0023789	OG0023790	OG0023791	OG0023792	OG0023793	OG0023794	OG0023795	OG0023796	OG0023797	OG0023798	OG0023799	OG0023800	OG0023801	OG0023802	OG0023803	OG0023804	OG0023805	OG0023806	OG0023807	OG0023808	OG0023809	OG0023810	OG0023811	OG0023812	OG0023813	OG0023814	OG0023815	OG0023816	OG0023817	OG0023818	OG0023819	OG0023820	OG0023821	OG0023822	OG0023823	OG0023824	OG0023825	OG0023826	OG0023827	OG0023828	OG0023829	OG0023830	OG0023831	OG0023832	OG0023833	OG0023834	OG0023835	OG0023836	OG0023837	OG0023838	OG0023839	OG0023840	OG0023841	OG0023842	OG0023843	OG0023844	OG0023845	OG0023846	OG0023847	OG0023848	OG0023849	OG0023850	OG0023851	OG0023852	OG0023853	OG0023854	OG0023855	OG0023856	OG0023857	OG0023858	OG0023859	OG0023860	OG0023861	OG0023862	OG0023863	OG0023864	OG0023865	OG0023866	OG0023867	OG0023868	OG0023869	OG0023870	OG0023871	OG0023872	OG0023873	OG0023874	OG0023875	OG0023876	OG0023877	OG0023878	OG0023879	OG0023880	OG0023881	OG0023882	OG0023883	OG0023884	OG0023885	OG0023886	OG0023887	OG0023888	OG0023889	OG0023890	OG0023891	OG0023892	OG0023893	OG0023894	OG0023895	OG0023896	OG0023897	OG0023898	OG0023899	OG0023900	OG0023901	OG0023902	OG0023903	OG0023904	OG0023905	OG0023906	OG0023907	OG0023908	OG0023909	OG0023910	OG0023911	OG0023912	OG0023913	OG0023914	OG0023915	OG0023916	OG0023917	OG0023918	OG0023919	OG0023920	OG0023921	OG0023922	OG0023923	OG0023924	OG0023925	OG0023926	OG0023927	OG0023928	OG0023929	OG0023930	OG0023931	OG0023932	OG0023933	OG0023934	OG0023935	OG0023936	OG0023937	OG0023938	OG0023939	OG0023940	OG0023941	OG0023942	OG0023943	OG0023944	OG0023945	OG0023946	OG0023947	OG0023948	OG0023949	OG0023950	OG0023951	OG0023952	OG0023953	OG0023954	OG0023955	OG0023956	OG0023957	OG0023958	OG0023959	OG0023960	OG0023961	OG0023962	OG0023963	OG0023964	OG0023965	OG0023966	OG0023967	OG0023968	OG0023969	OG0023970	OG0023971	OG0023972	OG0023973	OG0023974	OG0023975	OG0023976	OG0023977	OG0023978	OG0023979	OG0023980	OG0023981	OG0023982	OG0023983	OG0023984	OG0023985	OG0023986	OG0023987	OG0023988	OG0023989	OG0023990	OG0023991	OG0023992	OG0023993	OG0023994	OG0023995	OG0023996	OG0023997	OG0023998	OG0023999	OG0024000	OG0024001	OG0024002	OG0024003	OG0024004	OG0024005	OG0024006	OG0024007	OG0024008	OG0024009	OG0024010	OG0024011	OG0024012	OG0024013	OG0024014	OG0024015	OG0024016	OG0024017	OG0024018	OG0024019	OG0024020	OG0024021	OG0024022	OG0024023	OG0024024	OG0024025	OG0024026	OG0024027	OG0024028	OG0024029	OG0024030	OG0024031	OG0024032	OG0024033	OG0024034	OG0024035	OG0024036	OG0024037	OG0024038	OG0024039	OG0024040	OG0024041	OG0024042	OG0024043	OG0024044	OG0024045	OG0024046	OG0024047	OG0024048	OG0024049	OG0024050	OG0024051	OG0024052	OG0024053	OG0024054	OG0024055	OG0024056	OG0024057	OG0024058	OG0024059	OG0024060	OG0024061	OG0024062	OG0024063	OG0024064	OG0024065	OG0024066	OG0024067	OG0024068	OG0024069	OG0024070	OG0024071	OG0024072	OG0024073	OG0024074	OG0024075	OG0024076	OG0024077	OG0024078	OG0024079	OG0024080	OG0024081	OG0024082	OG0024083	OG0024084	OG0024085	OG0024086	OG0024087	OG0024088	OG0024089	OG0024090	OG0024091	OG0024092	OG0024093	OG0024094	OG0024095	OG0024096	OG0024097	OG0024098	OG0024099	OG0024100	OG0024101	OG0024102	OG0024103	OG0024104	OG0024105	OG0024106	OG0024107	OG0024108	OG0024109	OG0024110	OG0024111	OG0024112	OG0024113	OG0024114	OG0024115	OG0024116	OG0024117	OG0024118	OG0024119	OG0024120	OG0024121	OG0024122	OG0024123	OG0024124	OG0024125	OG0024126	OG0024127	OG0024128	OG0024129	OG0024130	OG0024131	OG0024132	OG0024133	OG0024134	OG0024135	OG0024136	OG0024137	OG0024138	OG0024139	OG0024140	OG0024141	OG0024142	OG0024143	OG0024144	OG0024145	OG0024146	OG0024147	OG0024148	OG0024149	OG0024150	OG0024151	OG0024152	OG0024153	OG0024154	OG0024155	OG0024156	OG0024157	OG0024158	OG0024159	OG0024160	OG0024161	OG0024162	OG0024163	OG0024164	OG0024165	OG0024166	OG0024167	OG0024168	OG0024169	OG0024170	OG0024171	OG0024172	OG0024173	OG0024174	OG0024175	OG0024176	OG0024177	OG0024178	OG0024179	OG0024180	OG0024181	OG0024182	OG0024183	OG0024184	OG0024185	OG0024186	OG0024187	OG0024188	OG0024189	OG0024190	OG0024191	OG0024192	OG0024193	OG0024194	OG0024195	OG0024196	OG0024197	OG0024198	OG0024199	OG0024200	OG0024201	OG0024202	OG0024203	OG0024204	OG0024205	OG0024206	OG0024207	OG0024208	OG0024209	OG0024210	OG0024211	OG0024212	OG0024213	OG0024214	OG0024215	OG0024216	OG0024217	OG0024218	OG0024219	OG0024220	OG0024221	OG0024222	OG0024223	OG0024224	OG0024225	OG0024226	OG0024227	OG0024228	OG0024229	OG0024230	OG0024231	OG0024232	OG0024233	OG0024234	OG0024235	OG0024236	OG0024237	OG0024238	OG0024239	OG0024240	OG0024241	OG0024242	OG0024243	OG0024244	OG0024245	OG0024246	OG0024247	OG0024248	OG0024249	OG0024250	OG0024251	OG0024252	OG0024253	OG0024254	OG0024255	OG0024256	OG0024257	OG0024258	OG0024259	OG0024260	OG0024261	OG0024262	OG0024263	OG0024264	OG0024265	OG0024266	OG0024267	OG0024268	OG0024269	OG0024270	OG0024271	OG0024272	OG0024273	OG0024274	OG0024275	OG0024276	OG0024277	OG0024278	OG0024279	OG0024280	OG0024281	OG0024282	OG0024283	OG0024284	OG0024285	OG0024286	OG0024287	OG0024288	OG0024289	OG0024290	OG0024291	OG0024292	OG0024293	OG0024294	OG0024295	OG0024296	OG0024297	OG0024298	OG0024299	OG0024300	OG0024301	OG0024302	OG0024303	OG0024304	OG0024305	OG0024306	OG0024307	OG0024308	OG0024309	OG0024310	OG0024311	OG0024312	OG0024313	OG0024314	OG0024315	OG0024316	OG0024317	OG0024318	OG0024319	OG0024320	OG0024321	OG0024322	OG0024323	OG0024324	OG0024325	OG0024326	OG0024327	OG0024328	OG0024329	OG0024330	OG0024331	OG0024332	OG0024333	OG0024334	OG0024335	OG0024336	OG0024337	OG0024338	OG0024339	OG0024340	OG0024341	OG0024342	OG0024343	OG0024344	OG0024345	OG0024346	OG0024347	OG0024348	OG0024349	OG0024350	OG0024351	OG0024352	OG0024353	OG0024354	OG0024355	OG0024356	OG0024357	OG0024358	OG0024359	OG0024360	OG0024361	OG0024362	OG0024363	OG0024364	OG0024365	OG0024366	OG0024367	OG0024368	OG0024369	OG0024370	OG0024371	OG0024372	OG0024373	OG0024374	OG0024375	OG0024376	OG0024377	OG0024378	OG0024379	OG0024380	OG0024381	OG0024382	OG0024383	OG0024384	OG0024385	OG0024386	OG0024387	OG0024388	OG0024389	OG0024390	OG0024391	OG0024392	OG0024393	OG0024394	OG0024395	OG0024396	OG0024397	OG0024398	OG0024399	OG0024400	OG0024401	OG0024402	OG0024403	OG0024404	OG0024405	OG0024406	OG0024407	OG0024408	OG0024409	OG0024410	OG0024411	OG0024412	OG0024413	OG0024414	OG0024415	OG0024416	OG0024417	OG0024418	OG0024419	OG0024420	OG0024421	OG0024422	OG0024423	OG0024424	OG0024425	OG0024426	OG0024427	OG0024428	OG0024429	OG0024430	OG0024431	OG0024432	OG0024433	OG0024434	OG0024435	OG0024436	OG0024437	OG0024438	OG0024439	OG0024440	OG0024441	OG0024442	OG0024443	OG0024444	OG0024445	OG0024446	OG0024447	OG0024448	OG0024449	OG0024450	OG0024451	OG0024452	OG0024453	OG0024454	OG0024455	OG0024456	OG0024457	OG0024458	OG0024459	OG0024460	OG0024461	OG0024462	OG0024463	OG0024464	OG0024465	OG0024466	OG0024467	OG0024468	OG0024469	OG0024470	OG0024471	OG0024472	OG0024473	OG0024474	OG0024475	OG0024476	OG0024477	OG0024478	OG0024479	OG0024480	OG0024481	OG0024482	OG0024483	OG0024484	OG0024485	OG0024486	OG0024487	OG0024488	OG0024489	OG0024490	OG0024491	OG0024492	OG0024493	OG0024494	OG0024495	OG0024496	OG0024497	OG0024498	OG0024499	OG0024500	OG0024501	OG0024502	OG0024503	OG0024504	OG0024505	OG0024506	OG0024507	OG0024508	OG0024509	OG0024510	OG0024511	OG0024512	OG0024513	OG0024514	OG0024515	OG0024516	OG0024517	OG0024518	OG0024519	OG0024520	OG0024521	OG0024522	OG0024523	OG0024524	OG0024525	OG0024526	OG0024527	OG0024528	OG0024529	OG0024530	OG0024531	OG0024532	OG0024533	OG0024534	OG0024535	OG0024536	OG0024537	OG0024538	OG0024539	OG0024540	OG0024541	OG0024542	OG0024543	OG0024544	OG0024545	OG0024546	OG0024547	OG0024548	OG0024549	OG0024550	OG0024551	OG0024552	OG0024553	OG0024554	OG0024555	OG0024556	OG0024557	OG0024558	OG0024559	OG0024560	OG0024561	OG0024562	OG0024563	OG0024564	OG0024565	OG0024566	OG0024567	OG0024568	OG0024569	OG0024570	OG0024571	OG0024572	OG0024573	OG0024574	OG0024575	OG0024576	OG0024577	OG0024578	OG0024579	OG0024580	OG0024581	OG0024582	OG0024583	OG0024584	OG0024585	OG0024586	OG0024587	OG0024588	OG0024589	OG0024590	OG0024591	OG0024592	OG0024593	OG0024594	OG0024595	OG0024596	OG0024597	OG0024598	OG0024599	OG0024600	OG0024601	OG0024602	OG0024603	OG0024604	OG0024605	OG0024606	OG0024607	OG0024608	OG0024609	OG0024610	OG0024611	OG0024612	OG0024613	OG0024614	OG0024615	OG0024616	OG0024617	OG0024618	OG0024619	OG0024620	OG0024621	OG0024622	OG0024623	OG0024624	OG0024625	OG0024626	OG0024627	OG0024628	OG0024629	OG0024630	OG0024631	OG0024632	OG0024633	OG0024634	OG0024635	OG0024636	OG0024637	OG0024638	OG0024639	OG0024640	OG0024641	OG0024642	OG0024643	OG0024644	OG0024645	OG0024646	OG0024647	OG0024648	OG0024649	OG0024650	OG0024651	OG0024652	OG0024653	OG0024654	OG0024655	OG0024656	OG0024657	OG0024658	OG0024659	OG0024660	OG0024661	OG0024662	OG0024663	OG0024664	OG0024665	OG0024666	OG0024667	OG0024668	OG0024669	OG0024670	OG0024671	OG0024672	OG0024673	OG0024674	OG0024675	OG0024676	OG0024677	OG0024678	OG0024679	OG0024680	OG0024681	OG0024682	OG0024683	OG0024684	OG0024685	OG0024686	OG0024687	OG0024688	OG0024689	OG0024690	OG0024691	OG0024692	OG0024693	OG0024694	OG0024695	OG0024696	OG0024697	OG0024698	OG0024699	OG0024700	OG0024701	OG0024702	OG0024703	OG0024704	OG0024705	OG0024706	OG0024707	OG0024708	OG0024709	OG0024710	OG0024711	OG0024712	OG0024713	OG0024714	OG0024715	OG0024716	OG0024717	OG0024718	OG0024719	OG0024720	OG0024721	OG0024722	OG0024723	OG0024724	OG0024725	OG0024726	OG0024727	OG0024728	OG0024729	OG0024730	OG0024731	OG0024732	OG0024733	OG0024734	OG0024735	OG0024736	OG0024737	OG0024738	OG0024739	OG0024740	OG0024741	OG0024742	OG0024743	OG0024744	OG0024745	OG0024746	OG0024747	OG0024748	OG0024749	OG0024750	OG0024751	OG0024752	OG0024753	OG0024754	OG0024755	OG0024756	OG0024757	OG0024758	OG0024759	OG0024760	OG0024761	OG0024762	OG0024763	OG0024764	OG0024765	OG0024766	OG0024767	OG0024768	OG0024769	OG0024770	OG0024771	OG0024772	OG0024773	OG0024774	OG0024775	OG0024776	OG0024777	OG0024778	OG0024779	OG0024780	OG0024781	OG0024782	OG0024783	OG0024784	OG0024785	OG0024786	OG0024787	OG0024788	OG0024789	OG0024790	OG0024791	OG0024792	OG0024793	OG0024794	OG0024795	OG0024796	OG0024797	OG0024798	OG0024799	OG0024800	OG0024801	OG0024802	OG0024803	OG0024804	OG0024805	OG0024806	OG0024807	OG0024808	OG0024809	OG0024810	OG0024811	OG0024812	OG0024813	OG0024814	OG0024815	OG0024816	OG0024817	OG0024818	OG0024819	OG0024820	OG0024821	OG0024822	OG0024823	OG0024824	OG0024825	OG0024826	OG0024827	OG0024828	OG0024829	OG0024830	OG0024831	OG0024832	OG0024833	OG0024834	OG0024835	OG0024836	OG0024837	OG0024838	OG0024839	OG0024840	OG0024841	OG0024842	OG0024843	OG0024844	OG0024845	OG0024846	OG0024847	OG0024848	OG0024849	OG0024850	OG0024851	OG0024852	OG0024853	OG0024854	OG0024855	OG0024856	OG0024857	OG0024858	OG0024859	OG0024860	OG0024861	OG0024862	OG0024863	OG0024864	OG0024865	OG0024866	OG0024867	OG0024868	OG0024869	OG0024870	OG0024871	OG0024872	OG0024873	OG0024874	OG0024875	OG0024876	OG0024877	OG0024878	OG0024879	OG0024880	OG0024881	OG0024882	OG0024883	OG0024884	OG0024885	OG0024886	OG0024887	OG0024888	OG0024889	OG0024890	OG0024891	OG0024892	OG0024893	OG0024894	OG0024895	OG0024896	OG0024897	OG0024898	OG0024899	OG0024900	OG0024901	OG0024902	OG0024903	OG0024904	OG0024905	OG0024906	OG0024907	OG0024908	OG0024909	OG0024910	OG0024911	OG0024912	OG0024913	OG0024914	OG0024915	OG0024916	OG0024917	OG0024918	OG0024919	OG0024920	OG0024921	OG0024922	OG0024923	OG0024924	OG0024925	OG0024926	OG0024927	OG0024928	OG0024929	OG0024930	OG0024931	OG0024932	OG0024933	OG0024934	OG0024935	OG0024936	OG0024937	OG0024938	OG0024939	OG0024940	OG0024941	OG0024942	OG0024943	OG0024944	OG0024945	OG0024946	OG0024947	OG0024948	OG0024949	OG0024950	OG0024951	OG0024952	OG0024953	OG0024954	OG0024955	OG0024956	OG0024957	OG0024958	OG0024959	OG0024960	OG0024961	OG0024962	OG0024963	OG0024964	OG0024965	OG0024966	OG0024967	OG0024968	OG0024969	OG0024970	OG0024971	OG0024972	OG0024973	OG0024974	OG0024975	OG0024976	OG0024977	OG0024978	OG0024979	OG0024980	OG0024981	OG0024982	OG0024983	OG0024984	OG0024985	OG0024986	OG0024987	OG0024988	OG0024989	OG0024990	OG0024991	OG0024992	OG0024993	OG0024994	OG0024995	OG0024996	OG0024997	OG0024998	OG0024999	OG0025000	OG0025001	OG0025002	OG0025003	OG0025004	OG0025005	OG0025006	OG0025007	OG0025008	OG0025009	OG0025010	OG0025011	OG0025012	OG0025013	OG0025014	OG0025015	OG0025016	OG0025017	OG0025018	OG0025019	OG0025020	OG0025021	OG0025022	OG0025023	OG0025024	OG0025025	OG0025026	OG0025027	OG0025028	OG0025029	OG0025030	OG0025031	OG0025032	OG0025033	OG0025034	OG0025035	OG0025036	OG0025037	OG0025038	OG0025039	OG0025040	OG0025041	OG0025042	OG0025043	OG0025044	OG0025045	OG0025046	OG0025047	OG0025048	OG0025049	OG0025050	OG0025051	OG0025052	OG0025053	OG0025054	OG0025055	OG0025056	OG0025057	OG0025058	OG0025059	OG0025060	OG0025061	OG0025062	OG0025063	OG0025064	OG0025065	OG0025066	OG0025067	OG0025068	OG0025069	OG0025070	OG0025071	OG0025072	OG0025073	OG0025074	OG0025075	OG0025076	OG0025077	OG0025078	OG0025079	OG0025080	OG0025081	OG0025082	OG0025083	OG0025084	OG0025085	OG0025086	OG0025087	OG0025088	OG0025089	OG0025090	OG0025091	OG0025092	OG0025093	OG0025094	OG0025095	OG0025096	OG0025097	OG0025098	OG0025099	OG0025100	OG0025101	OG0025102	OG0025103	OG0025104	OG0025105	OG0025106	OG0025107	OG0025108	OG0025109	OG0025110	OG0025111	OG0025112	OG0025113	OG0025114	OG0025115	OG0025116	OG0025117	OG0025118	OG0025119	OG0025120	OG0025121	OG0025122	OG0025123	OG0025124	OG0025125	OG0025126	OG0025127	OG0025128	OG0025129	OG0025130	OG0025131	OG0025132	OG0025133	OG0025134	OG0025135	OG0025136	OG0025137	OG0025138	OG0025139	OG0025140	OG0025141	OG0025142	OG0025143	OG0025144	OG0025145	OG0025146	OG0025147	OG0025148	OG0025149	OG0025150	OG0025151	OG0025152	OG0025153	OG0025154	OG0025155	OG0025156	OG0025157	OG0025158	OG0025159	OG0025160	OG0025161	OG0025162	OG0025163	OG0025164	OG0025165	OG0025166	OG0025167	OG0025168	OG0025169	OG0025170	OG0025171	OG0025172	OG0025173	OG0025174	OG0025175	OG0025176	OG0025177	OG0025178	OG0025179	OG0025180	OG0025181	OG0025182	OG0025183	OG0025184	OG0025185	OG0025186	OG0025187	OG0025188	OG0025189	OG0025190	OG0025191	OG0025192	OG0025193	OG0025194	OG0025195	OG0025196	OG0025197	OG0025198	OG0025199	OG0025200	OG0025201	OG0025202	OG0025203	OG0025204	OG0025205	OG0025206	OG0025207	OG0025208	OG0025209	OG0025210	OG0025211	OG0025212	OG0025213	OG0025214	OG0025215	OG0025216	OG0025217	OG0025218	OG0025219	OG0025220	OG0025221	OG0025222	OG0025223	OG0025224	OG0025225	OG0025226	OG0025227	OG0025228	OG0025229	OG0025230	OG0025231	OG0025232	OG0025233	OG0025234	OG0025235	OG0025236	OG0025237	OG0025238	OG0025239	OG0025240	OG0025241	OG0025242	OG0025243	OG0025244	OG0025245	OG0025246	OG0025247	OG0025248	OG0025249	OG0025250	OG0025251	OG0025252	OG0025253	OG0025254	OG0025255	OG0025256	OG0025257	OG0025258	OG0025259	OG0025260	OG0025261	OG0025262	OG0025263	OG0025264	OG0025265	OG0025266	OG0025267	OG0025268	OG0025269	OG0025270	OG0025271	OG0025272	OG0025273	OG0025274	OG0025275	OG0025276	OG0025277	OG0025278	OG0025279	OG0025280	OG0025281	OG0025282	OG0025283	OG0025284	OG0025285	OG0025286	OG0025287	OG0025288	OG0025289	OG0025290	OG0025291	OG0025292	OG0025293	OG0025294	OG0025295	OG0025296	OG0025297	OG0025298	OG0025299	OG0025300	OG0025301	OG0025302	OG0025303	OG0025304	OG0025305	OG0025306	OG0025307	OG0025308	OG0025309	OG0025310	OG0025311	OG0025312	OG0025313	OG0025314	OG0025315	OG0025316	OG0025317	OG0025318	OG0025319	OG0025320	OG0025321	OG0025322	OG0025323	OG0025324	OG0025325	OG0025326	OG0025327	OG0025328	OG0025329	OG0025330	OG0025331	OG0025332	OG0025333	OG0025334	OG0025335	OG0025336	OG0025337	OG0025338	OG0025339	OG0025340	OG0025341	OG0025342	OG0025343	OG0025344	OG0025345	OG0025346	OG0025347	OG0025348	OG0025349	OG0025350	OG0025351	OG0025352	OG0025353	OG0025354	OG0025355	OG0025356	OG0025357	OG0025358	OG0025359	OG0025360	OG0025361	OG0025362	OG0025363	OG0025364	OG0025365	OG0025366	OG0025367	OG0025368	OG0025369	OG0025370	OG0025371	OG0025372	OG0025373	OG0025374	OG0025375	OG0025376	OG0025377	OG0025378	OG0025379	OG0025380	OG0025381	OG0025382	OG0025383	OG0025384	OG0025385	OG0025386	OG0025387	OG0025388	OG0025389	OG0025390	OG0025391	OG0025392	OG0025393	OG0025394	OG0025395	OG0025396	OG0025397	OG0025398	OG0025399	OG0025400	OG0025401	OG0025402	OG0025403	OG0025404	OG0025405	OG0025406	OG0025407	OG0025408	OG0025409	OG0025410	OG0025411	OG0025412	OG0025413	OG0025414	OG0025415	OG0025416	OG0025417	OG0025418	OG0025419	OG0025420	OG0025421	OG0025422	OG0025423	OG0025424	OG0025425	OG0025426	OG0025427	OG0025428	OG0025429	OG0025430	OG0025431	OG0025432	OG0025433	OG0025434	OG0025435	OG0025436	OG0025437	OG0025438	OG0025439	OG0025440	OG0025441	OG0025442	OG0025443	OG0025444	OG0025445	OG0025446	OG0025447	OG0025448	OG0025449	OG0025450	OG0025451	OG0025452	OG0025453	OG0025454	OG0025455	OG0025456	OG0025457	OG0025458	OG0025459	OG0025460	OG0025461	OG0025462	OG0025463	OG0025464	OG0025465	OG0025466	OG0025467	OG0025468	OG0025469	OG0025470	OG0025471	OG0025472	OG0025473	OG0025474	OG0025475	OG0025476	OG0025477	OG0025478	OG0025479	OG0025480	OG0025481	OG0025482	OG0025483	OG0025484	OG0025485	OG0025486	OG0025487	OG0025488	OG0025489	OG0025490	OG0025491	OG0025492	OG0025493	OG0025494	OG0025495	OG0025496	OG0025497	OG0025498	OG0025499	OG0025500	OG0025501	OG0025502	OG0025503	OG0025504	OG0025505	OG0025506	OG0025507	OG0025508	OG0025509	OG0025510	OG0025511	OG0025512	OG0025513	OG0025514	OG0025515	OG0025516	OG0025517	OG0025518	OG0025519	OG0025520	OG0025521	OG0025522	OG0025523	OG0025524	OG0025525	OG0025526	OG0025527	OG0025528	OG0025529	OG0025530	OG0025531	OG0025532	OG0025533	OG0025534	OG0025535	OG0025536	OG0025537	OG0025538	OG0025539	OG0025540	OG0025541	OG0025542	OG0025543	OG0025544	OG0025545	OG0025546	OG0025547	OG0025548	OG0025549	OG0025550	OG0025551	OG0025552	OG0025553	OG0025554	OG0025555	OG0025556	OG0025557	OG0025558	OG0025559	OG0025560	OG0025561	OG0025562	OG0025563	OG0025564	OG0025565	OG0025566	OG0025567	OG0025568	OG0025569	OG0025570	OG0025571	OG0025572	OG0025573	OG0025574	OG0025575	OG0025576	OG0025577	OG0025578	OG0025579	OG0025580	OG0025581	OG0025582	OG0025583	OG0025584	OG0025585	OG0025586	OG0025587	OG0025588	OG0025589	OG0025590	OG0025591	OG0025592	OG0025593	OG0025594	OG0025595	OG0025596	OG0025597	OG0025598	OG0025599	OG0025600	OG0025601	OG0025602	OG0025603	OG0025604	OG0025605	OG0025606	OG0025607	OG0025608	OG0025609	OG0025610	OG0025611	OG0025612	OG0025613	OG0025614	OG0025615	OG0025616	OG0025617	OG0025618	OG0025619	OG0025620	OG0025621	OG0025622	OG0025623	OG0025624	OG0025625	OG0025626	OG0025627	OG0025628	OG0025629	OG0025630	OG0025631	OG0025632	OG0025633	OG0025634	OG0025635	OG0025636	OG0025637	OG0025638	OG0025639	OG0025640	OG0025641	OG0025642	OG0025643	OG0025644	OG0025645	OG0025646	OG0025647	OG0025648	OG0025649	OG0025650	OG0025651	OG0025652	OG0025653	OG0025654	OG0025655	OG0025656	OG0025657	OG0025658	OG0025659	OG0025660	OG0025661	OG0025662	OG0025663	OG0025664	OG0025665	OG0025666	OG0025667	OG0025668	OG0025669	OG0025670	OG0025671	OG0025672	OG0025673	OG0025674	OG0025675	OG0025676	OG0025677	OG0025678	OG0025679	OG0025680	OG0025681	OG0025682	OG0025683	OG0025684	OG0025685	OG0025686	OG0025687	OG0025688	OG0025689	OG0025690	OG0025691	OG0025692	OG0025693	OG0025694	OG0025695	OG0025696	OG0025697	OG0025698	OG0025699	OG0025700	OG0025701	OG0025702	OG0025703	OG0025704	OG0025705	OG0025706	OG0025707	OG0025708	OG0025709	OG0025710	OG0025711	OG0025712	OG0025713	OG0025714	OG0025715	OG0025716	OG0025717	OG0025718	OG0025719	OG0025720	OG0025721	OG0025722	OG0025723	OG0025724	OG0025725	OG0025726	OG0025727	OG0025728	OG0025729	OG0025730	OG0025731	OG0025732	OG0025733	OG0025734	OG0025735	OG0025736	OG0025737	OG0025738	OG0025739	OG0025740	OG0025741	OG0025742	OG0025743	OG0025744	OG0025745	OG0025746	OG0025747	OG0025748	OG0025749	OG0025750	OG0025751	OG0025752	OG0025753	OG0025754	OG0025755	OG0025756	OG0025757	OG0025758	OG0025759	OG0025760	OG0025761	OG0025762	OG0025763	OG0025764	OG0025765	OG0025766	OG0025767	OG0025768	OG0025769	OG0025770	OG0025771	OG0025772	OG0025773	OG0025774	OG0025775	OG0025776	OG0025777	OG0025778	OG0025779	OG0025780	OG0025781	OG0025782	OG0025783	OG0025784	OG0025785	OG0025786	OG0025787	OG0025788	OG0025789	OG0025790	OG0025791	OG0025792	OG0025793	OG0025794	OG0025795	OG0025796	OG0025797	OG0025798	OG0025799	OG0025800	OG0025801	OG0025802	OG0025803	OG0025804	OG0025805	OG0025806	OG0025807	OG0025808	OG0025809	OG0025810	OG0025811	OG0025812	OG0025813	OG0025814	OG0025815	OG0025816	OG0025817	OG0025818	OG0025819	OG0025820	OG0025821	OG0025822	OG0025823	OG0025824	OG0025825	OG0025826	OG0025827	OG0025828	OG0025829	OG0025830	OG0025831	OG0025832	OG0025833	OG0025834	OG0025835	OG0025836	OG0025837	OG0025838	OG0025839	OG0025840	OG0025841	OG0025842	OG0025843	OG0025844	OG0025845	OG0025846	OG0025847	OG0025848	OG0025849	OG0025850	OG0025851	OG0025852	OG0025853	OG0025854	OG0025855	OG0025856	OG0025857	OG0025858	OG0025859	OG0025860	OG0025861	OG0025862	OG0025863	OG0025864	OG0025865	OG0025866	OG0025867	OG0025868	OG0025869	OG0025870	OG0025871	OG0025872	OG0025873	OG0025874	OG0025875	OG0025876	OG0025877	OG0025878	OG0025879	OG0025880	OG0025881	OG0025882	OG0025883	OG0025884	OG0025885	OG0025886	OG0025887	OG0025888	OG0025889	OG0025890	OG0025891	OG0025892	OG0025893	OG0025894	OG0025895	OG0025896	OG0025897	OG0025898	OG0025899	OG0025900	OG0025901	OG0025902	OG0025903	OG0025904	OG0025905	OG0025906	OG0025907	OG0025908	OG0025909	OG0025910	OG0025911	OG0025912	OG0025913	OG0025914	OG0025915	OG0025916	OG0025917	OG0025918	OG0025919	OG0025920	OG0025921	OG0025922	OG0025923	OG0025924	OG0025925	OG0025926	OG0025927	OG0025928	OG0025929	OG0025930	OG0025931	OG0025932	OG0025933	OG0025934	OG0025935	OG0025936	OG0025937	OG0025938	OG0025939	OG0025940	OG0025941	OG0025942	OG0025943	OG0025944	OG0025945	OG0025946	OG0025947	OG0025948	OG0025949	OG0025950	OG0025951	OG0025952	OG0025953	OG0025954	OG0025955	OG0025956	OG0025957	OG0025958	OG0025959	OG0025960	OG0025961	OG0025962	OG0025963	OG0025964	OG0025965	OG0025966	OG0025967	OG0025968	OG0025969	OG0025970	OG0025971	OG0025972	OG0025973	OG0025974	OG0025975	OG0025976	OG0025977	OG0025978	OG0025979	OG0025980	OG0025981	OG0025982	OG0025983	OG0025984	OG0025985	OG0025986	OG0025987	OG0025988	OG0025989	OG0025990	OG0025991	OG0025992	OG0025993	OG0025994	OG0025995	OG0025996	OG0025997	OG0025998	OG0025999	OG0026000	OG0026001	OG0026002	OG0026003	OG0026004	OG0026005	OG0026006	OG0026007	OG0026008	OG0026009	OG0026010	OG0026011	OG0026012	OG0026013	OG0026014	OG0026015	OG0026016	OG0026017	OG0026018	OG0026019	OG0026020	OG0026021	OG0026022	OG0026023	OG0026024	OG0026025	OG0026026	OG0026027	OG0026028	OG0026029	OG0026030	OG0026031	OG0026032	OG0026033	OG0026034	OG0026035	OG0026036	OG0026037	OG0026038	OG0026039	OG0026040	OG0026041	OG0026042	OG0026043	OG0026044	OG0026045	OG0026046	OG0026047	OG0026048	OG0026049	OG0026050	OG0026051	OG0026052	OG0026053	OG0026054	OG0026055	OG0026056	OG0026057	OG0026058	OG0026059	OG0026060	OG0026061	OG0026062	OG0026063	OG0026064	OG0026065	OG0026066	OG0026067	OG0026068	OG0026069	OG0026070	OG0026071	OG0026072	OG0026073	OG0026074	OG0026075	OG0026076	OG0026077	OG0026078	OG0026079	OG0026080	OG0026081	OG0026082	OG0026083	OG0026084	OG0026085	OG0026086	OG0026087	OG0026088	OG0026089	OG0026090	OG0026091	OG0026092	OG0026093	OG0026094	OG0026095	OG0026096	OG0026097	OG0026098	OG0026099	OG0026100	OG0026101	OG0026102	OG0026103	OG0026104	OG0026105	OG0026106	OG0026107	OG0026108	OG0026109	OG0026110	OG0026111	OG0026112	OG0026113	OG0026114	OG0026115	OG0026116	OG0026117	OG0026118	OG0026119	OG0026120	OG0026121	OG0026122	OG0026123	OG0026124	OG0026125	OG0026126	OG0026127	OG0026128	OG0026129	OG0026130	OG0026131	OG0026132	OG0026133	OG0026134	OG0026135	OG0026136	OG0026137	OG0026138	OG0026139	OG0026140	OG0026141	OG0026142	OG0026143	OG0026144	OG0026145	OG0026146	OG0026147	OG0026148	OG0026149	OG0026150	OG0026151	OG0026152	OG0026153	OG0026154	OG0026155	OG0026156	OG0026157	OG0026158	OG0026159	OG0026160	OG0026161	OG0026162	OG0026163	OG0026164	OG0026165	OG0026166	OG0026167	OG0026168	OG0026169	OG0026170	OG0026171	OG0026172	OG0026173	OG0026174	OG0026175	OG0026176	OG0026177	OG0026178	OG0026179	OG0026180	OG0026181	OG0026182	OG0026183	OG0026184	OG0026185	OG0026186	OG0026187	OG0026188	OG0026189	OG0026190	OG0026191	OG0026192	OG0026193	OG0026194	OG0026195	OG0026196	OG0026197	OG0026198	OG0026199	OG0026200	OG0026201	OG0026202	OG0026203	OG0026204	OG0026205	OG0026206	OG0026207	OG0026208	OG0026209	OG0026210	OG0026211	OG0026212	OG0026213	OG0026214	OG0026215	OG0026216	OG0026217	OG0026218	OG0026219	OG0026220	OG0026221	OG0026222	OG0026223	OG0026224	OG0026225	OG0026226	OG0026227	OG0026228	OG0026229	OG0026230	OG0026231	OG0026232	OG0026233	OG0026234	OG0026235	OG0026236	OG0026237	OG0026238	OG0026239	OG0026240	OG0026241	OG0026242	OG0026243	OG0026244	OG0026245	OG0026246	OG0026247	OG0026248	OG0026249	OG0026250	OG0026251	OG0026252	OG0026253	OG0026254	OG0026255	OG0026256	OG0026257	OG0026258	OG0026259	OG0026260	OG0026261	OG0026262	OG0026263	OG0026264	OG0026265	OG0026266	OG0026267	OG0026268	OG0026269	OG0026270	OG0026271	OG0026272	OG0026273	OG0026274	OG0026275	OG0026276	OG0026277	OG0026278	OG0026279	OG0026280	OG0026281	OG0026282	OG0026283	OG0026284	OG0026285	OG0026286	OG0026287	OG0026288	OG0026289	OG0026290	OG0026291	OG0026292	OG0026293	OG0026294	OG0026295	OG0026296	OG0026297	OG0026298	OG0026299	OG0026300	OG0026301	OG0026302	OG0026303	OG0026304	OG0026305	OG0026306	OG0026307	OG0026308	OG0026309	OG0026310	OG0026311	OG0026312	OG0026313	OG0026314	OG0026315	OG0026316	OG0026317	OG0026318	OG0026319	OG0026320	OG0026321	OG0026322	OG0026323	OG0026324	OG0026325	OG0026326	OG0026327	OG0026328	OG0026329	OG0026330	OG0026331	OG0026332	OG0026333	OG0026334	OG0026335	OG0026336	OG0026337	OG0026338	OG0026339	OG0026340	OG0026341	OG0026342	OG0026343	OG0026344	OG0026345	OG0026346	OG0026347	OG0026348	OG0026349	OG0026350	OG0026351	OG0026352	OG0026353	OG0026354	OG0026355	OG0026356	OG0026357	OG0026358	OG0026359	OG0026360	OG0026361	OG0026362	OG0026363	OG0026364	OG0026365	OG0026366	OG0026367	OG0026368	OG0026369	OG0026370	OG0026371	OG0026372	OG0026373	OG0026374	OG0026375	OG0026376	OG0026377	OG0026378	OG0026379	OG0026380	OG0026381	OG0026382	OG0026383	OG0026384	OG0026385	OG0026386	OG0026387	OG0026388	OG0026389	OG0026390	OG0026391	OG0026392	OG0026393	OG0026394	OG0026395	OG0026396	OG0026397	OG0026398	OG0026399	OG0026400	OG0026401	OG0026402	OG0026403	OG0026404	OG0026405	OG0026406	OG0026407	OG0026408	OG0026409	OG0026410	OG0026411	OG0026412	OG0026413	OG0026414	OG0026415	OG0026416	OG0026417	OG0026418	OG0026419	OG0026420	OG0026421	OG0026422	OG0026423	OG0026424	OG0026425	OG0026426	OG0026427	OG0026428	OG0026429	OG0026430	OG0026431	OG0026432	OG0026433	OG0026434	OG0026435	OG0026436	OG0026437	OG0026438	OG0026439	OG0026440	OG0026441	OG0026442	OG0026443	OG0026444	OG0026445	OG0026446	OG0026447	OG0026448	OG0026449	OG0026450	OG0026451	OG0026452	OG0026453	OG0026454	OG0026455	OG0026456	OG0026457	OG0026458	OG0026459	OG0026460	OG0026461	OG0026462	OG0026463	OG0026464	OG0026465	OG0026466	OG0026467	OG0026468	OG0026469	OG0026470	OG0026471	OG0026472	OG0026473	OG0026474	OG0026475	OG0026476	OG0026477	OG0026478	OG0026479	OG0026480	OG0026481	OG0026482	OG0026483	OG0026484	OG0026485	OG0026486	OG0026487	OG0026488	OG0026489	OG0026490	OG0026491	OG0026492	OG0026493	OG0026494	OG0026495	OG0026496	OG0026497	OG0026498	OG0026499	OG0026500	OG0026501	OG0026502	OG0026503	OG0026504	OG0026505	OG0026506	OG0026507	OG0026508	OG0026509	OG0026510	OG0026511	OG0026512	OG0026513	OG0026514	OG0026515	OG0026516	OG0026517	OG0026518	OG0026519	OG0026520	OG0026521	OG0026522	OG0026523	OG0026524	OG0026525	OG0026526	OG0026527	OG0026528	OG0026529	OG0026530	OG0026531	OG0026532	OG0026533	OG0026534	OG0026535	OG0026536	OG0026537	OG0026538	OG0026539	OG0026540	OG0026541	OG0026542	OG0026543	OG0026544	OG0026545	OG0026546	OG0026547	OG0026548	OG0026549	OG0026550	OG0026551	OG0026552	OG0026553	OG0026554	OG0026555	OG0026556	OG0026557	OG0026558	OG0026559	OG0026560	OG0026561	OG0026562	OG0026563	OG0026564	OG0026565	OG0026566	OG0026567	OG0026568	OG0026569	OG0026570	OG0026571	OG0026572	OG0026573	OG0026574	OG0026575	OG0026576	OG0026577	OG0026578	OG0026579	OG0026580	OG0026581	OG0026582	OG0026583	OG0026584	OG0026585	OG0026586	OG0026587	OG0026588	OG0026589	OG0026590	OG0026591	OG0026592	OG0026593	OG0026594	OG0026595	OG0026596	OG0026597	OG0026598	OG0026599	OG0026600	OG0026601	OG0026602	OG0026603	OG0026604	OG0026605	OG0026606	OG0026607	OG0026608	OG0026609	OG0026610	OG0026611	OG0026612	OG0026613	OG0026614	OG0026615	OG0026616	OG0026617	OG0026618	OG0026619	OG0026620	OG0026621	OG0026622	OG0026623	OG0026624	OG0026625	OG0026626	OG0026627	OG0026628	OG0026629	OG0026630	OG0026631	OG0026632	OG0026633	OG0026634	OG0026635	OG0026636	OG0026637	OG0026638	OG0026639	OG0026640	OG0026641	OG0026642	OG0026643	OG0026644	OG0026645	OG0026646	OG0026647	OG0026648	OG0026649	OG0026650	OG0026651	OG0026652	OG0026653	OG0026654	OG0026655	OG0026656	OG0026657	OG0026658	OG0026659	OG0026660	OG0026661	OG0026662	OG0026663	OG0026664	OG0026665	OG0026666	OG0026667	OG0026668	OG0026669	OG0026670	OG0026671	OG0026672	OG0026673	OG0026674	OG0026675	OG0026676	OG0026677	OG0026678	OG0026679	OG0026680	OG0026681	OG0026682	OG0026683	OG0026684	OG0026685	OG0026686	OG0026687	OG0026688	OG0026689	OG0026690	OG0026691	OG0026692	OG0026693	OG0026694	OG0026695	OG0026696	OG0026697	OG0026698	OG0026699	OG0026700	OG0026701	OG0026702	OG0026703	OG0026704	OG0026705	OG0026706	OG0026707	OG0026708	OG0026709	OG0026710	OG0026711	OG0026712	OG0026713	OG0026714	OG0026715	OG0026716	OG0026717	OG0026718	OG0026719	OG0026720	OG0026721	OG0026722	OG0026723	OG0026724	OG0026725	OG0026726	OG0026727	OG0026728	OG0026729	OG0026730	OG0026731	OG0026732	OG0026733	OG0026734	OG0026735	OG0026736	OG0026737	OG0026738	OG0026739	OG0026740	OG0026741	OG0026742	OG0026743	OG0026744	OG0026745	OG0026746	OG0026747	OG0026748	OG0026749	OG0026750	OG0026751	OG0026752	OG0026753	OG0026754	OG0026755	OG0026756	OG0026757	OG0026758	OG0026759	OG0026760	OG0026761	OG0026762	OG0026763	OG0026764	OG0026765	OG0026766	OG0026767	OG0026768	OG0026769	OG0026770	OG0026771	OG0026772	OG0026773	OG0026774	OG0026775	OG0026776	OG0026777	OG0026778	OG0026779	OG0026780	OG0026781	OG0026782	OG0026783	OG0026784	OG0026785	OG0026786	OG0026787	OG0026788	OG0026789	OG0026790	OG0026791	OG0026792	OG0026793	OG0026794	OG0026795	OG0026796	OG0026797	OG0026798	OG0026799	OG0026800	OG0026801	OG0026802	OG0026803	OG0026804	OG0026805	OG0026806	OG0026807	OG0026808	OG0026809	OG0026810	OG0026811	OG0026812	OG0026813	OG0026814	OG0026815	OG0026816	OG0026817	OG0026818	OG0026819	OG0026820	OG0026821	OG0026822	OG0026823	OG0026824	OG0026825	OG0026826	OG0026827	OG0026828	OG0026829	OG0026830	OG0026831	OG0026832	OG0026833	OG0026834	OG0026835	OG0026836	OG0026837	OG0026838	OG0026839	OG0026840	OG0026841	OG0026842	OG0026843	OG0026844	OG0026845	OG0026846	OG0026847	OG0026848	OG0026849	OG0026850	OG0026851	OG0026852	OG0026853	OG0026854	OG0026855	OG0026856	OG0026857	OG0026858	OG0026859	OG0026860	OG0026861	OG0026862	OG0026863	OG0026864	OG0026865	OG0026866	OG0026867	OG0026868	OG0026869	OG0026870	OG0026871	OG0026872	OG0026873	OG0026874	OG0026875	OG0026876	OG0026877	OG0026878	OG0026879	OG0026880	OG0026881	OG0026882	OG0026883	OG0026884	OG0026885	OG0026886	OG0026887	OG0026888	OG0026889	OG0026890	OG0026891	OG0026892	OG0026893	OG0026894	OG0026895	OG0026896	OG0026897	OG0026898	OG0026899	OG0026900	OG0026901	OG0026902	OG0026903	OG0026904	OG0026905	OG0026906	OG0026907	OG0026908	OG0026909	OG0026910	OG0026911	OG0026912	OG0026913	OG0026914	OG0026915	OG0026916	OG0026917	OG0026918	OG0026919	OG0026920	OG0026921	OG0026922	OG0026923	OG0026924	OG0026925	OG0026926	OG0026927	OG0026928	OG0026929	OG0026930	OG0026931	OG0026932	OG0026933	OG0026934	OG0026935	OG0026936	OG0026937	OG0026938	OG0026939	OG0026940	OG0026941	OG0026942	OG0026943	OG0026944	OG0026945	OG0026946	OG0026947	OG0026948	OG0026949	OG0026950	OG0026951	OG0026952	OG0026953	OG0026954	OG0026955	OG0026956	OG0026957	OG0026958	OG0026959	OG0026960	OG0026961	OG0026962	OG0026963	OG0026964	OG0026965	OG0026966	OG0026967	OG0026968	OG0026969	OG0026970	OG0026971	OG0026972	OG0026973	OG0026974	OG0026975	OG0026976	OG0026977	OG0026978	OG0026979	OG0026980	OG0026981	OG0026982	OG0026983	OG0026984	OG0026985	OG0026986	OG0026987	OG0026988	OG0026989	OG0026990	OG0026991	OG0026992	OG0026993	OG0026994	OG0026995	OG0026996	OG0026997	OG0026998	OG0026999	OG0027000	OG0027001	OG0027002	OG0027003	OG0027004	OG0027005	OG0027006	OG0027007	OG0027008	OG0027009	OG0027010	OG0027011	OG0027012	OG0027013	OG0027014	OG0027015	OG0027016	OG0027017	OG0027018	OG0027019	OG0027020	OG0027021	OG0027022	OG0027023	OG0027024	OG0027025	OG0027026	OG0027027	OG0027028	OG0027029	OG0027030	OG0027031	OG0027032	OG0027033	OG0027034	OG0027035	OG0027036	OG0027037	OG0027038	OG0027039	OG0027040	OG0027041	OG0027042	OG0027043	OG0027044	OG0027045	OG0027046	OG0027047	OG0027048	OG0027049	OG0027050	OG0027051	OG0027052	OG0027053	OG0027054	OG0027055	OG0027056	OG0027057	OG0027058	OG0027059	OG0027060	OG0027061	OG0027062	OG0027063	OG0027064	OG0027065	OG0027066	OG0027067	OG0027068	OG0027069	OG0027070	OG0027071	OG0027072	OG0027073	OG0027074	OG0027075	OG0027076	OG0027077	OG0027078	OG0027079	OG0027080	OG0027081	OG0027082	OG0027083	OG0027084	OG0027085	OG0027086	OG0027087	OG0027088	OG0027089	OG0027090	OG0027091	OG0027092	OG0027093	OG0027094	OG0027095	OG0027096	OG0027097	OG0027098	OG0027099	OG0027100	OG0027101	OG0027102	OG0027103	OG0027104	OG0027105	OG0027106	OG0027107	OG0027108	OG0027109	OG0027110	OG0027111	OG0027112	OG0027113	OG0027114	OG0027115	OG0027116	OG0027117	OG0027118	OG0027119	OG0027120	OG0027121	OG0027122	OG0027123	OG0027124	OG0027125	OG0027126	OG0027127	OG0027128	OG0027129	OG0027130	OG0027131	OG0027132	OG0027133	OG0027134	OG0027135	OG0027136	OG0027137	OG0027138	OG0027139	OG0027140	OG0027141	OG0027142	OG0027143	OG0027144	OG0027145	OG0027146	OG0027147	OG0027148	OG0027149	OG0027150	OG0027151	OG0027152	OG0027153	OG0027154	OG0027155	OG0027156	OG0027157	OG0027158	OG0027159	OG0027160	OG0027161	OG0027162	OG0027163	OG0027164	OG0027165	OG0027166	OG0027167	OG0027168	OG0027169	OG0027170	OG0027171	OG0027172	OG0027173	OG0027174	OG0027175	OG0027176	OG0027177	OG0027178	OG0027179	OG0027180	OG0027181	OG0027182	OG0027183	OG0027184	OG0027185	OG0027186	OG0027187	OG0027188	OG0027189	OG0027190	OG0027191	OG0027192	OG0027193	OG0027194	OG0027195	OG0027196	OG0027197	OG0027198	OG0027199	OG0027200	OG0027201	OG0027202	OG0027203	OG0027204	OG0027205	OG0027206	OG0027207	OG0027208	OG0027209	OG0027210	OG0027211	OG0027212	OG0027213	OG0027214	OG0027215	OG0027216	OG0027217	OG0027218	OG0027219	OG0027220	OG0027221	OG0027222	OG0027223	OG0027224	OG0027225	OG0027226	OG0027227	OG0027228	OG0027229	OG0027230	OG0027231	OG0027232	OG0027233	OG0027234	OG0027235	OG0027236	OG0027237	OG0027238	OG0027239	OG0027240	OG0027241	OG0027242	OG0027243	OG0027244	OG0027245	OG0027246	OG0027247	OG0027248	OG0027249	OG0027250	OG0027251	OG0027252	OG0027253	OG0027254	OG0027255	OG0027256	OG0027257	OG0027258	OG0027259	OG0027260	OG0027261	OG0027262	OG0027263	OG0027264	OG0027265	OG0027266	OG0027267	OG0027268	OG0027269	OG0027270	OG0027271	OG0027272	OG0027273	OG0027274	OG0027275	OG0027276	OG0027277	OG0027278	OG0027279	OG0027280	OG0027281	OG0027282	OG0027283	OG0027284	OG0027285	OG0027286	OG0027287	OG0027288	OG0027289	OG0027290	OG0027291	OG0027292	OG0027293	OG0027294	OG0027295	OG0027296	OG0027297	OG0027298	OG0027299	OG0027300	OG0027301	OG0027302	OG0027303	OG0027304	OG0027305	OG0027306	OG0027307	OG0027308	OG0027309	OG0027310	OG0027311	OG0027312	OG0027313	OG0027314	OG0027315	OG0027316	OG0027317	OG0027318	OG0027319	OG0027320	OG0027321	OG0027322	OG0027323	OG0027324	OG0027325	OG0027326	OG0027327	OG0027328	OG0027329	OG0027330	OG0027331	OG0027332	OG0027333	OG0027334	OG0027335	OG0027336	OG0027337	OG0027338	OG0027339	OG0027340	OG0027341	OG0027342	OG0027343	OG0027344	OG0027345	OG0027346	OG0027347	OG0027348	OG0027349	OG0027350	OG0027351	OG0027352	OG0027353	OG0027354	OG0027355	OG0027356	OG0027357	OG0027358	OG0027359	OG0027360	OG0027361	OG0027362	OG0027363	OG0027364	OG0027365	OG0027366	OG0027367	OG0027368	OG0027369	OG0027370	OG0027371	OG0027372	OG0027373	OG0027374	OG0027375	OG0027376	OG0027377	OG0027378	OG0027379	OG0027380	OG0027381	OG0027382	OG0027383	OG0027384	OG0027385	OG0027386	OG0027387	OG0027388	OG0027389	OG0027390	OG0027391	OG0027392	OG0027393	OG0027394	OG0027395	OG0027396	OG0027397	OG0027398	OG0027399	OG0027400	OG0027401	OG0027402	OG0027403	OG0027404	OG0027405	OG0027406	OG0027407	OG0027408	OG0027409	OG0027410	OG0027411	OG0027412	OG0027413	OG0027414	OG0027415	OG0027416	OG0027417	OG0027418	OG0027419	OG0027420	OG0027421	OG0027422	OG0027423	OG0027424	OG0027425	OG0027426	OG0027427	OG0027428	OG0027429	OG0027430	OG0027431	OG0027432	OG0027433	OG0027434	OG0027435	OG0027436	OG0027437	OG0027438	OG0027439	OG0027440	OG0027441	OG0027442	OG0027443	OG0027444	OG0027445	OG0027446	OG0027447	OG0027448	OG0027449	OG0027450	OG0027451	OG0027452	OG0027453	OG0027454	OG0027455	OG0027456	OG0027457	OG0027458	OG0027459	OG0027460	OG0027461	OG0027462	OG0027463	OG0027464	OG0027465	OG0027466	OG0027467	OG0027468	OG0027469	OG0027470	OG0027471	OG0027472	OG0027473	OG0027474	OG0027475	OG0027476	OG0027477	OG0027478	OG0027479	OG0027480	OG0027481	OG0027482	OG0027483	OG0027484	OG0027485	OG0027486	OG0027487	OG0027488	OG0027489	OG0027490	OG0027491	OG0027492	OG0027493	OG0027494	OG0027495	OG0027496	OG0027497	OG0027498	OG0027499	OG0027500	OG0027501	OG0027502	OG0027503	OG0027504	OG0027505	OG0027506	OG0027507	OG0027508	OG0027509	OG0027510	OG0027511	OG0027512	OG0027513	OG0027514	OG0027515	OG0027516	OG0027517	OG0027518	OG0027519	OG0027520	OG0027521	OG0027522	OG0027523	OG0027524	OG0027525	OG0027526	OG0027527	OG0027528	OG0027529	OG0027530	OG0027531	OG0027532	OG0027533	OG0027534	OG0027535	OG0027536	OG0027537	OG0027538	OG0027539	OG0027540	OG0027541	OG0027542	OG0027543	OG0027544	OG0027545	OG0027546	OG0027547	OG0027548	OG0027549	OG0027550	OG0027551	OG0027552	OG0027553	OG0027554	OG0027555	OG0027556	OG0027557	OG0027558	OG0027559	OG0027560	OG0027561	OG0027562	OG0027563	OG0027564	OG0027565	OG0027566	OG0027567	OG0027568	OG0027569	OG0027570	OG0027571	OG0027572	OG0027573	OG0027574	OG0027575	OG0027576	OG0027577	OG0027578	OG0027579	OG0027580	OG0027581	OG0027582	OG0027583	OG0027584	OG0027585	OG0027586	OG0027587	OG0027588	OG0027589	OG0027590	OG0027591	OG0027592	OG0027593	OG0027594	OG0027595	OG0027596	OG0027597	OG0027598	OG0027599	OG0027600	OG0027601	OG0027602	OG0027603	OG0027604	OG0027605	OG0027606	OG0027607	OG0027608	OG0027609	OG0027610	OG0027611	OG0027612	OG0027613	OG0027614	OG0027615	OG0027616	OG0027617	OG0027618	OG0027619	OG0027620	OG0027621	OG0027622	OG0027623	OG0027624	OG0027625	OG0027626	OG0027627	OG0027628	OG0027629	OG0027630	OG0027631	OG0027632	OG0027633	OG0027634	OG0027635	OG0027636	OG0027637	OG0027638	OG0027639	OG0027640	OG0027641	OG0027642	OG0027643	OG0027644	OG0027645	OG0027646	OG0027647	OG0027648	OG0027649	OG0027650	OG0027651	OG0027652	OG0027653	OG0027654	OG0027655	OG0027656	OG0027657	OG0027658	OG0027659	OG0027660	OG0027661	OG0027662	OG0027663	OG0027664	OG0027665	OG0027666	OG0027667	OG0027668	OG0027669	OG0027670	OG0027671	OG0027672	OG0027673	OG0027674	OG0027675	OG0027676	OG0027677	OG0027678	OG0027679	OG0027680	OG0027681	OG0027682	OG0027683	OG0027684	OG0027685	OG0027686	OG0027687	OG0027688	OG0027689	OG0027690	OG0027691	OG0027692	OG0027693	OG0027694	OG0027695	OG0027696	OG0027697	OG0027698	OG0027699	OG0027700	OG0027701	OG0027702	OG0027703	OG0027704	OG0027705	OG0027706	OG0027707	OG0027708	OG0027709	OG0027710	OG0027711	OG0027712	OG0027713	OG0027714	OG0027715	OG0027716	OG0027717	OG0027718	OG0027719	OG0027720	OG0027721	OG0027722	OG0027723	OG0027724	OG0027725	OG0027726	OG0027727	OG0027728	OG0027729	OG0027730	OG0027731	OG0027732	OG0027733	OG0027734	OG0027735	OG0027736	OG0027737	OG0027738	OG0027739	OG0027740	OG0027741	OG0027742	OG0027743	OG0027744	OG0027745	OG0027746	OG0027747	OG0027748	OG0027749	OG0027750	OG0027751	OG0027752	OG0027753	OG0027754	OG0027755	OG0027756	OG0027757	OG0027758	OG0027759	OG0027760	OG0027761	OG0027762	OG0027763	OG0027764	OG0027765	OG0027766	OG0027767	OG0027768	OG0027769	OG0027770	OG0027771	OG0027772	OG0027773	OG0027774	OG0027775	OG0027776	OG0027777	OG0027778	OG0027779	OG0027780	OG0027781	OG0027782	OG0027783	OG0027784	OG0027785	OG0027786	OG0027787	OG0027788	OG0027789	OG0027790	OG0027791	OG0027792	OG0027793	OG0027794	OG0027795	OG0027796	OG0027797	OG0027798	OG0027799	OG0027800	OG0027801	OG0027802	OG0027803	OG0027804	OG0027805	OG0027806	OG0027807	OG0027808	OG0027809	OG0027810	OG0027811	OG0027812	OG0027813	OG0027814	OG0027815	OG0027816	OG0027817	OG0027818	OG0027819	OG0027820	OG0027821	OG0027822	OG0027823	OG0027824	OG0027825	OG0027826	OG0027827	OG0027828	OG0027829	OG0027830	OG0027831	OG0027832	OG0027833	OG0027834	OG0027835	OG0027836	OG0027837	OG0027838	OG0027839	OG0027840	OG0027841	OG0027842	OG0027843	OG0027844	OG0027845	OG0027846	OG0027847	OG0027848	OG0027849	OG0027850	OG0027851	OG0027852	OG0027853	OG0027854	OG0027855	OG0027856	OG0027857	OG0027858	OG0027859	OG0027860	OG0027861	OG0027862	OG0027863	OG0027864	OG0027865	OG0027866	OG0027867	OG0027868	OG0027869	OG0027870	OG0027871	OG0027872	OG0027873	OG0027874	OG0027875	OG0027876	OG0027877	OG0027878	OG0027879	OG0027880	OG0027881	OG0027882	OG0027883	OG0027884	OG0027885	OG0027886	OG0027887	OG0027888	OG0027889	OG0027890	OG0027891	OG0027892	OG0027893	OG0027894	OG0027895	OG0027896	OG0027897	OG0027898	OG0027899	OG0027900	OG0027901	OG0027902	OG0027903	OG0027904	OG0027905	OG0027906	OG0027907	OG0027908	OG0027909	OG0027910	OG0027911	OG0027912	OG0027913	OG0027914	OG0027915	OG0027916	OG0027917	OG0027918	OG0027919	OG0027920	OG0027921	OG0027922	OG0027923	OG0027924	OG0027925	OG0027926	OG0027927	OG0027928	OG0027929	OG0027930	OG0027931	OG0027932	OG0027933	OG0027934	OG0027935	OG0027936	OG0027937	OG0027938	OG0027939	OG0027940	OG0027941	OG0027942	OG0027943	OG0027944	OG0027945	OG0027946	OG0027947	OG0027948	OG0027949	OG0027950	OG0027951	OG0027952	OG0027953	OG0027954	OG0027955	OG0027956	OG0027957	OG0027958	OG0027959	OG0027960	OG0027961	OG0027962	OG0027963	OG0027964	OG0027965	OG0027966	OG0027967	OG0027968	OG0027969	OG0027970	OG0027971	OG0027972	OG0027973	OG0027974	OG0027975	OG0027976	OG0027977	OG0027978	OG0027979	OG0027980	OG0027981	OG0027982	OG0027983	OG0027984	OG0027985	OG0027986	OG0027987	OG0027988	OG0027989	OG0027990	OG0027991	OG0027992	OG0027993	OG0027994	OG0027995	OG0027996	OG0027997	OG0027998	OG0027999	OG0028000	OG0028001	OG0028002	OG0028003	OG0028004	OG0028005	OG0028006	OG0028007	OG0028008	OG0028009	OG0028010	OG0028011	OG0028012	OG0028013	OG0028014	OG0028015	OG0028016	OG0028017	OG0028018	OG0028019	OG0028020	OG0028021	OG0028022	OG0028023	OG0028024	OG0028025	OG0028026	OG0028027	OG0028028	OG0028029	OG0028030	OG0028031	OG0028032	OG0028033	OG0028034	OG0028035	OG0028036	OG0028037	OG0028038	OG0028039	OG0028040	OG0028041	OG0028042	OG0028043	OG0028044	OG0028045	OG0028046	OG0028047	OG0028048	OG0028049	OG0028050	OG0028051	OG0028052	OG0028053	OG0028054	OG0028055	OG0028056	OG0028057	OG0028058	OG0028059	OG0028060	OG0028061	OG0028062	OG0028063	OG0028064	OG0028065	OG0028066	OG0028067	OG0028068	OG0028069	OG0028070	OG0028071	OG0028072	OG0028073	OG0028074	OG0028075	OG0028076	OG0028077	OG0028078	OG0028079	OG0028080	OG0028081	OG0028082	OG0028083	OG0028084	OG0028085	OG0028086	OG0028087	OG0028088	OG0028089	OG0028090	OG0028091	OG0028092	OG0028093	OG0028094	OG0028095	OG0028096	OG0028097	OG0028098	OG0028099	OG0028100	OG0028101	OG0028102	OG0028103	OG0028104	OG0028105	OG0028106	OG0028107	OG0028108	OG0028109	OG0028110	OG0028111	OG0028112	OG0028113	OG0028114	OG0028115	OG0028116	OG0028117	OG0028118	OG0028119	OG0028120	OG0028121	OG0028122	OG0028123	OG0028124	OG0028125	OG0028126	OG0028127	OG0028128	OG0028129	OG0028130	OG0028131	OG0028132	OG0028133	OG0028134	OG0028135	OG0028136	OG0028137	OG0028138	OG0028139	OG0028140	OG0028141	OG0028142	OG0028143	OG0028144	OG0028145	OG0028146	OG0028147	OG0028148	OG0028149	OG0028150	OG0028151	OG0028152	OG0028153	OG0028154	OG0028155	OG0028156	OG0028157	OG0028158	OG0028159	OG0028160	OG0028161	OG0028162	OG0028163	OG0028164	OG0028165	OG0028166	OG0028167	OG0028168	OG0028169	OG0028170	OG0028171	OG0028172	OG0028173	OG0028174	OG0028175	OG0028176	OG0028177	OG0028178	OG0028179	OG0028180	OG0028181	OG0028182	OG0028183	OG0028184	OG0028185	OG0028186	OG0028187	OG0028188	OG0028189	OG0028190	OG0028191	OG0028192	OG0028193	OG0028194	OG0028195	OG0028196	OG0028197	OG0028198	OG0028199	OG0028200	OG0028201	OG0028202	OG0028203	OG0028204	OG0028205	OG0028206	OG0028207	OG0028208	OG0028209	OG0028210	OG0028211	OG0028212	OG0028213	OG0028214	OG0028215	OG0028216	OG0028217	OG0028218	OG0028219	OG0028220	OG0028221	OG0028222	OG0028223	OG0028224	OG0028225	OG0028226	OG0028227	OG0028228	OG0028229	OG0028230	OG0028231	OG0028232	OG0028233	OG0028234	OG0028235	OG0028236	OG0028237	OG0028238	OG0028239	OG0028240	OG0028241	OG0028242	OG0028243	OG0028244	OG0028245	OG0028246	OG0028247	OG0028248	OG0028249	OG0028250	OG0028251	OG0028252	OG0028253	OG0028254	OG0028255	OG0028256	OG0028257	OG0028258	OG0028259	OG0028260	OG0028261	OG0028262	OG0028263	OG0028264	OG0028265	OG0028266	OG0028267	OG0028268	OG0028269	OG0028270	OG0028271	OG0028272	OG0028273	OG0028274	OG0028275	OG0028276	OG0028277	OG0028278	OG0028279	OG0028280	OG0028281	OG0028282	OG0028283	OG0028284	OG0028285	OG0028286	OG0028287	OG0028288	OG0028289	OG0028290	OG0028291	OG0028292	OG0028293	OG0028294	OG0028295	OG0028296	OG0028297	OG0028298	OG0028299	OG0028300	OG0028301	OG0028302	OG0028303	OG0028304	OG0028305	OG0028306	OG0028307	OG0028308	OG0028309	OG0028310	OG0028311	OG0028312	OG0028313	OG0028314	OG0028315	OG0028316	OG0028317	OG0028318	OG0028319	OG0028320	OG0028321	OG0028322	OG0028323	OG0028324	OG0028325	OG0028326	OG0028327	OG0028328	OG0028329	OG0028330	OG0028331	OG0028332	OG0028333	OG0028334	OG0028335	OG0028336	OG0028337	OG0028338	OG0028339	OG0028340	OG0028341	OG0028342	OG0028343	OG0028344	OG0028345	OG0028346	OG0028347	OG0028348	OG0028349	OG0028350	OG0028351	OG0028352	OG0028353	OG0028354	OG0028355	OG0028356	OG0028357	OG0028358	OG0028359	OG0028360	OG0028361	OG0028362	OG0028363	OG0028364	OG0028365	OG0028366	OG0028367	OG0028368	OG0028369	OG0028370	OG0028371	OG0028372	OG0028373	OG0028374	OG0028375	OG0028376	OG0028377	OG0028378	OG0028379	OG0028380	OG0028381	OG0028382	OG0028383	OG0028384	OG0028385	OG0028386	OG0028387	OG0028388	OG0028389	OG0028390	OG0028391	OG0028392	OG0028393	OG0028394	OG0028395	OG0028396	OG0028397	OG0028398	OG0028399	OG0028400	OG0028401	OG0028402	OG0028403	OG0028404	OG0028405	OG0028406	OG0028407	OG0028408	OG0028409	OG0028410	OG0028411	OG0028412	OG0028413	OG0028414	OG0028415	OG0028416	OG0028417	OG0028418	OG0028419	OG0028420	OG0028421	OG0028422	OG0028423	OG0028424	OG0028425	OG0028426	OG0028427	OG0028428	OG0028429	OG0028430	OG0028431	OG0028432	OG0028433	OG0028434	OG0028435	OG0028436	OG0028437	OG0028438	OG0028439	OG0028440	OG0028441	OG0028442	OG0028443	OG0028444	OG0028445	OG0028446	OG0028447	OG0028448	OG0028449	OG0028450	OG0028451	OG0028452	OG0028453	OG0028454	OG0028455	OG0028456	OG0028457	OG0028458	OG0028459	OG0028460	OG0028461	OG0028462	OG0028463	OG0028464	OG0028465	OG0028466	OG0028467	OG0028468	OG0028469	OG0028470	OG0028471	OG0028472	OG0028473	OG0028474	OG0028475	OG0028476	OG0028477	OG0028478	OG0028479	OG0028480	OG0028481	OG0028482	OG0028483	OG0028484	OG0028485	OG0028486	OG0028487	OG0028488	OG0028489	OG0028490	OG0028491	OG0028492	OG0028493	OG0028494	OG0028495	OG0028496	OG0028497	OG0028498	OG0028499	OG0028500	OG0028501	OG0028502	OG0028503	OG0028504	OG0028505	OG0028506	OG0028507	OG0028508	OG0028509	OG0028510	OG0028511	OG0028512	OG0028513	OG0028514	OG0028515	OG0028516	OG0028517	OG0028518	OG0028519	OG0028520	OG0028521	OG0028522	OG0028523	OG0028524	OG0028525	OG0028526	OG0028527	OG0028528	OG0028529	OG0028530	OG0028531	OG0028532	OG0028533	OG0028534	OG0028535	OG0028536	OG0028537	OG0028538	OG0028539	OG0028540	OG0028541	OG0028542	OG0028543	OG0028544	OG0028545	OG0028546	OG0028547	OG0028548	OG0028549	OG0028550	OG0028551	OG0028552	OG0028553	OG0028554	OG0028555	OG0028556	OG0028557	OG0028558	OG0028559	OG0028560	OG0028561	OG0028562	OG0028563	OG0028564	OG0028565	OG0028566	OG0028567	OG0028568	OG0028569	OG0028570	OG0028571	OG0028572	OG0028573	OG0028574	OG0028575	OG0028576	OG0028577	OG0028578	OG0028579	OG0028580	OG0028581	OG0028582	OG0028583	OG0028584	OG0028585	OG0028586	OG0028587	OG0028588	OG0028589	OG0028590	OG0028591	OG0028592	OG0028593	OG0028594	OG0028595	OG0028596	OG0028597	OG0028598	OG0028599	OG0028600	OG0028601	OG0028602	OG0028603	OG0028604	OG0028605	OG0028606	OG0028607	OG0028608	OG0028609	OG0028610	OG0028611	OG0028612	OG0028613	OG0028614	OG0028615	OG0028616	OG0028617	OG0028618	OG0028619	OG0028620	OG0028621	OG0028622	OG0028623	OG0028624	OG0028625	OG0028626	OG0028627	OG0028628	OG0028629	OG0028630	OG0028631	OG0028632	OG0028633	OG0028634	OG0028635	OG0028636	OG0028637	OG0028638	OG0028639	OG0028640	OG0028641	OG0028642	OG0028643	OG0028644	OG0028645	OG0028646	OG0028647	OG0028648	OG0028649	OG0028650	OG0028651	OG0028652	OG0028653	OG0028654	OG0028655	OG0028656	OG0028657	OG0028658	OG0028659	OG0028660	OG0028661	OG0028662	OG0028663	OG0028664	OG0028665	OG0028666	OG0028667	OG0028668	OG0028669	OG0028670	OG0028671	OG0028672	OG0028673	OG0028674	OG0028675	OG0028676	OG0028677	OG0028678	OG0028679	OG0028680	OG0028681	OG0028682	OG0028683	OG0028684	OG0028685	OG0028686	OG0028687	OG0028688	OG0028689	OG0028690	OG0028691	OG0028692	OG0028693	OG0028694	OG0028695	OG0028696	OG0028697	OG0028698	OG0028699	OG0028700	OG0028701	OG0028702	OG0028703	OG0028704	OG0028705	OG0028706	OG0028707	OG0028708	OG0028709	OG0028710	OG0028711	OG0028712	OG0028713	OG0028714	OG0028715	OG0028716	OG0028717	OG0028718	OG0028719	OG0028720	OG0028721	OG0028722	OG0028723	OG0028724	OG0028725	OG0028726	OG0028727	OG0028728	OG0028729	OG0028730	OG0028731	OG0028732	OG0028733	OG0028734	OG0028735	OG0028736	OG0028737	OG0028738	OG0028739	OG0028740	OG0028741	OG0028742	OG0028743	OG0028744	OG0028745	OG0028746	OG0028747	OG0028748	OG0028749	OG0028750	OG0028751	OG0028752	OG0028753	OG0028754	OG0028755	OG0028756	OG0028757	OG0028758	OG0028759	OG0028760	OG0028761	OG0028762	OG0028763	OG0028764	OG0028765	OG0028766	OG0028767	OG0028768	OG0028769	OG0028770	OG0028771	OG0028772	OG0028773	OG0028774	OG0028775	OG0028776	OG0028777	OG0028778	OG0028779	OG0028780	OG0028781	OG0028782	OG0028783	OG0028784	OG0028785	OG0028786	OG0028787	OG0028788	OG0028789	OG0028790	OG0028791	OG0028792	OG0028793	OG0028794	OG0028795	OG0028796	OG0028797	OG0028798	OG0028799	OG0028800	OG0028801	OG0028802	OG0028803	OG0028804	OG0028805	OG0028806	OG0028807	OG0028808	OG0028809	OG0028810	OG0028811	OG0028812	OG0028813	OG0028814	OG0028815	OG0028816	OG0028817	OG0028818	OG0028819	OG0028820	OG0028821	OG0028822	OG0028823	OG0028824	OG0028825	OG0028826	OG0028827	OG0028828	OG0028829	OG0028830	OG0028831	OG0028832	OG0028833	OG0028834	OG0028835	OG0028836	OG0028837	OG0028838	OG0028839	OG0028840	OG0028841	OG0028842	OG0028843	OG0028844	OG0028845	OG0028846	OG0028847	OG0028848	OG0028849	OG0028850	OG0028851	OG0028852	OG0028853	OG0028854	OG0028855	OG0028856	OG0028857	OG0028858	OG0028859	OG0028860	OG0028861	OG0028862	OG0028863	OG0028864	OG0028865	OG0028866	OG0028867	OG0028868	OG0028869	OG0028870	OG0028871	OG0028872	OG0028873	OG0028874	OG0028875	OG0028876	OG0028877	OG0028878	OG0028879	OG0028880	OG0028881	OG0028882	OG0028883	OG0028884	OG0028885	OG0028886	OG0028887	OG0028888	OG0028889	OG0028890	OG0028891	OG0028892	OG0028893	OG0028894	OG0028895	OG0028896	OG0028897	OG0028898	OG0028899	OG0028900	OG0028901	OG0028902	OG0028903	OG0028904	OG0028905	OG0028906	OG0028907	OG0028908	OG0028909	OG0028910	OG0028911	OG0028912	OG0028913	OG0028914	OG0028915	OG0028916	OG0028917	OG0028918	OG0028919	OG0028920	OG0028921	OG0028922	OG0028923	OG0028924	OG0028925	OG0028926	OG0028927	OG0028928	OG0028929	OG0028930	OG0028931	OG0028932	OG0028933	OG0028934	OG0028935	OG0028936	OG0028937	OG0028938	OG0028939	OG0028940	OG0028941	OG0028942	OG0028943	OG0028944	OG0028945	OG0028946	OG0028947	OG0028948	OG0028949	OG0028950	OG0028951	OG0028952	OG0028953	OG0028954	OG0028955	OG0028956	OG0028957	OG0028958	OG0028959	OG0028960	OG0028961	OG0028962	OG0028963	OG0028964	OG0028965	OG0028966	OG0028967	OG0028968	OG0028969	OG0028970	OG0028971	OG0028972	OG0028973	OG0028974	OG0028975	OG0028976	OG0028977	OG0028978	OG0028979	OG0028980	OG0028981	OG0028982	OG0028983	OG0028984	OG0028985	OG0028986	OG0028987	OG0028988	OG0028989	OG0028990	OG0028991	OG0028992	OG0028993	OG0028994	OG0028995	OG0028996	OG0028997	OG0028998	OG0028999	OG0029000	OG0029001	OG0029002	OG0029003	OG0029004	OG0029005	OG0029006	OG0029007	OG0029008	OG0029009	OG0029010	OG0029011	OG0029012	OG0029013	OG0029014	OG0029015	OG0029016	OG0029017	OG0029018	OG0029019	OG0029020	OG0029021	OG0029022	OG0029023	OG0029024	OG0029025	OG0029026	OG0029027	OG0029028	OG0029029	OG0029030	OG0029031	OG0029032	OG0029033	OG0029034	OG0029035	OG0029036	OG0029037	OG0029038	OG0029039	OG0029040	OG0029041	OG0029042	OG0029043	OG0029044	OG0029045	OG0029046	OG0029047	OG0029048	OG0029049	OG0029050	OG0029051	OG0029052	OG0029053	OG0029054	OG0029055	OG0029056	OG0029057	OG0029058	OG0029059	OG0029060	OG0029061	OG0029062	OG0029063	OG0029064	OG0029065	OG0029066	OG0029067	OG0029068	OG0029069	OG0029070	OG0029071	OG0029072	OG0029073	OG0029074	OG0029075	OG0029076	OG0029077	OG0029078	OG0029079	OG0029080	OG0029081	OG0029082	OG0029083	OG0029084	OG0029085	OG0029086	OG0029087	OG0029088	OG0029089	OG0029090	OG0029091	OG0029092	OG0029093	OG0029094	OG0029095	OG0029096	OG0029097	OG0029098	OG0029099	OG0029100	OG0029101	OG0029102	OG0029103	OG0029104	OG0029105	OG0029106	OG0029107	OG0029108	OG0029109	OG0029110	OG0029111	OG0029112	OG0029113	OG0029114	OG0029115	OG0029116	OG0029117	OG0029118	OG0029119	OG0029120	OG0029121	OG0029122	OG0029123	OG0029124	OG0029125	OG0029126	OG0029127	OG0029128	OG0029129	OG0029130	OG0029131	OG0029132	OG0029133	OG0029134	OG0029135	OG0029136	OG0029137	OG0029138	OG0029139	OG0029140	OG0029141	OG0029142	OG0029143	OG0029144	OG0029145	OG0029146	OG0029147	OG0029148	OG0029149	OG0029150	OG0029151	OG0029152	OG0029153	OG0029154	OG0029155	OG0029156	OG0029157	OG0029158	OG0029159	OG0029160	OG0029161	OG0029162	OG0029163	OG0029164	OG0029165	OG0029166	OG0029167	OG0029168	OG0029169	OG0029170	OG0029171	OG0029172	OG0029173	OG0029174	OG0029175	OG0029176	OG0029177	OG0029178	OG0029179	OG0029180	OG0029181	OG0029182	OG0029183	OG0029184	OG0029185	OG0029186	OG0029187	OG0029188	OG0029189	OG0029190	OG0029191	OG0029192	OG0029193	OG0029194	OG0029195	OG0029196	OG0029197	OG0029198	OG0029199	OG0029200	OG0029201	OG0029202	OG0029203	OG0029204	OG0029205	OG0029206	OG0029207	OG0029208	OG0029209	OG0029210	OG0029211	OG0029212	OG0029213	OG0029214	OG0029215	OG0029216	OG0029217	OG0029218	OG0029219	OG0029220	OG0029221	OG0029222	OG0029223	OG0029224	OG0029225	OG0029226	OG0029227	OG0029228	OG0029229	OG0029230	OG0029231	OG0029232	OG0029233	OG0029234	OG0029235	OG0029236	OG0029237	OG0029238	OG0029239	OG0029240	OG0029241	OG0029242	OG0029243	OG0029244	OG0029245	OG0029246	OG0029247	OG0029248	OG0029249	OG0029250	OG0029251	OG0029252	OG0029253	OG0029254	OG0029255	OG0029256	OG0029257	OG0029258	OG0029259	OG0029260	OG0029261	OG0029262	OG0029263	OG0029264	OG0029265	OG0029266	OG0029267	OG0029268	OG0029269	OG0029270	OG0029271	OG0029272	OG0029273	OG0029274	OG0029275	OG0029276	OG0029277	OG0029278	OG0029279	OG0029280	OG0029281	OG0029282	OG0029283	OG0029284	OG0029285	OG0029286	OG0029287	OG0029288	OG0029289	OG0029290	OG0029291	OG0029292	OG0029293	OG0029294	OG0029295	OG0029296	OG0029297	OG0029298	OG0029299	OG0029300	OG0029301	OG0029302	OG0029303	OG0029304	OG0029305	OG0029306	OG0029307	OG0029308	OG0029309	OG0029310	OG0029311	OG0029312	OG0029313	OG0029314	OG0029315	OG0029316	OG0029317	OG0029318	OG0029319	OG0029320	OG0029321	OG0029322	OG0029323	OG0029324	OG0029325	OG0029326	OG0029327	OG0029328	OG0029329	OG0029330	OG0029331	OG0029332	OG0029333	OG0029334	OG0029335	OG0029336	OG0029337	OG0029338	OG0029339	OG0029340	OG0029341	OG0029342	OG0029343	OG0029344	OG0029345	OG0029346	OG0029347	OG0029348	OG0029349	OG0029350	OG0029351	OG0029352	OG0029353	OG0029354	OG0029355	OG0029356	OG0029357	OG0029358	OG0029359	OG0029360	OG0029361	OG0029362	OG0029363	OG0029364	OG0029365	OG0029366	OG0029367	OG0029368	OG0029369	OG0029370	OG0029371	OG0029372	OG0029373	OG0029374	OG0029375	OG0029376	OG0029377	OG0029378	OG0029379	OG0029380	OG0029381	OG0029382	OG0029383	OG0029384	OG0029385	OG0029386	OG0029387	OG0029388	OG0029389	OG0029390	OG0029391	OG0029392	OG0029393	OG0029394	OG0029395	OG0029396	OG0029397	OG0029398	OG0029399	OG0029400	OG0029401	OG0029402	OG0029403	OG0029404	OG0029405	OG0029406	OG0029407	OG0029408	OG0029409	OG0029410	OG0029411	OG0029412	OG0029413	OG0029414	OG0029415	OG0029416	OG0029417	OG0029418	OG0029419	OG0029420	OG0029421	OG0029422	OG0029423	OG0029424	OG0029425	OG0029426	OG0029427	OG0029428	OG0029429	OG0029430	OG0029431	OG0029432	OG0029433	OG0029434	OG0029435	OG0029436	OG0029437	OG0029438	OG0029439	OG0029440	OG0029441	OG0029442	OG0029443	OG0029444	OG0029445	OG0029446	OG0029447	OG0029448	OG0029449	OG0029450	OG0029451	OG0029452	OG0029453	OG0029454	OG0029455	OG0029456	OG0029457	OG0029458	OG0029459	OG0029460	OG0029461	OG0029462	OG0029463	OG0029464	OG0029465	OG0029466	OG0029467	OG0029468	OG0029469	OG0029470	OG0029471	OG0029472	OG0029473	OG0029474	OG0029475	OG0029476	OG0029477	OG0029478	OG0029479	OG0029480	OG0029481	OG0029482	OG0029483	OG0029484	OG0029485	OG0029486	OG0029487	OG0029488	OG0029489	OG0029490	OG0029491	OG0029492	OG0029493	OG0029494	OG0029495	OG0029496	OG0029497	OG0029498	OG0029499	OG0029500	OG0029501	OG0029502	OG0029503	OG0029504	OG0029505	OG0029506	OG0029507	OG0029508	OG0029509	OG0029510	OG0029511	OG0029512	OG0029513	OG0029514	OG0029515	OG0029516	OG0029517	OG0029518	OG0029519	OG0029520	OG0029521	OG0029522	OG0029523	OG0029524	OG0029525	OG0029526	OG0029527	OG0029528	OG0029529	OG0029530	OG0029531	OG0029532	OG0029533	OG0029534	OG0029535	OG0029536	OG0029537	OG0029538	OG0029539	OG0029540	OG0029541	OG0029542	OG0029543	OG0029544	OG0029545	OG0029546	OG0029547	OG0029548	OG0029549	OG0029550	OG0029551	OG0029552	OG0029553	OG0029554	OG0029555	OG0029556	OG0029557	OG0029558	OG0029559	OG0029560	OG0029561	OG0029562	OG0029563	OG0029564	OG0029565	OG0029566	OG0029567	OG0029568	OG0029569	OG0029570	OG0029571	OG0029572	OG0029573	OG0029574	OG0029575	OG0029576	OG0029577	OG0029578	OG0029579	OG0029580	OG0029581	OG0029582	OG0029583	OG0029584	OG0029585	OG0029586	OG0029587	OG0029588	OG0029589	OG0029590	OG0029591	OG0029592	OG0029593	OG0029594	OG0029595	OG0029596	OG0029597	OG0029598	OG0029599	OG0029600	OG0029601	OG0029602	OG0029603	OG0029604	OG0029605	OG0029606	OG0029607	OG0029608	OG0029609	OG0029610	OG0029611	OG0029612	OG0029613	OG0029614	OG0029615	OG0029616	OG0029617	OG0029618	OG0029619	OG0029620	OG0029621	OG0029622	OG0029623	OG0029624	OG0029625	OG0029626	OG0029627	OG0029628	OG0029629	OG0029630	OG0029631	OG0029632	OG0029633	OG0029634	OG0029635	OG0029636	OG0029637	OG0029638	OG0029639	OG0029640	OG0029641	OG0029642	OG0029643	OG0029644	OG0029645	OG0029646	OG0029647	OG0029648	OG0029649	OG0029650	OG0029651	OG0029652	OG0029653	OG0029654	OG0029655	OG0029656	OG0029657	OG0029658	OG0029659	OG0029660	OG0029661	OG0029662	OG0029663	OG0029664	OG0029665	OG0029666	OG0029667	OG0029668	OG0029669	OG0029670	OG0029671	OG0029672	OG0029673	OG0029674	OG0029675	OG0029676	OG0029677	OG0029678	OG0029679	OG0029680	OG0029681	OG0029682	OG0029683	OG0029684	OG0029685	OG0029686	OG0029687	OG0029688	OG0029689	OG0029690	OG0029691	OG0029692	OG0029693	OG0029694	OG0029695	OG0029696	OG0029697	OG0029698	OG0029699	OG0029700	OG0029701	OG0029702	OG0029703	OG0029704	OG0029705	OG0029706	OG0029707	OG0029708	OG0029709	OG0029710	OG0029711	OG0029712	OG0029713	OG0029714	OG0029715	OG0029716	OG0029717	OG0029718	OG0029719	OG0029720	OG0029721	OG0029722	OG0029723	OG0029724	OG0029725	OG0029726	OG0029727	OG0029728	OG0029729	OG0029730	OG0029731	OG0029732	OG0029733	OG0029734	OG0029735	OG0029736	OG0029737	OG0029738	OG0029739	OG0029740	OG0029741	OG0029742	OG0029743	OG0029744	OG0029745	OG0029746	OG0029747	OG0029748	OG0029749	OG0029750	OG0029751	OG0029752	OG0029753	OG0029754	OG0029755	OG0029756	OG0029757	OG0029758	OG0029759	OG0029760	OG0029761	OG0029762	OG0029763	OG0029764	OG0029765	OG0029766	OG0029767	OG0029768	OG0029769	OG0029770	OG0029771	OG0029772	OG0029773	OG0029774	OG0029775	OG0029776	OG0029777	OG0029778	OG0029779	OG0029780	OG0029781	OG0029782	OG0029783	OG0029784	OG0029785	OG0029786	OG0029787	OG0029788	OG0029789	OG0029790	OG0029791	OG0029792	OG0029793	OG0029794	OG0029795	OG0029796	OG0029797	OG0029798	OG0029799	OG0029800	OG0029801	OG0029802	OG0029803	OG0029804	OG0029805	OG0029806	OG0029807	OG0029808	OG0029809	OG0029810	OG0029811	OG0029812	OG0029813	OG0029814	OG0029815	OG0029816	OG0029817	OG0029818	OG0029819	OG0029820	OG0029821	OG0029822	OG0029823	OG0029824	OG0029825	OG0029826	OG0029827	OG0029828	OG0029829	OG0029830	OG0029831	OG0029832	OG0029833	OG0029834	OG0029835	OG0029836	OG0029837	OG0029838	OG0029839	OG0029840	OG0029841	OG0029842	OG0029843	OG0029844	OG0029845	OG0029846	OG0029847	OG0029848	OG0029849	OG0029850	OG0029851	OG0029852	OG0029853	OG0029854	OG0029855	OG0029856	OG0029857	OG0029858	OG0029859	OG0029860	OG0029861	OG0029862	OG0029863	OG0029864	OG0029865	OG0029866	OG0029867	OG0029868	OG0029869	OG0029870	OG0029871	OG0029872	OG0029873	OG0029874	OG0029875	OG0029876	OG0029877	OG0029878	OG0029879	OG0029880	OG0029881	OG0029882	OG0029883	OG0029884	OG0029885	OG0029886	OG0029887	OG0029888	OG0029889	OG0029890	OG0029891	OG0029892	OG0029893	OG0029894	OG0029895	OG0029896	OG0029897	OG0029898	OG0029899	OG0029900	OG0029901	OG0029902	OG0029903	OG0029904	OG0029905	OG0029906	OG0029907	OG0029908	OG0029909	OG0029910	OG0029911	OG0029912	OG0029913	OG0029914	OG0029915	OG0029916	OG0029917	OG0029918	OG0029919	OG0029920	OG0029921	OG0029922	OG0029923	OG0029924	OG0029925	OG0029926	OG0029927	OG0029928	OG0029929	OG0029930	OG0029931	OG0029932	OG0029933	OG0029934	OG0029935	OG0029936	OG0029937	OG0029938	OG0029939	OG0029940	OG0029941	OG0029942	OG0029943	OG0029944	OG0029945	OG0029946	OG0029947	OG0029948	OG0029949	OG0029950	OG0029951	OG0029952	OG0029953	OG0029954	OG0029955	OG0029956	OG0029957	OG0029958	OG0029959	OG0029960	OG0029961	OG0029962	OG0029963	OG0029964	OG0029965	OG0029966	OG0029967	OG0029968	OG0029969	OG0029970	OG0029971	OG0029972	OG0029973	OG0029974	OG0029975	OG0029976	OG0029977	OG0029978	OG0029979	OG0029980	OG0029981	OG0029982	OG0029983	OG0029984	OG0029985	OG0029986	OG0029987	OG0029988	OG0029989	OG0029990	OG0029991	OG0029992	OG0029993	OG0029994	OG0029995	OG0029996	OG0029997	OG0029998	OG0029999	OG0030000	OG0030001	OG0030002	OG0030003	OG0030004	OG0030005	OG0030006	OG0030007	OG0030008	OG0030009	OG0030010	OG0030011	OG0030012	OG0030013	OG0030014	OG0030015	OG0030016	OG0030017	OG0030018	OG0030019	OG0030020	OG0030021	OG0030022	OG0030023	OG0030024	OG0030025	OG0030026	OG0030027	OG0030028	OG0030029	OG0030030	OG0030031	OG0030032	OG0030033	OG0030034	OG0030035	OG0030036	OG0030037	OG0030038	OG0030039	OG0030040	OG0030041	OG0030042	OG0030043	OG0030044	OG0030045	OG0030046	OG0030047	OG0030048	OG0030049	OG0030050	OG0030051	OG0030052	OG0030053	OG0030054	OG0030055	OG0030056	OG0030057	OG0030058	OG0030059	OG0030060	OG0030061	OG0030062	OG0030063	OG0030064	OG0030065	OG0030066	OG0030067	OG0030068	OG0030069	OG0030070	OG0030071	OG0030072	OG0030073	OG0030074	OG0030075	OG0030076	OG0030077	OG0030078	OG0030079	OG0030080	OG0030081	OG0030082	OG0030083	OG0030084	OG0030085	OG0030086	OG0030087	OG0030088	OG0030089	OG0030090	OG0030091	OG0030092	OG0030093	OG0030094	OG0030095	OG0030096	OG0030097	OG0030098	OG0030099	OG0030100	OG0030101	OG0030102	OG0030103	OG0030104	OG0030105	OG0030106	OG0030107	OG0030108	OG0030109	OG0030110	OG0030111	OG0030112	OG0030113	OG0030114	OG0030115	OG0030116	OG0030117	OG0030118	OG0030119	OG0030120	OG0030121	OG0030122	OG0030123	OG0030124	OG0030125	OG0030126	OG0030127	OG0030128	OG0030129	OG0030130	OG0030131	OG0030132	OG0030133	OG0030134	OG0030135	OG0030136	OG0030137	OG0030138	OG0030139	OG0030140	OG0030141	OG0030142	OG0030143	OG0030144	OG0030145	OG0030146	OG0030147	OG0030148	OG0030149	OG0030150	OG0030151	OG0030152	OG0030153	OG0030154	OG0030155	OG0030156	OG0030157	OG0030158	OG0030159	OG0030160	OG0030161	OG0030162	OG0030163	OG0030164	OG0030165	OG0030166	OG0030167	OG0030168	OG0030169	OG0030170	OG0030171	OG0030172	OG0030173	OG0030174	OG0030175	OG0030176	OG0030177	OG0030178	OG0030179	OG0030180	OG0030181	OG0030182	OG0030183	OG0030184	OG0030185	OG0030186	OG0030187	OG0030188	OG0030189	OG0030190	OG0030191	OG0030192	OG0030193	OG0030194	OG0030195	OG0030196	OG0030197	OG0030198	OG0030199	OG0030200	OG0030201	OG0030202	OG0030203	OG0030204	OG0030205	OG0030206	OG0030207	OG0030208	OG0030209	OG0030210	OG0030211	OG0030212	OG0030213	OG0030214	OG0030215	OG0030216	OG0030217	OG0030218	OG0030219	OG0030220	OG0030221	OG0030222	OG0030223	OG0030224	OG0030225	OG0030226	OG0030227	OG0030228	OG0030229	OG0030230	OG0030231	OG0030232	OG0030233	OG0030234	OG0030235	OG0030236	OG0030237	OG0030238	OG0030239	OG0030240	OG0030241	OG0030242	OG0030243	OG0030244	OG0030245	OG0030246	OG0030247	OG0030248	OG0030249	OG0030250	OG0030251	OG0030252	OG0030253	OG0030254	OG0030255	OG0030256	OG0030257	OG0030258	OG0030259	OG0030260	OG0030261	OG0030262	OG0030263	OG0030264	OG0030265	OG0030266	OG0030267	OG0030268	OG0030269	OG0030270	OG0030271	OG0030272	OG0030273	OG0030274	OG0030275	OG0030276	OG0030277	OG0030278	OG0030279	OG0030280	OG0030281	OG0030282	OG0030283	OG0030284	OG0030285	OG0030286	OG0030287	OG0030288	OG0030289	OG0030290	OG0030291	OG0030292	OG0030293	OG0030294	OG0030295	OG0030296	OG0030297	OG0030298	OG0030299	OG0030300	OG0030301	OG0030302	OG0030303	OG0030304	OG0030305	OG0030306	OG0030307	OG0030308	OG0030309	OG0030310	OG0030311	OG0030312	OG0030313	OG0030314	OG0030315	OG0030316	OG0030317	OG0030318	OG0030319	OG0030320	OG0030321	OG0030322	OG0030323	OG0030324	OG0030325	OG0030326	OG0030327	OG0030328	OG0030329	OG0030330	OG0030331	OG0030332	OG0030333	OG0030334	OG0030335	OG0030336	OG0030337	OG0030338	OG0030339	OG0030340	OG0030341	OG0030342	OG0030343	OG0030344	OG0030345	OG0030346	OG0030347	OG0030348	OG0030349	OG0030350	OG0030351	OG0030352	OG0030353	OG0030354	OG0030355	OG0030356	OG0030357	OG0030358	OG0030359	OG0030360	OG0030361	OG0030362	OG0030363	OG0030364	OG0030365	OG0030366	OG0030367	OG0030368	OG0030369	OG0030370	OG0030371	OG0030372	OG0030373	OG0030374	OG0030375	OG0030376	OG0030377	OG0030378	OG0030379	OG0030380	OG0030381	OG0030382	OG0030383	OG0030384	OG0030385	OG0030386	OG0030387	OG0030388	OG0030389	OG0030390	OG0030391	OG0030392	OG0030393	OG0030394	OG0030395	OG0030396	OG0030397	OG0030398	OG0030399	OG0030400	OG0030401	OG0030402	OG0030403	OG0030404	OG0030405	OG0030406	OG0030407	OG0030408	OG0030409	OG0030410	OG0030411	OG0030412	OG0030413	OG0030414	OG0030415	OG0030416	OG0030417	OG0030418	OG0030419	OG0030420	OG0030421	OG0030422	OG0030423	OG0030424	OG0030425	OG0030426	OG0030427	OG0030428	OG0030429	OG0030430	OG0030431	OG0030432	OG0030433	OG0030434	OG0030435	OG0030436	OG0030437	OG0030438	OG0030439	OG0030440	OG0030441	OG0030442	OG0030443	OG0030444	OG0030445	OG0030446	OG0030447	OG0030448	OG0030449	OG0030450	OG0030451	OG0030452	OG0030453	OG0030454	OG0030455	OG0030456	OG0030457	OG0030458	OG0030459	OG0030460	OG0030461	OG0030462	OG0030463	OG0030464	OG0030465	OG0030466	OG0030467	OG0030468	OG0030469	OG0030470	OG0030471	OG0030472	OG0030473	OG0030474	OG0030475	OG0030476	OG0030477	OG0030478	OG0030479	OG0030480	OG0030481	OG0030482	OG0030483	OG0030484	OG0030485	OG0030486	OG0030487	OG0030488	OG0030489	OG0030490	OG0030491	OG0030492	OG0030493	OG0030494	OG0030495	OG0030496	OG0030497	OG0030498	OG0030499	OG0030500	OG0030501	OG0030502	OG0030503	OG0030504	OG0030505	OG0030506	OG0030507	OG0030508	OG0030509	OG0030510	OG0030511	OG0030512	OG0030513	OG0030514	OG0030515	OG0030516	OG0030517	OG0030518	OG0030519	OG0030520	OG0030521	OG0030522	OG0030523	OG0030524	OG0030525	OG0030526	OG0030527	OG0030528	OG0030529	OG0030530	OG0030531	OG0030532	OG0030533	OG0030534	OG0030535	OG0030536	OG0030537	OG0030538	OG0030539	OG0030540	OG0030541	OG0030542	OG0030543	OG0030544	OG0030545	OG0030546	OG0030547	OG0030548	OG0030549	OG0030550	OG0030551	OG0030552	OG0030553	OG0030554	OG0030555	OG0030556	OG0030557	OG0030558	OG0030559	OG0030560	OG0030561	OG0030562	OG0030563	OG0030564	OG0030565	OG0030566	OG0030567	OG0030568	OG0030569	OG0030570	OG0030571	OG0030572	OG0030573	OG0030574	OG0030575	OG0030576	OG0030577	OG0030578	OG0030579	OG0030580	OG0030581	OG0030582	OG0030583	OG0030584	OG0030585	OG0030586	OG0030587	OG0030588	OG0030589	OG0030590	OG0030591	OG0030592	OG0030593	OG0030594	OG0030595	OG0030596	OG0030597	OG0030598	OG0030599	OG0030600	OG0030601	OG0030602	OG0030603	OG0030604	OG0030605	OG0030606	OG0030607	OG0030608	OG0030609	OG0030610	OG0030611	OG0030612	OG0030613	OG0030614	OG0030615	OG0030616	OG0030617	OG0030618	OG0030619	OG0030620	OG0030621	OG0030622	OG0030623	OG0030624	OG0030625	OG0030626	OG0030627	OG0030628	OG0030629	OG0030630	OG0030631	OG0030632	OG0030633	OG0030634	OG0030635	OG0030636	OG0030637	OG0030638	OG0030639	OG0030640	OG0030641	OG0030642	OG0030643	OG0030644	OG0030645	OG0030646	OG0030647	OG0030648	OG0030649	OG0030650	OG0030651	OG0030652	OG0030653	OG0030654	OG0030655	OG0030656	OG0030657	OG0030658	OG0030659	OG0030660	OG0030661	OG0030662	OG0030663	OG0030664	OG0030665	OG0030666	OG0030667	OG0030668	OG0030669	OG0030670	OG0030671	OG0030672	OG0030673	OG0030674	OG0030675	OG0030676	OG0030677	OG0030678	OG0030679	OG0030680	OG0030681	OG0030682	OG0030683	OG0030684	OG0030685	OG0030686	OG0030687	OG0030688	OG0030689	OG0030690	OG0030691	OG0030692	OG0030693	OG0030694	OG0030695	OG0030696	OG0030697	OG0030698	OG0030699	OG0030700	OG0030701	OG0030702	OG0030703	OG0030704	OG0030705	OG0030706	OG0030707	OG0030708	OG0030709	OG0030710	OG0030711	OG0030712	OG0030713	OG0030714	OG0030715	OG0030716	OG0030717	OG0030718	OG0030719	OG0030720	OG0030721	OG0030722	OG0030723	OG0030724	OG0030725	OG0030726	OG0030727	OG0030728	OG0030729	OG0030730	OG0030731	OG0030732	OG0030733	OG0030734	OG0030735	OG0030736	OG0030737	OG0030738	OG0030739	OG0030740	OG0030741	OG0030742	OG0030743	OG0030744	OG0030745	OG0030746	OG0030747	OG0030748	OG0030749	OG0030750	OG0030751	OG0030752	OG0030753	OG0030754	OG0030755	OG0030756	OG0030757	OG0030758	OG0030759	OG0030760	OG0030761	OG0030762	OG0030763	OG0030764	OG0030765	OG0030766	OG0030767	OG0030768	OG0030769	OG0030770	OG0030771	OG0030772	OG0030773	OG0030774	OG0030775	OG0030776	OG0030777	OG0030778	OG0030779	OG0030780	OG0030781	OG0030782	OG0030783	OG0030784	OG0030785	OG0030786	OG0030787	OG0030788	OG0030789	OG0030790	OG0030791	OG0030792	OG0030793	OG0030794	OG0030795	OG0030796	OG0030797	OG0030798	OG0030799	OG0030800	OG0030801	OG0030802	OG0030803	OG0030804	OG0030805	OG0030806	OG0030807	OG0030808	OG0030809	OG0030810	OG0030811	OG0030812	OG0030813	OG0030814	OG0030815	OG0030816	OG0030817	OG0030818	OG0030819	OG0030820	OG0030821	OG0030822	OG0030823	OG0030824	OG0030825	OG0030826	OG0030827	OG0030828	OG0030829	OG0030830	OG0030831	OG0030832	OG0030833	OG0030834	OG0030835	OG0030836	OG0030837	OG0030838	OG0030839	OG0030840	OG0030841	OG0030842	OG0030843	OG0030844	OG0030845	OG0030846	OG0030847	OG0030848	OG0030849	OG0030850	OG0030851	OG0030852	OG0030853	OG0030854	OG0030855	OG0030856	OG0030857	OG0030858	OG0030859	OG0030860	OG0030861	OG0030862	OG0030863	OG0030864	OG0030865	OG0030866	OG0030867	OG0030868	OG0030869	OG0030870	OG0030871	OG0030872	OG0030873	OG0030874	OG0030875	OG0030876	OG0030877	OG0030878	OG0030879	OG0030880	OG0030881	OG0030882	OG0030883	OG0030884	OG0030885	OG0030886	OG0030887	OG0030888	OG0030889	OG0030890	OG0030891	OG0030892	OG0030893	OG0030894	OG0030895	OG0030896	OG0030897	OG0030898	OG0030899	OG0030900	OG0030901	OG0030902	OG0030903	OG0030904	OG0030905	OG0030906	OG0030907	OG0030908	OG0030909	OG0030910	OG0030911	OG0030912	OG0030913	OG0030914	OG0030915	OG0030916	OG0030917	OG0030918	OG0030919	OG0030920	OG0030921	OG0030922	OG0030923	OG0030924	OG0030925	OG0030926	OG0030927	OG0030928	OG0030929	OG0030930	OG0030931	OG0030932	OG0030933	OG0030934	OG0030935	OG0030936	OG0030937	OG0030938	OG0030939	OG0030940	OG0030941	OG0030942	OG0030943	OG0030944	OG0030945	OG0030946	OG0030947	OG0030948	OG0030949	OG0030950	OG0030951	OG0030952	OG0030953	OG0030954	OG0030955	OG0030956	OG0030957	OG0030958	OG0030959	OG0030960	OG0030961	OG0030962	OG0030963	OG0030964	OG0030965	OG0030966	OG0030967	OG0030968	OG0030969	OG0030970	OG0030971	OG0030972	OG0030973	OG0030974	OG0030975	OG0030976	OG0030977	OG0030978	OG0030979	OG0030980	OG0030981	OG0030982	OG0030983	OG0030984	OG0030985	OG0030986	OG0030987	OG0030988	OG0030989	OG0030990	OG0030991	OG0030992	OG0030993	OG0030994	OG0030995	OG0030996	OG0030997	OG0030998	OG0030999	OG0031000	OG0031001	OG0031002	OG0031003	OG0031004	OG0031005	OG0031006	OG0031007	OG0031008	OG0031009	OG0031010	OG0031011	OG0031012	OG0031013	OG0031014	OG0031015	OG0031016	OG0031017	OG0031018	OG0031019	OG0031020	OG0031021	OG0031022	OG0031023	OG0031024	OG0031025	OG0031026	OG0031027	OG0031028	OG0031029	OG0031030	OG0031031	OG0031032	OG0031033	OG0031034	OG0031035	OG0031036	OG0031037	OG0031038	OG0031039	OG0031040	OG0031041	OG0031042	OG0031043	OG0031044	OG0031045	OG0031046	OG0031047	OG0031048	OG0031049	OG0031050	OG0031051	OG0031052	OG0031053	OG0031054	OG0031055	OG0031056	OG0031057	OG0031058	OG0031059	OG0031060	OG0031061	OG0031062	OG0031063	OG0031064	OG0031065	OG0031066	OG0031067	OG0031068	OG0031069	OG0031070	OG0031071	OG0031072	OG0031073	OG0031074	OG0031075	OG0031076	OG0031077	OG0031078	OG0031079	OG0031080	OG0031081	OG0031082	OG0031083	OG0031084	OG0031085	OG0031086	OG0031087	OG0031088	OG0031089	OG0031090	OG0031091	OG0031092	OG0031093	OG0031094	OG0031095	OG0031096	OG0031097	OG0031098	OG0031099	OG0031100	OG0031101	OG0031102	OG0031103	OG0031104	OG0031105	OG0031106	OG0031107	OG0031108	OG0031109	OG0031110	OG0031111	OG0031112	OG0031113	OG0031114	OG0031115	OG0031116	OG0031117	OG0031118	OG0031119	OG0031120	OG0031121	OG0031122	OG0031123	OG0031124	OG0031125	OG0031126	OG0031127	OG0031128	OG0031129	OG0031130	OG0031131	OG0031132	OG0031133	OG0031134	OG0031135	OG0031136	OG0031137	OG0031138	OG0031139	OG0031140	OG0031141	OG0031142	OG0031143	OG0031144	OG0031145	OG0031146	OG0031147	OG0031148	OG0031149	OG0031150	OG0031151	OG0031152	OG0031153	OG0031154	OG0031155	OG0031156	OG0031157	OG0031158	OG0031159	OG0031160	OG0031161	OG0031162	OG0031163	OG0031164	OG0031165	OG0031166	OG0031167	OG0031168	OG0031169	OG0031170	OG0031171	OG0031172	OG0031173	OG0031174	OG0031175	OG0031176	OG0031177	OG0031178	OG0031179	OG0031180	OG0031181	OG0031182	OG0031183	OG0031184	OG0031185	OG0031186	OG0031187	OG0031188	OG0031189	OG0031190	OG0031191	OG0031192	OG0031193	OG0031194	OG0031195	OG0031196	OG0031197	OG0031198	OG0031199	OG0031200	OG0031201	OG0031202	OG0031203	OG0031204	OG0031205	OG0031206	OG0031207	OG0031208	OG0031209	OG0031210	OG0031211	OG0031212	OG0031213	OG0031214	OG0031215	OG0031216	OG0031217	OG0031218	OG0031219	OG0031220	OG0031221	OG0031222	OG0031223	OG0031224	OG0031225	OG0031226	OG0031227	OG0031228	OG0031229	OG0031230	OG0031231	OG0031232	OG0031233	OG0031234	OG0031235	OG0031236	OG0031237	OG0031238	OG0031239	OG0031240	OG0031241	OG0031242	OG0031243	OG0031244	OG0031245	OG0031246	OG0031247	OG0031248	OG0031249	OG0031250	OG0031251	OG0031252	OG0031253	OG0031254	OG0031255	OG0031256	OG0031257	OG0031258	OG0031259	OG0031260	OG0031261	OG0031262	OG0031263	OG0031264	OG0031265	OG0031266	OG0031267	OG0031268	OG0031269	OG0031270	OG0031271	OG0031272	OG0031273	OG0031274	OG0031275	OG0031276	OG0031277	OG0031278	OG0031279	OG0031280	OG0031281	OG0031282	OG0031283	OG0031284	OG0031285	OG0031286	OG0031287	OG0031288	OG0031289	OG0031290	OG0031291	OG0031292	OG0031293	OG0031294	OG0031295	OG0031296	OG0031297	OG0031298	OG0031299	OG0031300	OG0031301	OG0031302	OG0031303	OG0031304	OG0031305	OG0031306	OG0031307	OG0031308	OG0031309	OG0031310	OG0031311	OG0031312	OG0031313	OG0031314	OG0031315	OG0031316	OG0031317	OG0031318	OG0031319	OG0031320	OG0031321	OG0031322	OG0031323	OG0031324	OG0031325	OG0031326	OG0031327	OG0031328	OG0031329	OG0031330	OG0031331	OG0031332	OG0031333	OG0031334	OG0031335	OG0031336	OG0031337	OG0031338	OG0031339	OG0031340	OG0031341	OG0031342	OG0031343	OG0031344	OG0031345	OG0031346	OG0031347	OG0031348	OG0031349	OG0031350	OG0031351	OG0031352	OG0031353	OG0031354	OG0031355	OG0031356	OG0031357	OG0031358	OG0031359	OG0031360	OG0031361	OG0031362	OG0031363	OG0031364	OG0031365	OG0031366	OG0031367	OG0031368	OG0031369	OG0031370	OG0031371	OG0031372	OG0031373	OG0031374	OG0031375	OG0031376	OG0031377	OG0031378	OG0031379	OG0031380	OG0031381	OG0031382	OG0031383	OG0031384	OG0031385	OG0031386	OG0031387	OG0031388	OG0031389	OG0031390	OG0031391	OG0031392	OG0031393	OG0031394	OG0031395	OG0031396	OG0031397	OG0031398	OG0031399	OG0031400	OG0031401	OG0031402	OG0031403	OG0031404	OG0031405	OG0031406	OG0031407	OG0031408	OG0031409	OG0031410	OG0031411	OG0031412	OG0031413	OG0031414	OG0031415	OG0031416	OG0031417	OG0031418	OG0031419	OG0031420	OG0031421	OG0031422	OG0031423	OG0031424	OG0031425	OG0031426	OG0031427	OG0031428	OG0031429	OG0031430	OG0031431	OG0031432	OG0031433	OG0031434	OG0031435	OG0031436	OG0031437	OG0031438	OG0031439	OG0031440	OG0031441	OG0031442	OG0031443	OG0031444	OG0031445	OG0031446	OG0031447	OG0031448	OG0031449	OG0031450	OG0031451	OG0031452	OG0031453	OG0031454	OG0031455	OG0031456	OG0031457	OG0031458	OG0031459	OG0031460	OG0031461	OG0031462	OG0031463	OG0031464	OG0031465	OG0031466	OG0031467	OG0031468	OG0031469	OG0031470	OG0031471	OG0031472	OG0031473	OG0031474	OG0031475	OG0031476	OG0031477	OG0031478	OG0031479	OG0031480	OG0031481	OG0031482	OG0031483	OG0031484	OG0031485	OG0031486	OG0031487	OG0031488	OG0031489	OG0031490	OG0031491	OG0031492	OG0031493	OG0031494	OG0031495	OG0031496	OG0031497	OG0031498	OG0031499	OG0031500	OG0031501	OG0031502	OG0031503	OG0031504	OG0031505	OG0031506	OG0031507	OG0031508	OG0031509	OG0031510	OG0031511	OG0031512	OG0031513	OG0031514	OG0031515	OG0031516	OG0031517	OG0031518	OG0031519	OG0031520	OG0031521	OG0031522	OG0031523	OG0031524	OG0031525	OG0031526	OG0031527	OG0031528	OG0031529	OG0031530	OG0031531	OG0031532	OG0031533	OG0031534	OG0031535	OG0031536	OG0031537	OG0031538	OG0031539	OG0031540	OG0031541	OG0031542	OG0031543	OG0031544	OG0031545	OG0031546	OG0031547	OG0031548	OG0031549	OG0031550	OG0031551	OG0031552	OG0031553	OG0031554	OG0031555	OG0031556	OG0031557	OG0031558	OG0031559	OG0031560	OG0031561	OG0031562	OG0031563	OG0031564	OG0031565	OG0031566	OG0031567	OG0031568	OG0031569	OG0031570	OG0031571	OG0031572	OG0031573	OG0031574	OG0031575	OG0031576	OG0031577	OG0031578	OG0031579	OG0031580	OG0031581	OG0031582	OG0031583	OG0031584	OG0031585	OG0031586	OG0031587	OG0031588	OG0031589	OG0031590	OG0031591	OG0031592	OG0031593	OG0031594	OG0031595	OG0031596	OG0031597	OG0031598	OG0031599	OG0031600	OG0031601	OG0031602	OG0031603	OG0031604	OG0031605	OG0031606	OG0031607	OG0031608	OG0031609	OG0031610	OG0031611	OG0031612	OG0031613	OG0031614	OG0031615	OG0031616	OG0031617	OG0031618	OG0031619	OG0031620	OG0031621	OG0031622	OG0031623	OG0031624	OG0031625	OG0031626	OG0031627	OG0031628	OG0031629	OG0031630	OG0031631	OG0031632	OG0031633	OG0031634	OG0031635	OG0031636	OG0031637	OG0031638	OG0031639	OG0031640	OG0031641	OG0031642	OG0031643	OG0031644	OG0031645	OG0031646	OG0031647	OG0031648	OG0031649	OG0031650	OG0031651	OG0031652	OG0031653	OG0031654	OG0031655	OG0031656	OG0031657	OG0031658	OG0031659	OG0031660	OG0031661	OG0031662	OG0031663	OG0031664	OG0031665	OG0031666	OG0031667	OG0031668	OG0031669	OG0031670	OG0031671	OG0031672	OG0031673	OG0031674	OG0031675	OG0031676	OG0031677	OG0031678	OG0031679	OG0031680	OG0031681	OG0031682	OG0031683	OG0031684	OG0031685	OG0031686	OG0031687	OG0031688	OG0031689	OG0031690	OG0031691	OG0031692	OG0031693	OG0031694	OG0031695	OG0031696	OG0031697	OG0031698	OG0031699	OG0031700	OG0031701	OG0031702	OG0031703	OG0031704	OG0031705	OG0031706	OG0031707	OG0031708	OG0031709	OG0031710	OG0031711	OG0031712	OG0031713	OG0031714	OG0031715	OG0031716	OG0031717	OG0031718	OG0031719	OG0031720	OG0031721	OG0031722	OG0031723	OG0031724	OG0031725	OG0031726	OG0031727	OG0031728	OG0031729	OG0031730	OG0031731	OG0031732	OG0031733	OG0031734	OG0031735	OG0031736	OG0031737	OG0031738	OG0031739	OG0031740	OG0031741	OG0031742	OG0031743	OG0031744	OG0031745	OG0031746	OG0031747	OG0031748	OG0031749	OG0031750	OG0031751	OG0031752	OG0031753	OG0031754	OG0031755	OG0031756	OG0031757	OG0031758	OG0031759	OG0031760	OG0031761	OG0031762	OG0031763	OG0031764	OG0031765	OG0031766	OG0031767	OG0031768	OG0031769	OG0031770	OG0031771	OG0031772	OG0031773	OG0031774	OG0031775	OG0031776	OG0031777	OG0031778	OG0031779	OG0031780	OG0031781	OG0031782	OG0031783	OG0031784	OG0031785	OG0031786	OG0031787	OG0031788	OG0031789	OG0031790	OG0031791	OG0031792	OG0031793	OG0031794	OG0031795	OG0031796	OG0031797	OG0031798	OG0031799	OG0031800	OG0031801	OG0031802	OG0031803	OG0031804	OG0031805	OG0031806	OG0031807	OG0031808	OG0031809	OG0031810	OG0031811	OG0031812	OG0031813	OG0031814	OG0031815	OG0031816	OG0031817	OG0031818	OG0031819	OG0031820	OG0031821	OG0031822	OG0031823	OG0031824	OG0031825	OG0031826	OG0031827	OG0031828	OG0031829	OG0031830	OG0031831	OG0031832	OG0031833	OG0031834	OG0031835	OG0031836	OG0031837	OG0031838	OG0031839	OG0031840	OG0031841	OG0031842	OG0031843	OG0031844	OG0031845	OG0031846	OG0031847	OG0031848	OG0031849	OG0031850	OG0031851	OG0031852	OG0031853	OG0031854	OG0031855	OG0031856	OG0031857	OG0031858	OG0031859	OG0031860	OG0031861	OG0031862	OG0031863	OG0031864	OG0031865	OG0031866	OG0031867	OG0031868	OG0031869	OG0031870	OG0031871	OG0031872	OG0031873	OG0031874	OG0031875	OG0031876	OG0031877	OG0031878	OG0031879	OG0031880	OG0031881	OG0031882	OG0031883	OG0031884	OG0031885	OG0031886	OG0031887	OG0031888	OG0031889	OG0031890	OG0031891	OG0031892	OG0031893	OG0031894	OG0031895	OG0031896	OG0031897	OG0031898	OG0031899	OG0031900	OG0031901	OG0031902	OG0031903	OG0031904	OG0031905	OG0031906	OG0031907	OG0031908	OG0031909	OG0031910	OG0031911	OG0031912	OG0031913	OG0031914	OG0031915	OG0031916	OG0031917	OG0031918	OG0031919	OG0031920	OG0031921	OG0031922	OG0031923	OG0031924	OG0031925	OG0031926	OG0031927	OG0031928	OG0031929	OG0031930	OG0031931	OG0031932	OG0031933	OG0031934	OG0031935	OG0031936	OG0031937	OG0031938	OG0031939	OG0031940	OG0031941	OG0031942	OG0031943	OG0031944	OG0031945	OG0031946	OG0031947	OG0031948	OG0031949	OG0031950	OG0031951	OG0031952	OG0031953	OG0031954	OG0031955	OG0031956	OG0031957	OG0031958	OG0031959	OG0031960	OG0031961	OG0031962	OG0031963	OG0031964	OG0031965	OG0031966	OG0031967	OG0031968	OG0031969	OG0031970	OG0031971	OG0031972	OG0031973	OG0031974	OG0031975	OG0031976	OG0031977	OG0031978	OG0031979	OG0031980	OG0031981	OG0031982	OG0031983	OG0031984	OG0031985	OG0031986	OG0031987	OG0031988	OG0031989	OG0031990	OG0031991	OG0031992	OG0031993	OG0031994	OG0031995	OG0031996	OG0031997	OG0031998	OG0031999	OG0032000	OG0032001	OG0032002	OG0032003	OG0032004	OG0032005	OG0032006	OG0032007	OG0032008	OG0032009	OG0032010	OG0032011	OG0032012	OG0032013	OG0032014	OG0032015	OG0032016	OG0032017	OG0032018	OG0032019	OG0032020	OG0032021	OG0032022	OG0032023	OG0032024	OG0032025	OG0032026	OG0032027	OG0032028	OG0032029	OG0032030	OG0032031	OG0032032	OG0032033	OG0032034	OG0032035	OG0032036	OG0032037	OG0032038	OG0032039	OG0032040	OG0032041	OG0032042	OG0032043	OG0032044	OG0032045	OG0032046	OG0032047	OG0032048	OG0032049	OG0032050	OG0032051	OG0032052	OG0032053	OG0032054	OG0032055	OG0032056	OG0032057	OG0032058	OG0032059	OG0032060	OG0032061	OG0032062	OG0032063	OG0032064	OG0032065	OG0032066	OG0032067	OG0032068	OG0032069	OG0032070	OG0032071	OG0032072	OG0032073	OG0032074	OG0032075	OG0032076	OG0032077	OG0032078	OG0032079	OG0032080	OG0032081	OG0032082	OG0032083	OG0032084	OG0032085	OG0032086	OG0032087	OG0032088	OG0032089	OG0032090	OG0032091	OG0032092	OG0032093	OG0032094	OG0032095	OG0032096	OG0032097	OG0032098	OG0032099	OG0032100	OG0032101	OG0032102	OG0032103	OG0032104	OG0032105	OG0032106	OG0032107	OG0032108	OG0032109	OG0032110	OG0032111	OG0032112	OG0032113	OG0032114	OG0032115	OG0032116	OG0032117	OG0032118	OG0032119	OG0032120	OG0032121	OG0032122	OG0032123	OG0032124	OG0032125	OG0032126	OG0032127	OG0032128	OG0032129	OG0032130	OG0032131	OG0032132	OG0032133	OG0032134	OG0032135	OG0032136	OG0032137	OG0032138	OG0032139	OG0032140	OG0032141	OG0032142	OG0032143	OG0032144	OG0032145	OG0032146	OG0032147	OG0032148	OG0032149	OG0032150	OG0032151	OG0032152	OG0032153	OG0032154	OG0032155	OG0032156	OG0032157	OG0032158	OG0032159	OG0032160	OG0032161	OG0032162	OG0032163	OG0032164	OG0032165	OG0032166	OG0032167	OG0032168	OG0032169	OG0032170	OG0032171	OG0032172	OG0032173	OG0032174	OG0032175	OG0032176	OG0032177	OG0032178	OG0032179	OG0032180	OG0032181	OG0032182	OG0032183	OG0032184	OG0032185	OG0032186	OG0032187	OG0032188	OG0032189	OG0032190	OG0032191	OG0032192	OG0032193	OG0032194	OG0032195	OG0032196	OG0032197	OG0032198	OG0032199	OG0032200	OG0032201	OG0032202	OG0032203	OG0032204	OG0032205	OG0032206	OG0032207	OG0032208	OG0032209	OG0032210	OG0032211	OG0032212	OG0032213	OG0032214	OG0032215	OG0032216	OG0032217	OG0032218	OG0032219	OG0032220	OG0032221	OG0032222	OG0032223	OG0032224	OG0032225	OG0032226	OG0032227	OG0032228	OG0032229	OG0032230	OG0032231	OG0032232	OG0032233	OG0032234	OG0032235	OG0032236	OG0032237	OG0032238	OG0032239	OG0032240	OG0032241	OG0032242	OG0032243	OG0032244	OG0032245	OG0032246	OG0032247	OG0032248	OG0032249	OG0032250	OG0032251	OG0032252	OG0032253	OG0032254	OG0032255	OG0032256	OG0032257	OG0032258	OG0032259	OG0032260	OG0032261	OG0032262	OG0032263	OG0032264	OG0032265	OG0032266	OG0032267	OG0032268	OG0032269	OG0032270	OG0032271	OG0032272	OG0032273	OG0032274	OG0032275	OG0032276	OG0032277	OG0032278	OG0032279	OG0032280	OG0032281	OG0032282	OG0032283	OG0032284	OG0032285	OG0032286	OG0032287	OG0032288	OG0032289	OG0032290	OG0032291	OG0032292	OG0032293	OG0032294	OG0032295	OG0032296	OG0032297	OG0032298	OG0032299	OG0032300	OG0032301	OG0032302	OG0032303	OG0032304	OG0032305	OG0032306	OG0032307	OG0032308	OG0032309	OG0032310	OG0032311	OG0032312	OG0032313	OG0032314	OG0032315	OG0032316	OG0032317	OG0032318	OG0032319	OG0032320	OG0032321	OG0032322	OG0032323	OG0032324	OG0032325	OG0032326	OG0032327	OG0032328	OG0032329	OG0032330	OG0032331	OG0032332	OG0032333	OG0032334	OG0032335	OG0032336	OG0032337	OG0032338	OG0032339	OG0032340	OG0032341	OG0032342	OG0032343	OG0032344	OG0032345	OG0032346	OG0032347	OG0032348	OG0032349	OG0032350	OG0032351	OG0032352	OG0032353	OG0032354	OG0032355	OG0032356	OG0032357	OG0032358	OG0032359	OG0032360	OG0032361	OG0032362	OG0032363	OG0032364	OG0032365	OG0032366	OG0032367	OG0032368	OG0032369	OG0032370	OG0032371	OG0032372	OG0032373	OG0032374	OG0032375	OG0032376	OG0032377	OG0032378	OG0032379	OG0032380	OG0032381	OG0032382	OG0032383	OG0032384	OG0032385	OG0032386	OG0032387	OG0032388	OG0032389	OG0032390	OG0032391	OG0032392	OG0032393	OG0032394	OG0032395	OG0032396	OG0032397	OG0032398	OG0032399	OG0032400	OG0032401	OG0032402	OG0032403	OG0032404	OG0032405	OG0032406	OG0032407	OG0032408	OG0032409	OG0032410	OG0032411	OG0032412	OG0032413	OG0032414	OG0032415	OG0032416	OG0032417	OG0032418	OG0032419	OG0032420	OG0032421	OG0032422	OG0032423	OG0032424	OG0032425	OG0032426	OG0032427	OG0032428	OG0032429	OG0032430	OG0032431	OG0032432	OG0032433	OG0032434	OG0032435	OG0032436	OG0032437	OG0032438	OG0032439	OG0032440	OG0032441	OG0032442	OG0032443	OG0032444	OG0032445	OG0032446	OG0032447	OG0032448	OG0032449	OG0032450	OG0032451	OG0032452	OG0032453	OG0032454	OG0032455	OG0032456	OG0032457	OG0032458	OG0032459	OG0032460	OG0032461	OG0032462	OG0032463	OG0032464	OG0032465	OG0032466	OG0032467	OG0032468	OG0032469	OG0032470	OG0032471	OG0032472	OG0032473	OG0032474	OG0032475	OG0032476	OG0032477	OG0032478	OG0032479	OG0032480	OG0032481	OG0032482	OG0032483	OG0032484	OG0032485	OG0032486	OG0032487	OG0032488	OG0032489	OG0032490	OG0032491	OG0032492	OG0032493	OG0032494	OG0032495	OG0032496	OG0032497	OG0032498	OG0032499	OG0032500	OG0032501	OG0032502	OG0032503	OG0032504	OG0032505	OG0032506	OG0032507	OG0032508	OG0032509	OG0032510	OG0032511	OG0032512	OG0032513	OG0032514	OG0032515	OG0032516	OG0032517	OG0032518	OG0032519	OG0032520	OG0032521	OG0032522	OG0032523	OG0032524	OG0032525	OG0032526	OG0032527	OG0032528	OG0032529	OG0032530	OG0032531	OG0032532	OG0032533	OG0032534	OG0032535	OG0032536	OG0032537	OG0032538	OG0032539	OG0032540	OG0032541	OG0032542	OG0032543	OG0032544	OG0032545	OG0032546	OG0032547	OG0032548	OG0032549	OG0032550	OG0032551	OG0032552	OG0032553	OG0032554	OG0032555	OG0032556	OG0032557	OG0032558	OG0032559	OG0032560	OG0032561	OG0032562	OG0032563	OG0032564	OG0032565	OG0032566	OG0032567	OG0032568	OG0032569	OG0032570	OG0032571	OG0032572	OG0032573	OG0032574	OG0032575	OG0032576	OG0032577	OG0032578	OG0032579	OG0032580	OG0032581	OG0032582	OG0032583	OG0032584	OG0032585	OG0032586	OG0032587	OG0032588	OG0032589	OG0032590	OG0032591	OG0032592	OG0032593	OG0032594	OG0032595	OG0032596	OG0032597	OG0032598	OG0032599	OG0032600	OG0032601	OG0032602	OG0032603	OG0032604	OG0032605	OG0032606	OG0032607	OG0032608	OG0032609	OG0032610	OG0032611	OG0032612	OG0032613	OG0032614	OG0032615	OG0032616	OG0032617	OG0032618	OG0032619	OG0032620	OG0032621	OG0032622	OG0032623	OG0032624	OG0032625	OG0032626	OG0032627	OG0032628	OG0032629	OG0032630	OG0032631	OG0032632	OG0032633	OG0032634	OG0032635	OG0032636	OG0032637	OG0032638	OG0032639	OG0032640	OG0032641	OG0032642	OG0032643	OG0032644	OG0032645	OG0032646	OG0032647	OG0032648	OG0032649	OG0032650	OG0032651	OG0032652	OG0032653	OG0032654	OG0032655	OG0032656	OG0032657	OG0032658	OG0032659	OG0032660	OG0032661	OG0032662	OG0032663	OG0032664	OG0032665	OG0032666	OG0032667	OG0032668	OG0032669	OG0032670	OG0032671	OG0032672	OG0032673	OG0032674	OG0032675	OG0032676	OG0032677	OG0032678	OG0032679	OG0032680	OG0032681	OG0032682	OG0032683	OG0032684	OG0032685	OG0032686	OG0032687	OG0032688	OG0032689	OG0032690	OG0032691	OG0032692	OG0032693	OG0032694	OG0032695	OG0032696	OG0032697	OG0032698	OG0032699	OG0032700	OG0032701	OG0032702	OG0032703	OG0032704	OG0032705	OG0032706	OG0032707	OG0032708	OG0032709	OG0032710	OG0032711	OG0032712	OG0032713	OG0032714	OG0032715	OG0032716	OG0032717	OG0032718	OG0032719	OG0032720	OG0032721	OG0032722	OG0032723	OG0032724	OG0032725	OG0032726	OG0032727	OG0032728	OG0032729	OG0032730	OG0032731	OG0032732	OG0032733	OG0032734	OG0032735	OG0032736	OG0032737	OG0032738	OG0032739	OG0032740	OG0032741	OG0032742	OG0032743	OG0032744	OG0032745	OG0032746	OG0032747	OG0032748	OG0032749	OG0032750	OG0032751	OG0032752	OG0032753	OG0032754	OG0032755	OG0032756	OG0032757	OG0032758	OG0032759	OG0032760	OG0032761	OG0032762	OG0032763	OG0032764	OG0032765	OG0032766	OG0032767	OG0032768	OG0032769	OG0032770	OG0032771	OG0032772	OG0032773	OG0032774	OG0032775	OG0032776	OG0032777	OG0032778	OG0032779	OG0032780	OG0032781	OG0032782	OG0032783	OG0032784	OG0032785	OG0032786	OG0032787	OG0032788	OG0032789	OG0032790	OG0032791	OG0032792	OG0032793	OG0032794	OG0032795	OG0032796	OG0032797	OG0032798	OG0032799	OG0032800	OG0032801	OG0032802	OG0032803	OG0032804	OG0032805	OG0032806	OG0032807	OG0032808	OG0032809	OG0032810	OG0032811	OG0032812	OG0032813	OG0032814	OG0032815	OG0032816	OG0032817	OG0032818	OG0032819	OG0032820	OG0032821	OG0032822	OG0032823	OG0032824	OG0032825	OG0032826	OG0032827	OG0032828	OG0032829	OG0032830	OG0032831	OG0032832	OG0032833	OG0032834	OG0032835	OG0032836	OG0032837	OG0032838	OG0032839	OG0032840	OG0032841	OG0032842	OG0032843	OG0032844	OG0032845	OG0032846	OG0032847	OG0032848	OG0032849	OG0032850	OG0032851	OG0032852	OG0032853	OG0032854	OG0032855	OG0032856	OG0032857	OG0032858	OG0032859	OG0032860	OG0032861	OG0032862	OG0032863	OG0032864	OG0032865	OG0032866	OG0032867	OG0032868	OG0032869	OG0032870	OG0032871	OG0032872	OG0032873	OG0032874	OG0032875	OG0032876	OG0032877	OG0032878	OG0032879	OG0032880	OG0032881	OG0032882	OG0032883	OG0032884	OG0032885	OG0032886	OG0032887	OG0032888	OG0032889	OG0032890	OG0032891	OG0032892	OG0032893	OG0032894	OG0032895	OG0032896	OG0032897	OG0032898	OG0032899	OG0032900	OG0032901	OG0032902	OG0032903	OG0032904	OG0032905	OG0032906	OG0032907	OG0032908	OG0032909	OG0032910	OG0032911	OG0032912	OG0032913	OG0032914	OG0032915	OG0032916	OG0032917	OG0032918	OG0032919	OG0032920	OG0032921	OG0032922	OG0032923	OG0032924	OG0032925	OG0032926	OG0032927	OG0032928	OG0032929	OG0032930	OG0032931	OG0032932	OG0032933	OG0032934	OG0032935	OG0032936	OG0032937	OG0032938	OG0032939	OG0032940	OG0032941	OG0032942	OG0032943	OG0032944	OG0032945	OG0032946	OG0032947	OG0032948	OG0032949	OG0032950	OG0032951	OG0032952	OG0032953	OG0032954	OG0032955	OG0032956	OG0032957	OG0032958	OG0032959	OG0032960	OG0032961	OG0032962	OG0032963	OG0032964	OG0032965	OG0032966	OG0032967	OG0032968	OG0032969	OG0032970	OG0032971	OG0032972	OG0032973	OG0032974	OG0032975	OG0032976	OG0032977	OG0032978	OG0032979	OG0032980	OG0032981	OG0032982	OG0032983	OG0032984	OG0032985	OG0032986	OG0032987	OG0032988	OG0032989	OG0032990	OG0032991	OG0032992	OG0032993	OG0032994	OG0032995	OG0032996	OG0032997	OG0032998	OG0032999	OG0033000	OG0033001	OG0033002	OG0033003	OG0033004	OG0033005	OG0033006	OG0033007	OG0033008	OG0033009	OG0033010	OG0033011	OG0033012	OG0033013	OG0033014	OG0033015	OG0033016	OG0033017	OG0033018	OG0033019	OG0033020	OG0033021	OG0033022	OG0033023	OG0033024	OG0033025	OG0033026	OG0033027	OG0033028	OG0033029	OG0033030	OG0033031	OG0033032	OG0033033	OG0033034	OG0033035	OG0033036	OG0033037	OG0033038	OG0033039	OG0033040	OG0033041	OG0033042	OG0033043	OG0033044	OG0033045	OG0033046	OG0033047	OG0033048	OG0033049	OG0033050	OG0033051	OG0033052	OG0033053	OG0033054	OG0033055	OG0033056	OG0033057	OG0033058	OG0033059	OG0033060	OG0033061	OG0033062	OG0033063	OG0033064	OG0033065	OG0033066	OG0033067	OG0033068	OG0033069	OG0033070	OG0033071	OG0033072	OG0033073	OG0033074	OG0033075	OG0033076	OG0033077	OG0033078	OG0033079	OG0033080	OG0033081	OG0033082	OG0033083	OG0033084	OG0033085	OG0033086	OG0033087	OG0033088	OG0033089	OG0033090	OG0033091	OG0033092	OG0033093	OG0033094	OG0033095	OG0033096	OG0033097	OG0033098	OG0033099	OG0033100	OG0033101	OG0033102	OG0033103	OG0033104	OG0033105	OG0033106	OG0033107	OG0033108	OG0033109	OG0033110	OG0033111	OG0033112	OG0033113	OG0033114	OG0033115	OG0033116	OG0033117	OG0033118	OG0033119	OG0033120	OG0033121	OG0033122	OG0033123	OG0033124	OG0033125	OG0033126	OG0033127	OG0033128	OG0033129	OG0033130	OG0033131	OG0033132	OG0033133	OG0033134	OG0033135	OG0033136	OG0033137	OG0033138	OG0033139	OG0033140	OG0033141	OG0033142	OG0033143	OG0033144	OG0033145	OG0033146	OG0033147	OG0033148	OG0033149	OG0033150	OG0033151	OG0033152	OG0033153	OG0033154	OG0033155	OG0033156	OG0033157	OG0033158	OG0033159	OG0033160	OG0033161	OG0033162	OG0033163	OG0033164	OG0033165	OG0033166	OG0033167	OG0033168	OG0033169	OG0033170	OG0033171	OG0033172	OG0033173	OG0033174	OG0033175	OG0033176	OG0033177	OG0033178	OG0033179	OG0033180	OG0033181	OG0033182	OG0033183	OG0033184	OG0033185	OG0033186	OG0033187	OG0033188	OG0033189	OG0033190	OG0033191	OG0033192	OG0033193	OG0033194	OG0033195	OG0033196	OG0033197	OG0033198	OG0033199	OG0033200	OG0033201	OG0033202	OG0033203	OG0033204	OG0033205	OG0033206	OG0033207	OG0033208	OG0033209	OG0033210	OG0033211	OG0033212	OG0033213	OG0033214	OG0033215	OG0033216	OG0033217	OG0033218	OG0033219	OG0033220	OG0033221	OG0033222	OG0033223	OG0033224	OG0033225	OG0033226	OG0033227	OG0033228	OG0033229	OG0033230	OG0033231	OG0033232	OG0033233	OG0033234	OG0033235	OG0033236	OG0033237	OG0033238	OG0033239	OG0033240	OG0033241	OG0033242	OG0033243	OG0033244	OG0033245	OG0033246	OG0033247	OG0033248	OG0033249	OG0033250	OG0033251	OG0033252	OG0033253	OG0033254	OG0033255	OG0033256	OG0033257	OG0033258	OG0033259	OG0033260	OG0033261	OG0033262	OG0033263	OG0033264	OG0033265	OG0033266	OG0033267	OG0033268	OG0033269	OG0033270	OG0033271	OG0033272	OG0033273	OG0033274	OG0033275	OG0033276	OG0033277	OG0033278	OG0033279	OG0033280	OG0033281	OG0033282	OG0033283	OG0033284	OG0033285	OG0033286	OG0033287	OG0033288	OG0033289	OG0033290	OG0033291	OG0033292	OG0033293	OG0033294	OG0033295	OG0033296	OG0033297	OG0033298	OG0033299	OG0033300	OG0033301	OG0033302	OG0033303	OG0033304	OG0033305	OG0033306	OG0033307	OG0033308	OG0033309	OG0033310	OG0033311	OG0033312	OG0033313	OG0033314	OG0033315	OG0033316	OG0033317	OG0033318	OG0033319	OG0033320	OG0033321	OG0033322	OG0033323	OG0033324	OG0033325	OG0033326	OG0033327	OG0033328	OG0033329	OG0033330	OG0033331	OG0033332	OG0033333	OG0033334	OG0033335	OG0033336	OG0033337	OG0033338	OG0033339	OG0033340	OG0033341	OG0033342	OG0033343	OG0033344	OG0033345	OG0033346	OG0033347	OG0033348	OG0033349	OG0033350	OG0033351	OG0033352	OG0033353	OG0033354	OG0033355	OG0033356	OG0033357	OG0033358	OG0033359	OG0033360	OG0033361	OG0033362	OG0033363	OG0033364	OG0033365	OG0033366	OG0033367	OG0033368	OG0033369	OG0033370	OG0033371	OG0033372	OG0033373	OG0033374	OG0033375	OG0033376	OG0033377	OG0033378	OG0033379	OG0033380	OG0033381	OG0033382	OG0033383	OG0033384	OG0033385	OG0033386	OG0033387	OG0033388	OG0033389	OG0033390	OG0033391	OG0033392	OG0033393	OG0033394	OG0033395	OG0033396	OG0033397	OG0033398	OG0033399	OG0033400	OG0033401	OG0033402	OG0033403	OG0033404	OG0033405	OG0033406	OG0033407	OG0033408	OG0033409	OG0033410	OG0033411	OG0033412	OG0033413	OG0033414	OG0033415	OG0033416	OG0033417	OG0033418	OG0033419	OG0033420	OG0033421	OG0033422	OG0033423	OG0033424	OG0033425	OG0033426	OG0033427	OG0033428	OG0033429	OG0033430	OG0033431	OG0033432	OG0033433	OG0033434	OG0033435	OG0033436	OG0033437	OG0033438	OG0033439	OG0033440	OG0033441	OG0033442	OG0033443	OG0033444	OG0033445	OG0033446	OG0033447	OG0033448	OG0033449	OG0033450	OG0033451	OG0033452	OG0033453	OG0033454	OG0033455	OG0033456	OG0033457	OG0033458	OG0033459	OG0033460	OG0033461	OG0033462	OG0033463	OG0033464	OG0033465	OG0033466	OG0033467	OG0033468	OG0033469	OG0033470	OG0033471	OG0033472	OG0033473	OG0033474	OG0033475	OG0033476	OG0033477	OG0033478	OG0033479	OG0033480	OG0033481	OG0033482	OG0033483	OG0033484	OG0033485	OG0033486	OG0033487	OG0033488	OG0033489	OG0033490	OG0033491	OG0033492	OG0033493	OG0033494	OG0033495	OG0033496	OG0033497	OG0033498	OG0033499	OG0033500	OG0033501	OG0033502	OG0033503	OG0033504	OG0033505	OG0033506	OG0033507	OG0033508	OG0033509	OG0033510	OG0033511	OG0033512	OG0033513	OG0033514	OG0033515	OG0033516	OG0033517	OG0033518	OG0033519	OG0033520	OG0033521	OG0033522	OG0033523	OG0033524	OG0033525	OG0033526	OG0033527	OG0033528	OG0033529	OG0033530	OG0033531	OG0033532	OG0033533	OG0033534	OG0033535	OG0033536	OG0033537	OG0033538	OG0033539	OG0033540	OG0033541	OG0033542	OG0033543	OG0033544	OG0033545	OG0033546	OG0033547	OG0033548	OG0033549	OG0033550	OG0033551	OG0033552	OG0033553	OG0033554	OG0033555	OG0033556	OG0033557	OG0033558	OG0033559	OG0033560	OG0033561	OG0033562	OG0033563	OG0033564	OG0033565	OG0033566	OG0033567	OG0033568	OG0033569	OG0033570	OG0033571	OG0033572	OG0033573	OG0033574	OG0033575	OG0033576	OG0033577	OG0033578	OG0033579	OG0033580	OG0033581	OG0033582	OG0033583	OG0033584	OG0033585	OG0033586	OG0033587	OG0033588	OG0033589	OG0033590	OG0033591	OG0033592	OG0033593	OG0033594	OG0033595	OG0033596	OG0033597	OG0033598	OG0033599	OG0033600	OG0033601	OG0033602	OG0033603	OG0033604	OG0033605	OG0033606	OG0033607	OG0033608	OG0033609	OG0033610	OG0033611	OG0033612	OG0033613	OG0033614	OG0033615	OG0033616	OG0033617	OG0033618	OG0033619	OG0033620	OG0033621	OG0033622	OG0033623	OG0033624	OG0033625	OG0033626	OG0033627	OG0033628	OG0033629	OG0033630	OG0033631	OG0033632	OG0033633	OG0033634	OG0033635	OG0033636	OG0033637	OG0033638	OG0033639	OG0033640	OG0033641	OG0033642	OG0033643	OG0033644	OG0033645	OG0033646	OG0033647	OG0033648	OG0033649	OG0033650	OG0033651	OG0033652	OG0033653	OG0033654	OG0033655	OG0033656	OG0033657	OG0033658	OG0033659	OG0033660	OG0033661	OG0033662	OG0033663	OG0033664	OG0033665	OG0033666	OG0033667	OG0033668	OG0033669	OG0033670	OG0033671	OG0033672	OG0033673	OG0033674	OG0033675	OG0033676	OG0033677	OG0033678	OG0033679	OG0033680	OG0033681	OG0033682	OG0033683	OG0033684	OG0033685	OG0033686	OG0033687	OG0033688	OG0033689	OG0033690	OG0033691	OG0033692	OG0033693	OG0033694	OG0033695	OG0033696	OG0033697	OG0033698	OG0033699	OG0033700	OG0033701	OG0033702	OG0033703	OG0033704	OG0033705	OG0033706	OG0033707	OG0033708	OG0033709	OG0033710	OG0033711	OG0033712	OG0033713	OG0033714	OG0033715	OG0033716	OG0033717	OG0033718	OG0033719	OG0033720	OG0033721	OG0033722	OG0033723	OG0033724	OG0033725	OG0033726	OG0033727	OG0033728	OG0033729	OG0033730	OG0033731	OG0033732	OG0033733	OG0033734	OG0033735	OG0033736	OG0033737	OG0033738	OG0033739	OG0033740	OG0033741	OG0033742	OG0033743	OG0033744	OG0033745	OG0033746	OG0033747	OG0033748	OG0033749	OG0033750	OG0033751	OG0033752	OG0033753	OG0033754	OG0033755	OG0033756	OG0033757	OG0033758	OG0033759	OG0033760	OG0033761	OG0033762	OG0033763	OG0033764	OG0033765	OG0033766	OG0033767	OG0033768	OG0033769	OG0033770	OG0033771	OG0033772	OG0033773	OG0033774	OG0033775	OG0033776	OG0033777	OG0033778	OG0033779	OG0033780	OG0033781	OG0033782	OG0033783	OG0033784	OG0033785	OG0033786	OG0033787	OG0033788	OG0033789	OG0033790	OG0033791	OG0033792	OG0033793	OG0033794	OG0033795	OG0033796	OG0033797	OG0033798	OG0033799	OG0033800	OG0033801	OG0033802	OG0033803	OG0033804	OG0033805	OG0033806	OG0033807	OG0033808	OG0033809	OG0033810	OG0033811	OG0033812	OG0033813	OG0033814	OG0033815	OG0033816	OG0033817	OG0033818	OG0033819	OG0033820	OG0033821	OG0033822	OG0033823	OG0033824	OG0033825	OG0033826	OG0033827	OG0033828	OG0033829	OG0033830	OG0033831	OG0033832	OG0033833	OG0033834	OG0033835	OG0033836	OG0033837	OG0033838	OG0033839	OG0033840	OG0033841	OG0033842	OG0033843	OG0033844	OG0033845	OG0033846	OG0033847	OG0033848	OG0033849	OG0033850	OG0033851	OG0033852	OG0033853	OG0033854	OG0033855	OG0033856	OG0033857	OG0033858	OG0033859	OG0033860	OG0033861	OG0033862	OG0033863	OG0033864	OG0033865	OG0033866	OG0033867	OG0033868	OG0033869	OG0033870	OG0033871	OG0033872	OG0033873	OG0033874	OG0033875	OG0033876	OG0033877	OG0033878	OG0033879	OG0033880	OG0033881	OG0033882	OG0033883	OG0033884	OG0033885	OG0033886	OG0033887	OG0033888	OG0033889	OG0033890	OG0033891	OG0033892	OG0033893	OG0033894	OG0033895	OG0033896	OG0033897	OG0033898	OG0033899	OG0033900	OG0033901	OG0033902	OG0033903	OG0033904	OG0033905	OG0033906	OG0033907	OG0033908	OG0033909	OG0033910	OG0033911	OG0033912	OG0033913	OG0033914	OG0033915	OG0033916	OG0033917	OG0033918	OG0033919	OG0033920	OG0033921	OG0033922	OG0033923	OG0033924	OG0033925	OG0033926	OG0033927	OG0033928	OG0033929	OG0033930	OG0033931	OG0033932	OG0033933	OG0033934	OG0033935	OG0033936	OG0033937	OG0033938	OG0033939	OG0033940	OG0033941	OG0033942	OG0033943	OG0033944	OG0033945	OG0033946	OG0033947	OG0033948	OG0033949	OG0033950	OG0033951	OG0033952	OG0033953	OG0033954	OG0033955	OG0033956	OG0033957	OG0033958	OG0033959	OG0033960	OG0033961	OG0033962	OG0033963	OG0033964	OG0033965	OG0033966	OG0033967	OG0033968	OG0033969	OG0033970	OG0033971	OG0033972	OG0033973	OG0033974	OG0033975	OG0033976	OG0033977	OG0033978	OG0033979	OG0033980	OG0033981	OG0033982	OG0033983	OG0033984	OG0033985	OG0033986	OG0033987	OG0033988	OG0033989	OG0033990	OG0033991	OG0033992	OG0033993	OG0033994	OG0033995	OG0033996	OG0033997	OG0033998	OG0033999	OG0034000	OG0034001	OG0034002	OG0034003	OG0034004	OG0034005	OG0034006	OG0034007	OG0034008	OG0034009	OG0034010	OG0034011	OG0034012	OG0034013	OG0034014	OG0034015	OG0034016	OG0034017	OG0034018	OG0034019	OG0034020	OG0034021	OG0034022	OG0034023	OG0034024	OG0034025	OG0034026	OG0034027	OG0034028	OG0034029	OG0034030	OG0034031	OG0034032	OG0034033	OG0034034	OG0034035	OG0034036	OG0034037	OG0034038	OG0034039	OG0034040	OG0034041	OG0034042	OG0034043	OG0034044	OG0034045	OG0034046	OG0034047	OG0034048	OG0034049	OG0034050	OG0034051	OG0034052	OG0034053	OG0034054	OG0034055	OG0034056	OG0034057	OG0034058	OG0034059	OG0034060	OG0034061	OG0034062	OG0034063	OG0034064	OG0034065	OG0034066	OG0034067	OG0034068	OG0034069	OG0034070	OG0034071	OG0034072	OG0034073	OG0034074	OG0034075	OG0034076	OG0034077	OG0034078	OG0034079	OG0034080	OG0034081	OG0034082	OG0034083	OG0034084	OG0034085	OG0034086	OG0034087	OG0034088	OG0034089	OG0034090	OG0034091	OG0034092	OG0034093	OG0034094	OG0034095	OG0034096	OG0034097	OG0034098	OG0034099	OG0034100	OG0034101	OG0034102	OG0034103	OG0034104	OG0034105	OG0034106	OG0034107	OG0034108	OG0034109	OG0034110	OG0034111	OG0034112	OG0034113	OG0034114	OG0034115	OG0034116	OG0034117	OG0034118	OG0034119	OG0034120	OG0034121	OG0034122	OG0034123	OG0034124	OG0034125	OG0034126	OG0034127	OG0034128	OG0034129	OG0034130	OG0034131	OG0034132	OG0034133	OG0034134	OG0034135	OG0034136	OG0034137	OG0034138	OG0034139	OG0034140	OG0034141	OG0034142	OG0034143	OG0034144	OG0034145	OG0034146	OG0034147	OG0034148	OG0034149	OG0034150	OG0034151	OG0034152	OG0034153	OG0034154	OG0034155	OG0034156	OG0034157	OG0034158	OG0034159	OG0034160	OG0034161	OG0034162	OG0034163	OG0034164	OG0034165	OG0034166	OG0034167	OG0034168	OG0034169	OG0034170	OG0034171	OG0034172	OG0034173	OG0034174	OG0034175	OG0034176	OG0034177	OG0034178	OG0034179	OG0034180	OG0034181	OG0034182	OG0034183	OG0034184	OG0034185	OG0034186	OG0034187	OG0034188	OG0034189	OG0034190	OG0034191	OG0034192	OG0034193	OG0034194	OG0034195	OG0034196	OG0034197	OG0034198	OG0034199	OG0034200	OG0034201	OG0034202	OG0034203	OG0034204	OG0034205	OG0034206	OG0034207	OG0034208	OG0034209	OG0034210	OG0034211	OG0034212	OG0034213	OG0034214	OG0034215	OG0034216	OG0034217	OG0034218	OG0034219	OG0034220	OG0034221	OG0034222	OG0034223	OG0034224	OG0034225	OG0034226	OG0034227	OG0034228	OG0034229	OG0034230	OG0034231	OG0034232	OG0034233	OG0034234	OG0034235	OG0034236	OG0034237	OG0034238	OG0034239	OG0034240	OG0034241	OG0034242	OG0034243	OG0034244	OG0034245	OG0034246	OG0034247	OG0034248	OG0034249	OG0034250	OG0034251	OG0034252	OG0034253	OG0034254	OG0034255	OG0034256	OG0034257	OG0034258	OG0034259	OG0034260	OG0034261	OG0034262	OG0034263	OG0034264	OG0034265	OG0034266	OG0034267	OG0034268	OG0034269	OG0034270	OG0034271	OG0034272	OG0034273	OG0034274	OG0034275	OG0034276	OG0034277	OG0034278	OG0034279	OG0034280	OG0034281	OG0034282	OG0034283	OG0034284	OG0034285	OG0034286	OG0034287	OG0034288	OG0034289	OG0034290	OG0034291	OG0034292	OG0034293	OG0034294	OG0034295	OG0034296	OG0034297	OG0034298	OG0034299	OG0034300	OG0034301	OG0034302	OG0034303	OG0034304	OG0034305	OG0034306	OG0034307	OG0034308	OG0034309	OG0034310	OG0034311	OG0034312	OG0034313	OG0034314	OG0034315	OG0034316	OG0034317	OG0034318	OG0034319	OG0034320	OG0034321	OG0034322	OG0034323	OG0034324	OG0034325	OG0034326	OG0034327	OG0034328	OG0034329	OG0034330	OG0034331	OG0034332	OG0034333	OG0034334	OG0034335	OG0034336	OG0034337	OG0034338	OG0034339	OG0034340	OG0034341	OG0034342	OG0034343	OG0034344	OG0034345	OG0034346	OG0034347	OG0034348	OG0034349	OG0034350	OG0034351	OG0034352	OG0034353	OG0034354	OG0034355	OG0034356	OG0034357	OG0034358	OG0034359	OG0034360	OG0034361	OG0034362	OG0034363	OG0034364	OG0034365	OG0034366	OG0034367	OG0034368	OG0034369	OG0034370	OG0034371	OG0034372	OG0034373	OG0034374	OG0034375	OG0034376	OG0034377	OG0034378	OG0034379	OG0034380	OG0034381	OG0034382	OG0034383	OG0034384	OG0034385	OG0034386	OG0034387	OG0034388	OG0034389	OG0034390	OG0034391	OG0034392	OG0034393	OG0034394	OG0034395	OG0034396	OG0034397	OG0034398	OG0034399	OG0034400	OG0034401	OG0034402	OG0034403	OG0034404	OG0034405	OG0034406	OG0034407	OG0034408	OG0034409	OG0034410	OG0034411	OG0034412	OG0034413	OG0034414	OG0034415	OG0034416	OG0034417	OG0034418	OG0034419	OG0034420	OG0034421	OG0034422	OG0034423	OG0034424	OG0034425	OG0034426	OG0034427	OG0034428	OG0034429	OG0034430	OG0034431	OG0034432	OG0034433	OG0034434	OG0034435	OG0034436	OG0034437	OG0034438	OG0034439	OG0034440	OG0034441	OG0034442	OG0034443	OG0034444	OG0034445	OG0034446	OG0034447	OG0034448	OG0034449	OG0034450	OG0034451	OG0034452	OG0034453	OG0034454	OG0034455	OG0034456	OG0034457	OG0034458	OG0034459	OG0034460	OG0034461	OG0034462	OG0034463	OG0034464	OG0034465	OG0034466	OG0034467	OG0034468	OG0034469	OG0034470	OG0034471	OG0034472	OG0034473	OG0034474	OG0034475	OG0034476	OG0034477	OG0034478	OG0034479	OG0034480	OG0034481	OG0034482	OG0034483	OG0034484	OG0034485	OG0034486	OG0034487	OG0034488	OG0034489	OG0034490	OG0034491	OG0034492	OG0034493	OG0034494	OG0034495	OG0034496	OG0034497	OG0034498	OG0034499	OG0034500	OG0034501	OG0034502	OG0034503	OG0034504	OG0034505	OG0034506	OG0034507	OG0034508	OG0034509	OG0034510	OG0034511	OG0034512	OG0034513	OG0034514	OG0034515	OG0034516	OG0034517	OG0034518	OG0034519	OG0034520	OG0034521	OG0034522	OG0034523	OG0034524	OG0034525	OG0034526	OG0034527	OG0034528	OG0034529	OG0034530	OG0034531	OG0034532	OG0034533	OG0034534	OG0034535	OG0034536	OG0034537	OG0034538	OG0034539	OG0034540	OG0034541	OG0034542	OG0034543	OG0034544	OG0034545	OG0034546	OG0034547	OG0034548	OG0034549	OG0034550	OG0034551	OG0034552	OG0034553	OG0034554	OG0034555	OG0034556	OG0034557	OG0034558	OG0034559	OG0034560	OG0034561	OG0034562	OG0034563	OG0034564	OG0034565	OG0034566	OG0034567	OG0034568	OG0034569	OG0034570	OG0034571	OG0034572	OG0034573	OG0034574	OG0034575	OG0034576	OG0034577	OG0034578	OG0034579	OG0034580	OG0034581	OG0034582	OG0034583	OG0034584	OG0034585	OG0034586	OG0034587	OG0034588	OG0034589	OG0034590	OG0034591	OG0034592	OG0034593	OG0034594	OG0034595	OG0034596	OG0034597	OG0034598	OG0034599	OG0034600	OG0034601	OG0034602	OG0034603	OG0034604	OG0034605	OG0034606	OG0034607	OG0034608	OG0034609	OG0034610	OG0034611	OG0034612	OG0034613	OG0034614	OG0034615	OG0034616	OG0034617	OG0034618	OG0034619	OG0034620	OG0034621	OG0034622	OG0034623	OG0034624	OG0034625	OG0034626	OG0034627	OG0034628	OG0034629	OG0034630	OG0034631	OG0034632	OG0034633	OG0034634	OG0034635	OG0034636	OG0034637	OG0034638	OG0034639	OG0034640	OG0034641	OG0034642	OG0034643	OG0034644	OG0034645	OG0034646	OG0034647	OG0034648	OG0034649	OG0034650	OG0034651	OG0034652	OG0034653	OG0034654	OG0034655	OG0034656	OG0034657	OG0034658	OG0034659	OG0034660	OG0034661	OG0034662	OG0034663	OG0034664	OG0034665	OG0034666	OG0034667	OG0034668	OG0034669	OG0034670	OG0034671	OG0034672	OG0034673	OG0034674	OG0034675	OG0034676	OG0034677	OG0034678	OG0034679	OG0034680	OG0034681	OG0034682	OG0034683	OG0034684	OG0034685	OG0034686	OG0034687	OG0034688	OG0034689	OG0034690	OG0034691	OG0034692	OG0034693	OG0034694	OG0034695	OG0034696	OG0034697	OG0034698	OG0034699	OG0034700	OG0034701	OG0034702	OG0034703	OG0034704	OG0034705	OG0034706	OG0034707	OG0034708	OG0034709	OG0034710	OG0034711	OG0034712	OG0034713	OG0034714	OG0034715	OG0034716	OG0034717	OG0034718	OG0034719	OG0034720	OG0034721	OG0034722	OG0034723	OG0034724	OG0034725	OG0034726	OG0034727	OG0034728	OG0034729	OG0034730	OG0034731	OG0034732	OG0034733	OG0034734	OG0034735	OG0034736	OG0034737	OG0034738	OG0034739	OG0034740	OG0034741	OG0034742	OG0034743	OG0034744	OG0034745	OG0034746	OG0034747	OG0034748	OG0034749	OG0034750	OG0034751	OG0034752	OG0034753	OG0034754	OG0034755	OG0034756	OG0034757	OG0034758	OG0034759	OG0034760	OG0034761	OG0034762	OG0034763	OG0034764	OG0034765	OG0034766	OG0034767	OG0034768	OG0034769	OG0034770	OG0034771	OG0034772	OG0034773	OG0034774	OG0034775	OG0034776	OG0034777	OG0034778	OG0034779	OG0034780	OG0034781	OG0034782	OG0034783	OG0034784	OG0034785	OG0034786	OG0034787	OG0034788	OG0034789	OG0034790	OG0034791	OG0034792	OG0034793	OG0034794	OG0034795	OG0034796	OG0034797	OG0034798	OG0034799	OG0034800	OG0034801	OG0034802	OG0034803	OG0034804	OG0034805	OG0034806	OG0034807	OG0034808	OG0034809	OG0034810	OG0034811	OG0034812	OG0034813	OG0034814	OG0034815	OG0034816	OG0034817	OG0034818	OG0034819	OG0034820	OG0034821	OG0034822	OG0034823	OG0034824	OG0034825	OG0034826	OG0034827	OG0034828	OG0034829	OG0034830	OG0034831	OG0034832	OG0034833	OG0034834	OG0034835	OG0034836	OG0034837	OG0034838	OG0034839	OG0034840	OG0034841	OG0034842	OG0034843	OG0034844	OG0034845	OG0034846	OG0034847	OG0034848	OG0034849	OG0034850	OG0034851	OG0034852	OG0034853	OG0034854	OG0034855	OG0034856	OG0034857	OG0034858	OG0034859	OG0034860	OG0034861	OG0034862	OG0034863	OG0034864	OG0034865	OG0034866	OG0034867	OG0034868	OG0034869	OG0034870	OG0034871	OG0034872	OG0034873	OG0034874	OG0034875	OG0034876	OG0034877	OG0034878	OG0034879	OG0034880	OG0034881	OG0034882	OG0034883	OG0034884	OG0034885	OG0034886	OG0034887	OG0034888	OG0034889	OG0034890	OG0034891	OG0034892	OG0034893	OG0034894	OG0034895	OG0034896	OG0034897	OG0034898	OG0034899	OG0034900	OG0034901	OG0034902	OG0034903	OG0034904	OG0034905	OG0034906	OG0034907	OG0034908	OG0034909	OG0034910	OG0034911	OG0034912	OG0034913	OG0034914	OG0034915	OG0034916	OG0034917	OG0034918	OG0034919	OG0034920	OG0034921	OG0034922	OG0034923	OG0034924	OG0034925	OG0034926	OG0034927	OG0034928	OG0034929	OG0034930	OG0034931	OG0034932	OG0034933	OG0034934	OG0034935	OG0034936	OG0034937	OG0034938	OG0034939	OG0034940	OG0034941	OG0034942	OG0034943	OG0034944	OG0034945	OG0034946	OG0034947	OG0034948	OG0034949	OG0034950	OG0034951	OG0034952	OG0034953	OG0034954	OG0034955	OG0034956	OG0034957	OG0034958	OG0034959	OG0034960	OG0034961	OG0034962	OG0034963	OG0034964	OG0034965	OG0034966	OG0034967	OG0034968	OG0034969	OG0034970	OG0034971	OG0034972	OG0034973	OG0034974	OG0034975	OG0034976	OG0034977	OG0034978	OG0034979	OG0034980	OG0034981	OG0034982	OG0034983	OG0034984	OG0034985	OG0034986	OG0034987	OG0034988	OG0034989	OG0034990	OG0034991	OG0034992	OG0034993	OG0034994	OG0034995	OG0034996	OG0034997	OG0034998	OG0034999	OG0035000	OG0035001	OG0035002	OG0035003	OG0035004	OG0035005	OG0035006	OG0035007	OG0035008	OG0035009	OG0035010	OG0035011	OG0035012	OG0035013	OG0035014	OG0035015	OG0035016	OG0035017	OG0035018	OG0035019	OG0035020	OG0035021	OG0035022	OG0035023	OG0035024	OG0035025	OG0035026	OG0035027	OG0035028	OG0035029	OG0035030	OG0035031	OG0035032	OG0035033	OG0035034	OG0035035	OG0035036	OG0035037	OG0035038	OG0035039	OG0035040	OG0035041	OG0035042	OG0035043	OG0035044	OG0035045	OG0035046	OG0035047	OG0035048	OG0035049	OG0035050	OG0035051	OG0035052	OG0035053	OG0035054	OG0035055	OG0035056	OG0035057	OG0035058	OG0035059	OG0035060	OG0035061	OG0035062	OG0035063	OG0035064	OG0035065	OG0035066	OG0035067	OG0035068	OG0035069	OG0035070	OG0035071	OG0035072	OG0035073	OG0035074	OG0035075	OG0035076	OG0035077	OG0035078	OG0035079	OG0035080	OG0035081	OG0035082	OG0035083	OG0035084	OG0035085	OG0035086	OG0035087	OG0035088	OG0035089	OG0035090	OG0035091	OG0035092	OG0035093	OG0035094	OG0035095	OG0035096	OG0035097	OG0035098	OG0035099	OG0035100	OG0035101	OG0035102	OG0035103	OG0035104	OG0035105	OG0035106	OG0035107	OG0035108	OG0035109	OG0035110	OG0035111	OG0035112	OG0035113	OG0035114	OG0035115	OG0035116	OG0035117	OG0035118	OG0035119	OG0035120	OG0035121	OG0035122	OG0035123	OG0035124	OG0035125	OG0035126	OG0035127	OG0035128	OG0035129	OG0035130	OG0035131	OG0035132	OG0035133	OG0035134	OG0035135	OG0035136	OG0035137	OG0035138	OG0035139	OG0035140	OG0035141	OG0035142	OG0035143	OG0035144	OG0035145	OG0035146	OG0035147	OG0035148	OG0035149	OG0035150	OG0035151	OG0035152	OG0035153	OG0035154	OG0035155	OG0035156	OG0035157	OG0035158	OG0035159	OG0035160	OG0035161	OG0035162	OG0035163	OG0035164	OG0035165	OG0035166	OG0035167	OG0035168	OG0035169	OG0035170	OG0035171	OG0035172	OG0035173	OG0035174	OG0035175	OG0035176	OG0035177	OG0035178	OG0035179	OG0035180	OG0035181	OG0035182	OG0035183	OG0035184	OG0035185	OG0035186	OG0035187	OG0035188	OG0035189	OG0035190	OG0035191	OG0035192	OG0035193	OG0035194	OG0035195	OG0035196	OG0035197	OG0035198	OG0035199	OG0035200	OG0035201	OG0035202	OG0035203	OG0035204	OG0035205	OG0035206	OG0035207	OG0035208	OG0035209	OG0035210	OG0035211	OG0035212	OG0035213	OG0035214	OG0035215	OG0035216	OG0035217	OG0035218	OG0035219	OG0035220	OG0035221	OG0035222	OG0035223	OG0035224	OG0035225	OG0035226	OG0035227	OG0035228	OG0035229	OG0035230	OG0035231	OG0035232	OG0035233	OG0035234	OG0035235	OG0035236	OG0035237	OG0035238	OG0035239	OG0035240	OG0035241	OG0035242	OG0035243	OG0035244	OG0035245	OG0035246	OG0035247	OG0035248	OG0035249	OG0035250	OG0035251	OG0035252	OG0035253	OG0035254	OG0035255	OG0035256	OG0035257	OG0035258	OG0035259	OG0035260	OG0035261	OG0035262	OG0035263	OG0035264	OG0035265	OG0035266	OG0035267	OG0035268	OG0035269	OG0035270	OG0035271	OG0035272	OG0035273	OG0035274	OG0035275	OG0035276	OG0035277	OG0035278	OG0035279	OG0035280	OG0035281	OG0035282	OG0035283	OG0035284	OG0035285	OG0035286	OG0035287	OG0035288	OG0035289	OG0035290	OG0035291	OG0035292	OG0035293	OG0035294	OG0035295	OG0035296	OG0035297	OG0035298	OG0035299	OG0035300	OG0035301	OG0035302	OG0035303	OG0035304	OG0035305	OG0035306	OG0035307	OG0035308	OG0035309	OG0035310	OG0035311	OG0035312	OG0035313	OG0035314	OG0035315	OG0035316	OG0035317	OG0035318	OG0035319	OG0035320	OG0035321	OG0035322	OG0035323	OG0035324	OG0035325	OG0035326	OG0035327	OG0035328	OG0035329	OG0035330	OG0035331	OG0035332	OG0035333	OG0035334	OG0035335	OG0035336	OG0035337	OG0035338	OG0035339	OG0035340	OG0035341	OG0035342	OG0035343	OG0035344	OG0035345	OG0035346	OG0035347	OG0035348	OG0035349	OG0035350	OG0035351	OG0035352	OG0035353	OG0035354	OG0035355	OG0035356	OG0035357	OG0035358	OG0035359	OG0035360	OG0035361	OG0035362	OG0035363	OG0035364	OG0035365	OG0035366	OG0035367	OG0035368	OG0035369	OG0035370	OG0035371	OG0035372	OG0035373	OG0035374	OG0035375	OG0035376	OG0035377	OG0035378	OG0035379	OG0035380	OG0035381	OG0035382	OG0035383	OG0035384	OG0035385	OG0035386	OG0035387	OG0035388	OG0035389	OG0035390	OG0035391	OG0035392	OG0035393	OG0035394	OG0035395	OG0035396	OG0035397	OG0035398	OG0035399	OG0035400	OG0035401	OG0035402	OG0035403	OG0035404	OG0035405	OG0035406	OG0035407	OG0035408	OG0035409	OG0035410	OG0035411	OG0035412	OG0035413	OG0035414	OG0035415	OG0035416	OG0035417	OG0035418	OG0035419	OG0035420	OG0035421	OG0035422	OG0035423	OG0035424	OG0035425	OG0035426	OG0035427	OG0035428	OG0035429	OG0035430	OG0035431	OG0035432	OG0035433	OG0035434	OG0035435	OG0035436	OG0035437	OG0035438	OG0035439	OG0035440	OG0035441	OG0035442	OG0035443	OG0035444	OG0035445	OG0035446	OG0035447	OG0035448	OG0035449	OG0035450	OG0035451	OG0035452	OG0035453	OG0035454	OG0035455	OG0035456	OG0035457	OG0035458	OG0035459	OG0035460	OG0035461	OG0035462	OG0035463	OG0035464	OG0035465	OG0035466	OG0035467	OG0035468	OG0035469	OG0035470	OG0035471	OG0035472	OG0035473	OG0035474	OG0035475	OG0035476	OG0035477	OG0035478	OG0035479	OG0035480	OG0035481	OG0035482	OG0035483	OG0035484	OG0035485	OG0035486	OG0035487	OG0035488	OG0035489	OG0035490	OG0035491	OG0035492	OG0035493	OG0035494	OG0035495	OG0035496	OG0035497	OG0035498	OG0035499	OG0035500	OG0035501	OG0035502	OG0035503	OG0035504	OG0035505	OG0035506	OG0035507	OG0035508	OG0035509	OG0035510	OG0035511	OG0035512	OG0035513	OG0035514	OG0035515	OG0035516	OG0035517	OG0035518	OG0035519	OG0035520	OG0035521	OG0035522	OG0035523	OG0035524	OG0035525	OG0035526	OG0035527	OG0035528	OG0035529	OG0035530	OG0035531	OG0035532	OG0035533	OG0035534	OG0035535	OG0035536	OG0035537	OG0035538	OG0035539	OG0035540	OG0035541	OG0035542	OG0035543	OG0035544	OG0035545	OG0035546	OG0035547	OG0035548	OG0035549	OG0035550	OG0035551	OG0035552	OG0035553	OG0035554	OG0035555	OG0035556	OG0035557	OG0035558	OG0035559	OG0035560	OG0035561	OG0035562	OG0035563	OG0035564	OG0035565	OG0035566	OG0035567	OG0035568	OG0035569	OG0035570	OG0035571	OG0035572	OG0035573	OG0035574	OG0035575	OG0035576	OG0035577	OG0035578	OG0035579	OG0035580	OG0035581	OG0035582	OG0035583	OG0035584	OG0035585	OG0035586	OG0035587	OG0035588	OG0035589	OG0035590	OG0035591	OG0035592	OG0035593	OG0035594	OG0035595	OG0035596	OG0035597	OG0035598	OG0035599	OG0035600	OG0035601	OG0035602	OG0035603	OG0035604	OG0035605	OG0035606	OG0035607	OG0035608	OG0035609	OG0035610	OG0035611	OG0035612	OG0035613	OG0035614	OG0035615	OG0035616	OG0035617	OG0035618	OG0035619	OG0035620	OG0035621	OG0035622	OG0035623	OG0035624	OG0035625	OG0035626	OG0035627	OG0035628	OG0035629	OG0035630	OG0035631	OG0035632	OG0035633	OG0035634	OG0035635	OG0035636	OG0035637	OG0035638	OG0035639	OG0035640	OG0035641	OG0035642	OG0035643	OG0035644	OG0035645	OG0035646	OG0035647	OG0035648	OG0035649	OG0035650	OG0035651	OG0035652	OG0035653	OG0035654	OG0035655	OG0035656	OG0035657	OG0035658	OG0035659	OG0035660	OG0035661	OG0035662	OG0035663	OG0035664	OG0035665	OG0035666	OG0035667	OG0035668	OG0035669	OG0035670	OG0035671	OG0035672	OG0035673	OG0035674	OG0035675	OG0035676	OG0035677	OG0035678	OG0035679	OG0035680	OG0035681	OG0035682	OG0035683	OG0035684	OG0035685	OG0035686	OG0035687	OG0035688	OG0035689	OG0035690	OG0035691	OG0035692	OG0035693	OG0035694	OG0035695	OG0035696	OG0035697	OG0035698	OG0035699	OG0035700	OG0035701	OG0035702	OG0035703	OG0035704	OG0035705	OG0035706	OG0035707	OG0035708	OG0035709	OG0035710	OG0035711	OG0035712	OG0035713	OG0035714	OG0035715	OG0035716	OG0035717	OG0035718	OG0035719	OG0035720	OG0035721	OG0035722	OG0035723	OG0035724	OG0035725	OG0035726	OG0035727	OG0035728	OG0035729	OG0035730	OG0035731	OG0035732	OG0035733	OG0035734	OG0035735	OG0035736	OG0035737	OG0035738	OG0035739	OG0035740	OG0035741	OG0035742	OG0035743	OG0035744	OG0035745	OG0035746	OG0035747	OG0035748	OG0035749	OG0035750	OG0035751	OG0035752	OG0035753	OG0035754	OG0035755	OG0035756	OG0035757	OG0035758	OG0035759	OG0035760	OG0035761	OG0035762	OG0035763	OG0035764	OG0035765	OG0035766	OG0035767	OG0035768	OG0035769	OG0035770	OG0035771	OG0035772	OG0035773	OG0035774	OG0035775	OG0035776	OG0035777	OG0035778	OG0035779	OG0035780	OG0035781	OG0035782	OG0035783	OG0035784	OG0035785	OG0035786	OG0035787	OG0035788	OG0035789	OG0035790	OG0035791	OG0035792	OG0035793	OG0035794	OG0035795	OG0035796	OG0035797	OG0035798	OG0035799	OG0035800	OG0035801	OG0035802	OG0035803	OG0035804	OG0035805	OG0035806	OG0035807	OG0035808	OG0035809	OG0035810	OG0035811	OG0035812	OG0035813	OG0035814	OG0035815	OG0035816	OG0035817	OG0035818	OG0035819	OG0035820	OG0035821	OG0035822	OG0035823	OG0035824	OG0035825	OG0035826	OG0035827	OG0035828	OG0035829	OG0035830	OG0035831	OG0035832	OG0035833	OG0035834	OG0035835	OG0035836	OG0035837	OG0035838	OG0035839	OG0035840	OG0035841	OG0035842	OG0035843	OG0035844	OG0035845	OG0035846	OG0035847	OG0035848	OG0035849	OG0035850	OG0035851	OG0035852	OG0035853	OG0035854	OG0035855	OG0035856	OG0035857	OG0035858	OG0035859	OG0035860	OG0035861	OG0035862	OG0035863	OG0035864	OG0035865	OG0035866	OG0035867	OG0035868	OG0035869	OG0035870	OG0035871	OG0035872	OG0035873	OG0035874	OG0035875	OG0035876	OG0035877	OG0035878	OG0035879	OG0035880	OG0035881	OG0035882	OG0035883	OG0035884	OG0035885	OG0035886	OG0035887	OG0035888	OG0035889	OG0035890	OG0035891	OG0035892	OG0035893	OG0035894	OG0035895	OG0035896	OG0035897	OG0035898	OG0035899	OG0035900	OG0035901	OG0035902	OG0035903	OG0035904	OG0035905	OG0035906	OG0035907	OG0035908	OG0035909	OG0035910	OG0035911	OG0035912	OG0035913	OG0035914	OG0035915	OG0035916	OG0035917	OG0035918	OG0035919	OG0035920	OG0035921	OG0035922	OG0035923	OG0035924	OG0035925	OG0035926	OG0035927	OG0035928	OG0035929	OG0035930	OG0035931	OG0035932	OG0035933	OG0035934	OG0035935	OG0035936	OG0035937	OG0035938	OG0035939	OG0035940	OG0035941	OG0035942	OG0035943	OG0035944	OG0035945	OG0035946	OG0035947	OG0035948	OG0035949	OG0035950	OG0035951	OG0035952	OG0035953	OG0035954	OG0035955	OG0035956	OG0035957	OG0035958	OG0035959	OG0035960	OG0035961	OG0035962	OG0035963	OG0035964	OG0035965	OG0035966	OG0035967	OG0035968	OG0035969	OG0035970	OG0035971	OG0035972	OG0035973	OG0035974	OG0035975	OG0035976	OG0035977	OG0035978	OG0035979	OG0035980	OG0035981	OG0035982	OG0035983	OG0035984	OG0035985	OG0035986	OG0035987	OG0035988	OG0035989	OG0035990	OG0035991	OG0035992	OG0035993	OG0035994	OG0035995	OG0035996	OG0035997	OG0035998	OG0035999	OG0036000	OG0036001	OG0036002	OG0036003	OG0036004	OG0036005	OG0036006	OG0036007	OG0036008	OG0036009	OG0036010	OG0036011	OG0036012	OG0036013	OG0036014	OG0036015	OG0036016	OG0036017	OG0036018	OG0036019	OG0036020	OG0036021	OG0036022	OG0036023	OG0036024	OG0036025	OG0036026	OG0036027	OG0036028	OG0036029	OG0036030	OG0036031	OG0036032	OG0036033	OG0036034	OG0036035	OG0036036	OG0036037	OG0036038	OG0036039	OG0036040	OG0036041	OG0036042	OG0036043	OG0036044	OG0036045	OG0036046	OG0036047	OG0036048	OG0036049	OG0036050	OG0036051	OG0036052	OG0036053	OG0036054	OG0036055	OG0036056	OG0036057	OG0036058	OG0036059	OG0036060	OG0036061	OG0036062	OG0036063	OG0036064	OG0036065	OG0036066	OG0036067	OG0036068	OG0036069	OG0036070	OG0036071	OG0036072	OG0036073	OG0036074	OG0036075	OG0036076	OG0036077	OG0036078	OG0036079	OG0036080	OG0036081	OG0036082	OG0036083	OG0036084	OG0036085	OG0036086	OG0036087	OG0036088	OG0036089	OG0036090	OG0036091	OG0036092	OG0036093	OG0036094	OG0036095	OG0036096	OG0036097	OG0036098	OG0036099	OG0036100	OG0036101	OG0036102	OG0036103	OG0036104	OG0036105	OG0036106	OG0036107	OG0036108	OG0036109	OG0036110	OG0036111	OG0036112	OG0036113	OG0036114	OG0036115	OG0036116	OG0036117	OG0036118	OG0036119	OG0036120	OG0036121	OG0036122	OG0036123	OG0036124	OG0036125	OG0036126	OG0036127	OG0036128	OG0036129	OG0036130	OG0036131	OG0036132	OG0036133	OG0036134	OG0036135	OG0036136	OG0036137	OG0036138	OG0036139	OG0036140	OG0036141	OG0036142	OG0036143	OG0036144	OG0036145	OG0036146	OG0036147	OG0036148	OG0036149	OG0036150	OG0036151	OG0036152	OG0036153	OG0036154	OG0036155	OG0036156	OG0036157	OG0036158	OG0036159	OG0036160	OG0036161	OG0036162	OG0036163	OG0036164	OG0036165	OG0036166	OG0036167	OG0036168	OG0036169	OG0036170	OG0036171	OG0036172	OG0036173	OG0036174	OG0036175	OG0036176	OG0036177	OG0036178	OG0036179	OG0036180	OG0036181	OG0036182	OG0036183	OG0036184	OG0036185	OG0036186	OG0036187	OG0036188	OG0036189	OG0036190	OG0036191	OG0036192	OG0036193	OG0036194	OG0036195	OG0036196	OG0036197	OG0036198	OG0036199	OG0036200	OG0036201	OG0036202	OG0036203	OG0036204	OG0036205	OG0036206	OG0036207	OG0036208	OG0036209	OG0036210	OG0036211	OG0036212	OG0036213	OG0036214	OG0036215	OG0036216	OG0036217	OG0036218	OG0036219	OG0036220	OG0036221	OG0036222	OG0036223	OG0036224	OG0036225	OG0036226	OG0036227	OG0036228	OG0036229	OG0036230	OG0036231	OG0036232	OG0036233	OG0036234	OG0036235	OG0036236	OG0036237	OG0036238	OG0036239	OG0036240	OG0036241	OG0036242	OG0036243	OG0036244	OG0036245	OG0036246	OG0036247	OG0036248	OG0036249	OG0036250	OG0036251	OG0036252	OG0036253	OG0036254	OG0036255	OG0036256	OG0036257	OG0036258	OG0036259	OG0036260	OG0036261	OG0036262	OG0036263	OG0036264	OG0036265	OG0036266	OG0036267	OG0036268	OG0036269	OG0036270	OG0036271	OG0036272	OG0036273	OG0036274	OG0036275	OG0036276	OG0036277	OG0036278	OG0036279	OG0036280	OG0036281	OG0036282	OG0036283	OG0036284	OG0036285	OG0036286	OG0036287	OG0036288	OG0036289	OG0036290	OG0036291	OG0036292	OG0036293	OG0036294	OG0036295	OG0036296	OG0036297	OG0036298	OG0036299	OG0036300	OG0036301	OG0036302	OG0036303	OG0036304	OG0036305	OG0036306	OG0036307	OG0036308	OG0036309	OG0036310	OG0036311	OG0036312	OG0036313	OG0036314	OG0036315	OG0036316	OG0036317	OG0036318	OG0036319	OG0036320	OG0036321	OG0036322	OG0036323	OG0036324	OG0036325	OG0036326	OG0036327	OG0036328	OG0036329	OG0036330	OG0036331	OG0036332	OG0036333	OG0036334	OG0036335	OG0036336	OG0036337	OG0036338	OG0036339	OG0036340	OG0036341	OG0036342	OG0036343	OG0036344	OG0036345	OG0036346	OG0036347	OG0036348	OG0036349	OG0036350	OG0036351	OG0036352	OG0036353	OG0036354	OG0036355	OG0036356	OG0036357	OG0036358	OG0036359	OG0036360	OG0036361	OG0036362	OG0036363	OG0036364	OG0036365	OG0036366	OG0036367	OG0036368	OG0036369	OG0036370	OG0036371	OG0036372	OG0036373	OG0036374	OG0036375	OG0036376	OG0036377	OG0036378	OG0036379	OG0036380	OG0036381	OG0036382	OG0036383	OG0036384	OG0036385	OG0036386	OG0036387	OG0036388	OG0036389	OG0036390	OG0036391	OG0036392	OG0036393	OG0036394	OG0036395	OG0036396	OG0036397	OG0036398	OG0036399	OG0036400	OG0036401	OG0036402	OG0036403	OG0036404	OG0036405	OG0036406	OG0036407	OG0036408	OG0036409	OG0036410	OG0036411	OG0036412	OG0036413	OG0036414	OG0036415	OG0036416	OG0036417	OG0036418	OG0036419	OG0036420	OG0036421	OG0036422	OG0036423	OG0036424	OG0036425	OG0036426	OG0036427	OG0036428	OG0036429	OG0036430	OG0036431	OG0036432	OG0036433	OG0036434	OG0036435	OG0036436	OG0036437	OG0036438	OG0036439	OG0036440	OG0036441	OG0036442	OG0036443	OG0036444	OG0036445	OG0036446	OG0036447	OG0036448	OG0036449	OG0036450	OG0036451	OG0036452	OG0036453	OG0036454	OG0036455	OG0036456	OG0036457	OG0036458	OG0036459	OG0036460	OG0036461	OG0036462	OG0036463	OG0036464	OG0036465	OG0036466	OG0036467	OG0036468	OG0036469	OG0036470	OG0036471	OG0036472	OG0036473	OG0036474	OG0036475	OG0036476	OG0036477	OG0036478	OG0036479	OG0036480	OG0036481	OG0036482	OG0036483	OG0036484	OG0036485	OG0036486	OG0036487	OG0036488	OG0036489	OG0036490	OG0036491	OG0036492	OG0036493	OG0036494	OG0036495	OG0036496	OG0036497	OG0036498	OG0036499	OG0036500	OG0036501	OG0036502	OG0036503	OG0036504	OG0036505	OG0036506	OG0036507	OG0036508	OG0036509	OG0036510	OG0036511	OG0036512	OG0036513	OG0036514	OG0036515	OG0036516	OG0036517	OG0036518	OG0036519	OG0036520	OG0036521	OG0036522	OG0036523	OG0036524	OG0036525	OG0036526	OG0036527	OG0036528	OG0036529	OG0036530	OG0036531	OG0036532	OG0036533	OG0036534	OG0036535	OG0036536	OG0036537	OG0036538	OG0036539	OG0036540	OG0036541	OG0036542	OG0036543	OG0036544	OG0036545	OG0036546	OG0036547	OG0036548	OG0036549	OG0036550	OG0036551	OG0036552	OG0036553	OG0036554	OG0036555	OG0036556	OG0036557	OG0036558	OG0036559	OG0036560	OG0036561	OG0036562	OG0036563	OG0036564	OG0036565	OG0036566	OG0036567	OG0036568	OG0036569	OG0036570	OG0036571	OG0036572	OG0036573	OG0036574	OG0036575	OG0036576	OG0036577	OG0036578	OG0036579	OG0036580	OG0036581	OG0036582	OG0036583	OG0036584	OG0036585	OG0036586	OG0036587	OG0036588	OG0036589	OG0036590	OG0036591	OG0036592	OG0036593	OG0036594	OG0036595	OG0036596	OG0036597	OG0036598	OG0036599	OG0036600	OG0036601	OG0036602	OG0036603	OG0036604	OG0036605	OG0036606	OG0036607	OG0036608	OG0036609	OG0036610	OG0036611	OG0036612	OG0036613	OG0036614	OG0036615	OG0036616	OG0036617	OG0036618	OG0036619	OG0036620	OG0036621	OG0036622	OG0036623	OG0036624	OG0036625	OG0036626	OG0036627	OG0036628	OG0036629	OG0036630	OG0036631	OG0036632	OG0036633	OG0036634	OG0036635	OG0036636	OG0036637	OG0036638	OG0036639	OG0036640	OG0036641	OG0036642	OG0036643	OG0036644	OG0036645	OG0036646	OG0036647	OG0036648	OG0036649	OG0036650	OG0036651	OG0036652	OG0036653	OG0036654	OG0036655	OG0036656	OG0036657	OG0036658	OG0036659	OG0036660	OG0036661	OG0036662	OG0036663	OG0036664	OG0036665	OG0036666	OG0036667	OG0036668	OG0036669	OG0036670	OG0036671	OG0036672	OG0036673	OG0036674	OG0036675	OG0036676	OG0036677	OG0036678	OG0036679	OG0036680	OG0036681	OG0036682	OG0036683	OG0036684	OG0036685	OG0036686	OG0036687	OG0036688	OG0036689	OG0036690	OG0036691	OG0036692	OG0036693	OG0036694	OG0036695	OG0036696	OG0036697	OG0036698	OG0036699	OG0036700	OG0036701	OG0036702	OG0036703	OG0036704	OG0036705	OG0036706	OG0036707	OG0036708	OG0036709	OG0036710	OG0036711	OG0036712	OG0036713	OG0036714	OG0036715	OG0036716	OG0036717	OG0036718	OG0036719	OG0036720	OG0036721	OG0036722	OG0036723	OG0036724	OG0036725	OG0036726	OG0036727	OG0036728	OG0036729	OG0036730	OG0036731	OG0036732	OG0036733	OG0036734	OG0036735	OG0036736	OG0036737	OG0036738	OG0036739	OG0036740	OG0036741	OG0036742	OG0036743	OG0036744	OG0036745	OG0036746	OG0036747	OG0036748	OG0036749	OG0036750	OG0036751	OG0036752	OG0036753	OG0036754	OG0036755	OG0036756	OG0036757	OG0036758	OG0036759	OG0036760	OG0036761	OG0036762	OG0036763	OG0036764	OG0036765	OG0036766	OG0036767	OG0036768	OG0036769	OG0036770	OG0036771	OG0036772	OG0036773	OG0036774	OG0036775	OG0036776	OG0036777	OG0036778	OG0036779	OG0036780	OG0036781	OG0036782	OG0036783	OG0036784	OG0036785	OG0036786	OG0036787	OG0036788	OG0036789	OG0036790	OG0036791	OG0036792	OG0036793	OG0036794	OG0036795	OG0036796	OG0036797	OG0036798	OG0036799	OG0036800	OG0036801	OG0036802	OG0036803	OG0036804	OG0036805	OG0036806	OG0036807	OG0036808	OG0036809	OG0036810	OG0036811	OG0036812	OG0036813	OG0036814	OG0036815	OG0036816	OG0036817	OG0036818	OG0036819	OG0036820	OG0036821	OG0036822	OG0036823	OG0036824	OG0036825	OG0036826	OG0036827	OG0036828	OG0036829	OG0036830	OG0036831	OG0036832	OG0036833	OG0036834	OG0036835	OG0036836	OG0036837	OG0036838	OG0036839	OG0036840	OG0036841	OG0036842	OG0036843	OG0036844	OG0036845	OG0036846	OG0036847	OG0036848	OG0036849	OG0036850	OG0036851	OG0036852	OG0036853	OG0036854	OG0036855	OG0036856	OG0036857	OG0036858	OG0036859	OG0036860	OG0036861	OG0036862	OG0036863	OG0036864	OG0036865	OG0036866	OG0036867	OG0036868	OG0036869	OG0036870	OG0036871	OG0036872	OG0036873	OG0036874	OG0036875	OG0036876	OG0036877	OG0036878	OG0036879	OG0036880	OG0036881	OG0036882	OG0036883	OG0036884	OG0036885	OG0036886	OG0036887	OG0036888	OG0036889	OG0036890	OG0036891	OG0036892	OG0036893	OG0036894	OG0036895	OG0036896	OG0036897	OG0036898	OG0036899	OG0036900	OG0036901	OG0036902	OG0036903	OG0036904	OG0036905	OG0036906	OG0036907	OG0036908	OG0036909	OG0036910	OG0036911	OG0036912	OG0036913	OG0036914	OG0036915	OG0036916	OG0036917	OG0036918	OG0036919	OG0036920	OG0036921	OG0036922	OG0036923	OG0036924	OG0036925	OG0036926	OG0036927	OG0036928	OG0036929	OG0036930	OG0036931	OG0036932	OG0036933	OG0036934	OG0036935	OG0036936	OG0036937	OG0036938	OG0036939	OG0036940	OG0036941	OG0036942	OG0036943	OG0036944	OG0036945	OG0036946	OG0036947	OG0036948	OG0036949	OG0036950	OG0036951	OG0036952	OG0036953	OG0036954	OG0036955	OG0036956	OG0036957	OG0036958	OG0036959	OG0036960	OG0036961	OG0036962	OG0036963	OG0036964	OG0036965	OG0036966	OG0036967	OG0036968	OG0036969	OG0036970	OG0036971	OG0036972	OG0036973	OG0036974	OG0036975	OG0036976	OG0036977	OG0036978	OG0036979	OG0036980	OG0036981	OG0036982	OG0036983	OG0036984	OG0036985	OG0036986	OG0036987	OG0036988	OG0036989	OG0036990	OG0036991	OG0036992	OG0036993	OG0036994	OG0036995	OG0036996	OG0036997	OG0036998	OG0036999	OG0037000	OG0037001	OG0037002	OG0037003	OG0037004	OG0037005	OG0037006	OG0037007	OG0037008	OG0037009	OG0037010	OG0037011	OG0037012	OG0037013	OG0037014	OG0037015	OG0037016	OG0037017	OG0037018	OG0037019	OG0037020	OG0037021	OG0037022	OG0037023	OG0037024	OG0037025	OG0037026	OG0037027	OG0037028	OG0037029	OG0037030	OG0037031	OG0037032	OG0037033	OG0037034	OG0037035	OG0037036	OG0037037	OG0037038	OG0037039	OG0037040	OG0037041	OG0037042	OG0037043	OG0037044	OG0037045	OG0037046	OG0037047	OG0037048	OG0037049	OG0037050	OG0037051	OG0037052	OG0037053	OG0037054	OG0037055	OG0037056	OG0037057	OG0037058	OG0037059	OG0037060	OG0037061	OG0037062	OG0037063	OG0037064	OG0037065	OG0037066	OG0037067	OG0037068	OG0037069	OG0037070	OG0037071	OG0037072	OG0037073	OG0037074	OG0037075	OG0037076	OG0037077	OG0037078	OG0037079	OG0037080	OG0037081	OG0037082	OG0037083	OG0037084	OG0037085	OG0037086	OG0037087	OG0037088	OG0037089	OG0037090	OG0037091	OG0037092	OG0037093	OG0037094	OG0037095	OG0037096	OG0037097	OG0037098	OG0037099	OG0037100	OG0037101	OG0037102	OG0037103	OG0037104	OG0037105	OG0037106	OG0037107	OG0037108	OG0037109	OG0037110	OG0037111	OG0037112	OG0037113	OG0037114	OG0037115	OG0037116	OG0037117	OG0037118	OG0037119	OG0037120	OG0037121	OG0037122	OG0037123	OG0037124	OG0037125	OG0037126	OG0037127	OG0037128	OG0037129	OG0037130	OG0037131	OG0037132	OG0037133	OG0037134	OG0037135	OG0037136	OG0037137	OG0037138	OG0037139	OG0037140	OG0037141	OG0037142	OG0037143	OG0037144	OG0037145	OG0037146	OG0037147	OG0037148	OG0037149	OG0037150	OG0037151	OG0037152	OG0037153	OG0037154	OG0037155	OG0037156	OG0037157	OG0037158	OG0037159	OG0037160	OG0037161	OG0037162	OG0037163	OG0037164	OG0037165	OG0037166	OG0037167	OG0037168	OG0037169	OG0037170	OG0037171	OG0037172	OG0037173	OG0037174	OG0037175	OG0037176	OG0037177	OG0037178	OG0037179	OG0037180	OG0037181	OG0037182	OG0037183	OG0037184	OG0037185	OG0037186	OG0037187	OG0037188	OG0037189	OG0037190	OG0037191	OG0037192	OG0037193	OG0037194	OG0037195	OG0037196	OG0037197	OG0037198	OG0037199	OG0037200	OG0037201	OG0037202	OG0037203	OG0037204	OG0037205	OG0037206	OG0037207	OG0037208	OG0037209	OG0037210	OG0037211	OG0037212	OG0037213	OG0037214	OG0037215	OG0037216	OG0037217	OG0037218	OG0037219	OG0037220	OG0037221	OG0037222	OG0037223	OG0037224	OG0037225	OG0037226	OG0037227	OG0037228	OG0037229	OG0037230	OG0037231	OG0037232	OG0037233	OG0037234	OG0037235	OG0037236	OG0037237	OG0037238	OG0037239	OG0037240	OG0037241	OG0037242	OG0037243	OG0037244	OG0037245	OG0037246	OG0037247	OG0037248	OG0037249	OG0037250	OG0037251	OG0037252	OG0037253	OG0037254	OG0037255	OG0037256	OG0037257	OG0037258	OG0037259	OG0037260	OG0037261	OG0037262	OG0037263	OG0037264	OG0037265	OG0037266	OG0037267	OG0037268	OG0037269	OG0037270	OG0037271	OG0037272	OG0037273	OG0037274	OG0037275	OG0037276	OG0037277	OG0037278	OG0037279	OG0037280	OG0037281	OG0037282	OG0037283	OG0037284	OG0037285	OG0037286	OG0037287	OG0037288	OG0037289	OG0037290	OG0037291	OG0037292	OG0037293	OG0037294	OG0037295	OG0037296	OG0037297	OG0037298	OG0037299	OG0037300	OG0037301	OG0037302	OG0037303	OG0037304	OG0037305	OG0037306	OG0037307	OG0037308	OG0037309	OG0037310	OG0037311	OG0037312	OG0037313	OG0037314	OG0037315	OG0037316	OG0037317	OG0037318	OG0037319	OG0037320	OG0037321	OG0037322	OG0037323	OG0037324	OG0037325	OG0037326	OG0037327	OG0037328	OG0037329	OG0037330	OG0037331	OG0037332	OG0037333	OG0037334	OG0037335	OG0037336	OG0037337	OG0037338	OG0037339	OG0037340	OG0037341	OG0037342	OG0037343	OG0037344	OG0037345	OG0037346	OG0037347	OG0037348	OG0037349	OG0037350	OG0037351	OG0037352	OG0037353	OG0037354	OG0037355	OG0037356	OG0037357	OG0037358	OG0037359	OG0037360	OG0037361	OG0037362	OG0037363	OG0037364	OG0037365	OG0037366	OG0037367	OG0037368	OG0037369	OG0037370	OG0037371	OG0037372	OG0037373	OG0037374	OG0037375	OG0037376	OG0037377	OG0037378	OG0037379	OG0037380	OG0037381	OG0037382	OG0037383	OG0037384	OG0037385	OG0037386	OG0037387	OG0037388	OG0037389	OG0037390	OG0037391	OG0037392	OG0037393	OG0037394	OG0037395	OG0037396	OG0037397	OG0037398	OG0037399	OG0037400	OG0037401	OG0037402	OG0037403	OG0037404	OG0037405	OG0037406	OG0037407	OG0037408	OG0037409	OG0037410	OG0037411	OG0037412	OG0037413	OG0037414	OG0037415	OG0037416	OG0037417	OG0037418	OG0037419	OG0037420	OG0037421	OG0037422	OG0037423	OG0037424	OG0037425	OG0037426	OG0037427	OG0037428	OG0037429	OG0037430	OG0037431	OG0037432	OG0037433	OG0037434	OG0037435	OG0037436	OG0037437	OG0037438	OG0037439	OG0037440	OG0037441	OG0037442	OG0037443	OG0037444	OG0037445	OG0037446	OG0037447	OG0037448	OG0037449	OG0037450	OG0037451	OG0037452	OG0037453	OG0037454	OG0037455	OG0037456	OG0037457	OG0037458	OG0037459	OG0037460	OG0037461	OG0037462	OG0037463	OG0037464	OG0037465	OG0037466	OG0037467	OG0037468	OG0037469	OG0037470	OG0037471	OG0037472	OG0037473	OG0037474	OG0037475	OG0037476	OG0037477	OG0037478	OG0037479	OG0037480	OG0037481	OG0037482	OG0037483	OG0037484	OG0037485	OG0037486	OG0037487	OG0037488	OG0037489	OG0037490	OG0037491	OG0037492	OG0037493	OG0037494	OG0037495	OG0037496	OG0037497	OG0037498	OG0037499	OG0037500	OG0037501	OG0037502	OG0037503	OG0037504	OG0037505	OG0037506	OG0037507	OG0037508	OG0037509	OG0037510	OG0037511	OG0037512	OG0037513	OG0037514	OG0037515	OG0037516	OG0037517	OG0037518	OG0037519	OG0037520	OG0037521	OG0037522	OG0037523	OG0037524	OG0037525	OG0037526	OG0037527	OG0037528	OG0037529	OG0037530	OG0037531	OG0037532	OG0037533	OG0037534	OG0037535	OG0037536	OG0037537	OG0037538	OG0037539	OG0037540	OG0037541	OG0037542	OG0037543	OG0037544	OG0037545	OG0037546	OG0037547	OG0037548	OG0037549	OG0037550	OG0037551	OG0037552	OG0037553	OG0037554	OG0037555	OG0037556	OG0037557	OG0037558	OG0037559	OG0037560	OG0037561	OG0037562	OG0037563	OG0037564	OG0037565	OG0037566	OG0037567	OG0037568	OG0037569	OG0037570	OG0037571	OG0037572	OG0037573	OG0037574	OG0037575	OG0037576	OG0037577	OG0037578	OG0037579	OG0037580	OG0037581	OG0037582	OG0037583	OG0037584	OG0037585	OG0037586	OG0037587	OG0037588	OG0037589	OG0037590	OG0037591	OG0037592	OG0037593	OG0037594	OG0037595	OG0037596	OG0037597	OG0037598	OG0037599	OG0037600	OG0037601	OG0037602	OG0037603	OG0037604	OG0037605	OG0037606	OG0037607	OG0037608	OG0037609	OG0037610	OG0037611	OG0037612	OG0037613	OG0037614	OG0037615	OG0037616	OG0037617	OG0037618	OG0037619	OG0037620	OG0037621	OG0037622	OG0037623	OG0037624	OG0037625	OG0037626	OG0037627	OG0037628	OG0037629	OG0037630	OG0037631	OG0037632	OG0037633	OG0037634	OG0037635	OG0037636	OG0037637	OG0037638	OG0037639	OG0037640	OG0037641	OG0037642	OG0037643	OG0037644	OG0037645	OG0037646	OG0037647	OG0037648	OG0037649	OG0037650	OG0037651	OG0037652	OG0037653	OG0037654	OG0037655	OG0037656	OG0037657	OG0037658	OG0037659	OG0037660	OG0037661	OG0037662	OG0037663	OG0037664	OG0037665	OG0037666	OG0037667	OG0037668	OG0037669	OG0037670	OG0037671	OG0037672	OG0037673	OG0037674	OG0037675	OG0037676	OG0037677	OG0037678	OG0037679	OG0037680	OG0037681	OG0037682	OG0037683	OG0037684	OG0037685	OG0037686	OG0037687	OG0037688	OG0037689	OG0037690	OG0037691	OG0037692	OG0037693	OG0037694	OG0037695	OG0037696	OG0037697	OG0037698	OG0037699	OG0037700	OG0037701	OG0037702	OG0037703	OG0037704	OG0037705	OG0037706	OG0037707	OG0037708	OG0037709	OG0037710	OG0037711	OG0037712	OG0037713	OG0037714	OG0037715	OG0037716	OG0037717	OG0037718	OG0037719	OG0037720	OG0037721	OG0037722	OG0037723	OG0037724	OG0037725	OG0037726	OG0037727	OG0037728	OG0037729	OG0037730	OG0037731	OG0037732	OG0037733	OG0037734	OG0037735	OG0037736	OG0037737	OG0037738	OG0037739	OG0037740	OG0037741	OG0037742	OG0037743	OG0037744	OG0037745	OG0037746	OG0037747	OG0037748	OG0037749	OG0037750	OG0037751	OG0037752	OG0037753	OG0037754	OG0037755	OG0037756	OG0037757	OG0037758	OG0037759	OG0037760	OG0037761	OG0037762	OG0037763	OG0037764	OG0037765	OG0037766	OG0037767	OG0037768	OG0037769	OG0037770	OG0037771	OG0037772	OG0037773	OG0037774	OG0037775	OG0037776	OG0037777	OG0037778	OG0037779	OG0037780	OG0037781	OG0037782	OG0037783	OG0037784	OG0037785	OG0037786	OG0037787	OG0037788	OG0037789	OG0037790	OG0037791	OG0037792	OG0037793	OG0037794	OG0037795	OG0037796	OG0037797	OG0037798	OG0037799	OG0037800	OG0037801	OG0037802	OG0037803	OG0037804	OG0037805	OG0037806	OG0037807	OG0037808	OG0037809	OG0037810	OG0037811	OG0037812	OG0037813	OG0037814	OG0037815	OG0037816	OG0037817	OG0037818	OG0037819	OG0037820	OG0037821	OG0037822	OG0037823	OG0037824	OG0037825	OG0037826	OG0037827	OG0037828	OG0037829	OG0037830	OG0037831	OG0037832	OG0037833	OG0037834	OG0037835	OG0037836	OG0037837	OG0037838	OG0037839	OG0037840	OG0037841	OG0037842	OG0037843	OG0037844	OG0037845	OG0037846	OG0037847	OG0037848	OG0037849	OG0037850	OG0037851	OG0037852	OG0037853	OG0037854	OG0037855	OG0037856	OG0037857	OG0037858	OG0037859	OG0037860	OG0037861	OG0037862	OG0037863	OG0037864	OG0037865	OG0037866	OG0037867	OG0037868	OG0037869	OG0037870	OG0037871	OG0037872	OG0037873	OG0037874	OG0037875	OG0037876	OG0037877	OG0037878	OG0037879	OG0037880	OG0037881	OG0037882	OG0037883	OG0037884	OG0037885	OG0037886	OG0037887	OG0037888	OG0037889	OG0037890	OG0037891	OG0037892	OG0037893	OG0037894	OG0037895	OG0037896	OG0037897	OG0037898	OG0037899	OG0037900	OG0037901	OG0037902	OG0037903	OG0037904	OG0037905	OG0037906	OG0037907	OG0037908	OG0037909	OG0037910	OG0037911	OG0037912	OG0037913	OG0037914	OG0037915	OG0037916	OG0037917	OG0037918	OG0037919	OG0037920	OG0037921	OG0037922	OG0037923	OG0037924	OG0037925	OG0037926	OG0037927	OG0037928	OG0037929	OG0037930	OG0037931	OG0037932	OG0037933	OG0037934	OG0037935	OG0037936	OG0037937	OG0037938	OG0037939	OG0037940	OG0037941	OG0037942	OG0037943	OG0037944	OG0037945	OG0037946	OG0037947	OG0037948	OG0037949	OG0037950	OG0037951	OG0037952	OG0037953	OG0037954	OG0037955	OG0037956	OG0037957	OG0037958	OG0037959	OG0037960	OG0037961	OG0037962	OG0037963	OG0037964	OG0037965	OG0037966	OG0037967	OG0037968	OG0037969	OG0037970	OG0037971	OG0037972	OG0037973	OG0037974	OG0037975	OG0037976	OG0037977	OG0037978	OG0037979	OG0037980	OG0037981	OG0037982	OG0037983	OG0037984	OG0037985	OG0037986	OG0037987	OG0037988	OG0037989	OG0037990	OG0037991	OG0037992	OG0037993	OG0037994	OG0037995	OG0037996	OG0037997	OG0037998	OG0037999	OG0038000	OG0038001	OG0038002	OG0038003	OG0038004	OG0038005	OG0038006	OG0038007	OG0038008	OG0038009	OG0038010	OG0038011	OG0038012	OG0038013	OG0038014	OG0038015	OG0038016	OG0038017	OG0038018	OG0038019	OG0038020	OG0038021	OG0038022	OG0038023	OG0038024	OG0038025	OG0038026	OG0038027	OG0038028	OG0038029	OG0038030	OG0038031	OG0038032	OG0038033	OG0038034	OG0038035	OG0038036	OG0038037	OG0038038	OG0038039	OG0038040	OG0038041	OG0038042	OG0038043	OG0038044	OG0038045	OG0038046	OG0038047	OG0038048	OG0038049	OG0038050	OG0038051	OG0038052	OG0038053	OG0038054	OG0038055	OG0038056	OG0038057	OG0038058	OG0038059	OG0038060	OG0038061	OG0038062	OG0038063	OG0038064	OG0038065	OG0038066	OG0038067	OG0038068	OG0038069	OG0038070	OG0038071	OG0038072	OG0038073	OG0038074	OG0038075	OG0038076	OG0038077	OG0038078	OG0038079	OG0038080	OG0038081	OG0038082	OG0038083	OG0038084	OG0038085	OG0038086	OG0038087	OG0038088	OG0038089	OG0038090	OG0038091	OG0038092	OG0038093	OG0038094	OG0038095	OG0038096	OG0038097	OG0038098	OG0038099	OG0038100	OG0038101	OG0038102	OG0038103	OG0038104	OG0038105	OG0038106	OG0038107	OG0038108	OG0038109	OG0038110	OG0038111	OG0038112	OG0038113	OG0038114	OG0038115	OG0038116	OG0038117	OG0038118	OG0038119	OG0038120	OG0038121	OG0038122	OG0038123	OG0038124	OG0038125	OG0038126	OG0038127	OG0038128	OG0038129	OG0038130	OG0038131	OG0038132	OG0038133	OG0038134	OG0038135	OG0038136	OG0038137	OG0038138	OG0038139	OG0038140	OG0038141	OG0038142	OG0038143	OG0038144	OG0038145	OG0038146	OG0038147	OG0038148	OG0038149	OG0038150	OG0038151	OG0038152	OG0038153	OG0038154	OG0038155	OG0038156	OG0038157	OG0038158	OG0038159	OG0038160	OG0038161	OG0038162	OG0038163	OG0038164	OG0038165	OG0038166	OG0038167	OG0038168	OG0038169	OG0038170	OG0038171	OG0038172	OG0038173	OG0038174	OG0038175	OG0038176	OG0038177	OG0038178	OG0038179	OG0038180	OG0038181	OG0038182	OG0038183	OG0038184	OG0038185	OG0038186	OG0038187	OG0038188	OG0038189	OG0038190	OG0038191	OG0038192	OG0038193	OG0038194	OG0038195	OG0038196	OG0038197	OG0038198	OG0038199	OG0038200	OG0038201	OG0038202	OG0038203	OG0038204	OG0038205	OG0038206	OG0038207	OG0038208	OG0038209	OG0038210	OG0038211	OG0038212	OG0038213	OG0038214	OG0038215	OG0038216	OG0038217	OG0038218	OG0038219	OG0038220	OG0038221	OG0038222	OG0038223	OG0038224	OG0038225	OG0038226	OG0038227	OG0038228	OG0038229	OG0038230	OG0038231	OG0038232	OG0038233	OG0038234	OG0038235	OG0038236	OG0038237	OG0038238	OG0038239	OG0038240	OG0038241	OG0038242	OG0038243	OG0038244	OG0038245	OG0038246	OG0038247	OG0038248	OG0038249	OG0038250	OG0038251	OG0038252	OG0038253	OG0038254	OG0038255	OG0038256	OG0038257	OG0038258	OG0038259	OG0038260	OG0038261	OG0038262	OG0038263	OG0038264	OG0038265	OG0038266	OG0038267	OG0038268	OG0038269	OG0038270	OG0038271	OG0038272	OG0038273	OG0038274	OG0038275	OG0038276	OG0038277	OG0038278	OG0038279	OG0038280	OG0038281	OG0038282	OG0038283	OG0038284	OG0038285	OG0038286	OG0038287	OG0038288	OG0038289	OG0038290	OG0038291	OG0038292	OG0038293	OG0038294	OG0038295	OG0038296	OG0038297	OG0038298	OG0038299	OG0038300	OG0038301	OG0038302	OG0038303	OG0038304	OG0038305	OG0038306	OG0038307	OG0038308	OG0038309	OG0038310	OG0038311	OG0038312	OG0038313	OG0038314	OG0038315	OG0038316	OG0038317	OG0038318	OG0038319	OG0038320	OG0038321	OG0038322	OG0038323	OG0038324	OG0038325	OG0038326	OG0038327	OG0038328	OG0038329	OG0038330	OG0038331	OG0038332	OG0038333	OG0038334	OG0038335	OG0038336	OG0038337	OG0038338	OG0038339	OG0038340	OG0038341	OG0038342	OG0038343	OG0038344	OG0038345	OG0038346	OG0038347	OG0038348	OG0038349	OG0038350	OG0038351	OG0038352	OG0038353	OG0038354	OG0038355	OG0038356	OG0038357	OG0038358	OG0038359	OG0038360	OG0038361	OG0038362	OG0038363	OG0038364	OG0038365	OG0038366	OG0038367	OG0038368	OG0038369	OG0038370	OG0038371	OG0038372	OG0038373	OG0038374	OG0038375	OG0038376	OG0038377	OG0038378	OG0038379	OG0038380	OG0038381	OG0038382	OG0038383	OG0038384	OG0038385	OG0038386	OG0038387	OG0038388	OG0038389	OG0038390	OG0038391	OG0038392	OG0038393	OG0038394	OG0038395	OG0038396	OG0038397	OG0038398	OG0038399	OG0038400	OG0038401	OG0038402	OG0038403	OG0038404	OG0038405	OG0038406	OG0038407	OG0038408	OG0038409	OG0038410	OG0038411	OG0038412	OG0038413	OG0038414	OG0038415	OG0038416	OG0038417	OG0038418	OG0038419	OG0038420	OG0038421	OG0038422	OG0038423	OG0038424	OG0038425	OG0038426	OG0038427	OG0038428	OG0038429	OG0038430	OG0038431	OG0038432	OG0038433	OG0038434	OG0038435	OG0038436	OG0038437	OG0038438	OG0038439	OG0038440	OG0038441	OG0038442	OG0038443	OG0038444	OG0038445	OG0038446	OG0038447	OG0038448	OG0038449	OG0038450	OG0038451	OG0038452	OG0038453	OG0038454	OG0038455	OG0038456	OG0038457	OG0038458	OG0038459	OG0038460	OG0038461	OG0038462	OG0038463	OG0038464	OG0038465	OG0038466	OG0038467	OG0038468	OG0038469	OG0038470	OG0038471	OG0038472	OG0038473	OG0038474	OG0038475	OG0038476	OG0038477	OG0038478	OG0038479	OG0038480	OG0038481	OG0038482	OG0038483	OG0038484	OG0038485	OG0038486	OG0038487	OG0038488	OG0038489	OG0038490	OG0038491	OG0038492	OG0038493	OG0038494	OG0038495	OG0038496	OG0038497	OG0038498	OG0038499	OG0038500	OG0038501	OG0038502	OG0038503	OG0038504	OG0038505	OG0038506	OG0038507	OG0038508	OG0038509	OG0038510	OG0038511	OG0038512	OG0038513	OG0038514	OG0038515	OG0038516	OG0038517	OG0038518	OG0038519	OG0038520	OG0038521	OG0038522	OG0038523	OG0038524	OG0038525	OG0038526	OG0038527	OG0038528	OG0038529	OG0038530	OG0038531	OG0038532	OG0038533	OG0038534	OG0038535	OG0038536	OG0038537	OG0038538	OG0038539	OG0038540	OG0038541	OG0038542	OG0038543	OG0038544	OG0038545	OG0038546	OG0038547	OG0038548	OG0038549	OG0038550	OG0038551	OG0038552	OG0038553	OG0038554	OG0038555	OG0038556	OG0038557	OG0038558	OG0038559	OG0038560	OG0038561	OG0038562	OG0038563	OG0038564	OG0038565	OG0038566	OG0038567	OG0038568	OG0038569	OG0038570	OG0038571	OG0038572	OG0038573	OG0038574	OG0038575	OG0038576	OG0038577	OG0038578	OG0038579	OG0038580	OG0038581	OG0038582	OG0038583	OG0038584	OG0038585	OG0038586	OG0038587	OG0038588	OG0038589	OG0038590	OG0038591	OG0038592	OG0038593	OG0038594	OG0038595	OG0038596	OG0038597	OG0038598	OG0038599	OG0038600	OG0038601	OG0038602	OG0038603	OG0038604	OG0038605	OG0038606	OG0038607	OG0038608	OG0038609	OG0038610	OG0038611	OG0038612	OG0038613	OG0038614	OG0038615	OG0038616	OG0038617	OG0038618	OG0038619	OG0038620	OG0038621	OG0038622	OG0038623	OG0038624	OG0038625	OG0038626	OG0038627	OG0038628	OG0038629	OG0038630	OG0038631	OG0038632	OG0038633	OG0038634	OG0038635	OG0038636	OG0038637	OG0038638	OG0038639	OG0038640	OG0038641	OG0038642	OG0038643	OG0038644	OG0038645	OG0038646	OG0038647	OG0038648	OG0038649	OG0038650	OG0038651	OG0038652	OG0038653	OG0038654	OG0038655	OG0038656	OG0038657	OG0038658	OG0038659	OG0038660	OG0038661	OG0038662	OG0038663	OG0038664	OG0038665	OG0038666	OG0038667	OG0038668	OG0038669	OG0038670	OG0038671	OG0038672	OG0038673	OG0038674	OG0038675	OG0038676	OG0038677	OG0038678	OG0038679	OG0038680	OG0038681	OG0038682	OG0038683	OG0038684	OG0038685	OG0038686	OG0038687	OG0038688	OG0038689	OG0038690	OG0038691	OG0038692	OG0038693	OG0038694	OG0038695	OG0038696	OG0038697	OG0038698	OG0038699	OG0038700	OG0038701	OG0038702	OG0038703	OG0038704	OG0038705	OG0038706	OG0038707	OG0038708	OG0038709	OG0038710	OG0038711	OG0038712	OG0038713	OG0038714	OG0038715	OG0038716	OG0038717	OG0038718	OG0038719	OG0038720	OG0038721	OG0038722	OG0038723	OG0038724	OG0038725	OG0038726	OG0038727	OG0038728	OG0038729	OG0038730	OG0038731	OG0038732	OG0038733	OG0038734	OG0038735	OG0038736	OG0038737	OG0038738	OG0038739	OG0038740	OG0038741	OG0038742	OG0038743	OG0038744	OG0038745	OG0038746	OG0038747	OG0038748	OG0038749	OG0038750	OG0038751	OG0038752	OG0038753	OG0038754	OG0038755	OG0038756	OG0038757	OG0038758	OG0038759	OG0038760	OG0038761	OG0038762	OG0038763	OG0038764	OG0038765	OG0038766	OG0038767	OG0038768	OG0038769	OG0038770	OG0038771	OG0038772	OG0038773	OG0038774	OG0038775	OG0038776	OG0038777	OG0038778	OG0038779	OG0038780	OG0038781	OG0038782	OG0038783	OG0038784	OG0038785	OG0038786	OG0038787	OG0038788	OG0038789	OG0038790	OG0038791	OG0038792	OG0038793	OG0038794	OG0038795	OG0038796	OG0038797	OG0038798	OG0038799	OG0038800	OG0038801	OG0038802	OG0038803	OG0038804	OG0038805	OG0038806	OG0038807	OG0038808	OG0038809	OG0038810	OG0038811	OG0038812	OG0038813	OG0038814	OG0038815	OG0038816	OG0038817	OG0038818	OG0038819	OG0038820	OG0038821	OG0038822	OG0038823	OG0038824	OG0038825	OG0038826	OG0038827	OG0038828	OG0038829	OG0038830	OG0038831	OG0038832	OG0038833	OG0038834	OG0038835	OG0038836	OG0038837	OG0038838	OG0038839	OG0038840	OG0038841	OG0038842	OG0038843	OG0038844	OG0038845	OG0038846	OG0038847	OG0038848	OG0038849	OG0038850	OG0038851	OG0038852	OG0038853	OG0038854	OG0038855	OG0038856	OG0038857	OG0038858	OG0038859	OG0038860	OG0038861	OG0038862	OG0038863	OG0038864	OG0038865	OG0038866	OG0038867	OG0038868	OG0038869	OG0038870	OG0038871	OG0038872	OG0038873	OG0038874	OG0038875	OG0038876	OG0038877	OG0038878	OG0038879	OG0038880	OG0038881	OG0038882	OG0038883	OG0038884	OG0038885	OG0038886	OG0038887	OG0038888	OG0038889	OG0038890	OG0038891	OG0038892	OG0038893	OG0038894	OG0038895	OG0038896	OG0038897	OG0038898	OG0038899	OG0038900	OG0038901	OG0038902	OG0038903	OG0038904	OG0038905	OG0038906	OG0038907	OG0038908	OG0038909	OG0038910	OG0038911	OG0038912	OG0038913	OG0038914	OG0038915	OG0038916	OG0038917	OG0038918	OG0038919	OG0038920	OG0038921	OG0038922	OG0038923	OG0038924	OG0038925	OG0038926	OG0038927	OG0038928	OG0038929	OG0038930	OG0038931	OG0038932	OG0038933	OG0038934	OG0038935	OG0038936	OG0038937	OG0038938	OG0038939	OG0038940	OG0038941	OG0038942	OG0038943	OG0038944	OG0038945	OG0038946	OG0038947	OG0038948	OG0038949	OG0038950	OG0038951	OG0038952	OG0038953	OG0038954	OG0038955	OG0038956	OG0038957	OG0038958	OG0038959	OG0038960	OG0038961	OG0038962	OG0038963	OG0038964	OG0038965	OG0038966	OG0038967	OG0038968	OG0038969	OG0038970	OG0038971	OG0038972	OG0038973	OG0038974	OG0038975	OG0038976	OG0038977	OG0038978	OG0038979	OG0038980	OG0038981	OG0038982	OG0038983	OG0038984	OG0038985	OG0038986	OG0038987	OG0038988	OG0038989	OG0038990	OG0038991	OG0038992	OG0038993	OG0038994	OG0038995	OG0038996	OG0038997	OG0038998	OG0038999	OG0039000	OG0039001	OG0039002	OG0039003	OG0039004	OG0039005	OG0039006	OG0039007	OG0039008	OG0039009	OG0039010	OG0039011	OG0039012	OG0039013	OG0039014	OG0039015	OG0039016	OG0039017	OG0039018	OG0039019	OG0039020	OG0039021	OG0039022	OG0039023	OG0039024	OG0039025	OG0039026	OG0039027	OG0039028	OG0039029	OG0039030	OG0039031	OG0039032	OG0039033	OG0039034	OG0039035	OG0039036	OG0039037	OG0039038	OG0039039	OG0039040	OG0039041	OG0039042	OG0039043	OG0039044	OG0039045	OG0039046	OG0039047	OG0039048	OG0039049	OG0039050	OG0039051	OG0039052	OG0039053	OG0039054	OG0039055	OG0039056	OG0039057	OG0039058	OG0039059	OG0039060	OG0039061	OG0039062	OG0039063	OG0039064	OG0039065	OG0039066	OG0039067	OG0039068	OG0039069	OG0039070	OG0039071	OG0039072	OG0039073	OG0039074	OG0039075	OG0039076	OG0039077	OG0039078	OG0039079	OG0039080	OG0039081	OG0039082	OG0039083	OG0039084	OG0039085	OG0039086	OG0039087	OG0039088	OG0039089	OG0039090	OG0039091	OG0039092	OG0039093	OG0039094	OG0039095	OG0039096	OG0039097	OG0039098	OG0039099	OG0039100	OG0039101	OG0039102	OG0039103	OG0039104	OG0039105	OG0039106	OG0039107	OG0039108	OG0039109	OG0039110	OG0039111	OG0039112	OG0039113	OG0039114	OG0039115	OG0039116	OG0039117	OG0039118	OG0039119	OG0039120	OG0039121	OG0039122	OG0039123	OG0039124	OG0039125	OG0039126	OG0039127	OG0039128	OG0039129	OG0039130	OG0039131	OG0039132	OG0039133	OG0039134	OG0039135	OG0039136	OG0039137	OG0039138	OG0039139	OG0039140	OG0039141	OG0039142	OG0039143	OG0039144	OG0039145	OG0039146	OG0039147	OG0039148	OG0039149	OG0039150	OG0039151	OG0039152	OG0039153	OG0039154	OG0039155	OG0039156	OG0039157	OG0039158	OG0039159	OG0039160	OG0039161	OG0039162	OG0039163	OG0039164	OG0039165	OG0039166	OG0039167	OG0039168	OG0039169	OG0039170	OG0039171	OG0039172	OG0039173	OG0039174	OG0039175	OG0039176	OG0039177	OG0039178	OG0039179	OG0039180	OG0039181	OG0039182	OG0039183	OG0039184	OG0039185	OG0039186	OG0039187	OG0039188	OG0039189	OG0039190	OG0039191	OG0039192	OG0039193	OG0039194	OG0039195	OG0039196	OG0039197	OG0039198	OG0039199	OG0039200	OG0039201	OG0039202	OG0039203	OG0039204	OG0039205	OG0039206	OG0039207	OG0039208	OG0039209	OG0039210	OG0039211	OG0039212	OG0039213	OG0039214	OG0039215	OG0039216	OG0039217	OG0039218	OG0039219	OG0039220	OG0039221	OG0039222	OG0039223	OG0039224	OG0039225	OG0039226	OG0039227	OG0039228	OG0039229	OG0039230	OG0039231	OG0039232	OG0039233	OG0039234	OG0039235	OG0039236	OG0039237	OG0039238	OG0039239	OG0039240	OG0039241	OG0039242	OG0039243	OG0039244	OG0039245	OG0039246	OG0039247	OG0039248	OG0039249	OG0039250	OG0039251	OG0039252	OG0039253	OG0039254	OG0039255	OG0039256	OG0039257	OG0039258	OG0039259	OG0039260	OG0039261	OG0039262	OG0039263	OG0039264	OG0039265	OG0039266	OG0039267	OG0039268	OG0039269	OG0039270	OG0039271	OG0039272	OG0039273	OG0039274	OG0039275	OG0039276	OG0039277	OG0039278	OG0039279	OG0039280	OG0039281	OG0039282	OG0039283	OG0039284	OG0039285	OG0039286	OG0039287	OG0039288	OG0039289	OG0039290	OG0039291	OG0039292	OG0039293	OG0039294	OG0039295	OG0039296	OG0039297	OG0039298	OG0039299	OG0039300	OG0039301	OG0039302	OG0039303	OG0039304	OG0039305	OG0039306	OG0039307	OG0039308	OG0039309	OG0039310	OG0039311	OG0039312	OG0039313	OG0039314	OG0039315	OG0039316	OG0039317	OG0039318	OG0039319	OG0039320	OG0039321	OG0039322	OG0039323	OG0039324	OG0039325	OG0039326	OG0039327	OG0039328	OG0039329	OG0039330	OG0039331	OG0039332	OG0039333	OG0039334	OG0039335	OG0039336	OG0039337	OG0039338	OG0039339	OG0039340	OG0039341	OG0039342	OG0039343	OG0039344	OG0039345	OG0039346	OG0039347	OG0039348	OG0039349	OG0039350	OG0039351	OG0039352	OG0039353	OG0039354	OG0039355	OG0039356	OG0039357	OG0039358	OG0039359	OG0039360	OG0039361	OG0039362	OG0039363	OG0039364	OG0039365	OG0039366	OG0039367	OG0039368	OG0039369	OG0039370	OG0039371	OG0039372	OG0039373	OG0039374	OG0039375	OG0039376	OG0039377	OG0039378	OG0039379	OG0039380	OG0039381	OG0039382	OG0039383	OG0039384	OG0039385	OG0039386	OG0039387	OG0039388	OG0039389	OG0039390	OG0039391	OG0039392	OG0039393	OG0039394	OG0039395	OG0039396	OG0039397	OG0039398	OG0039399	OG0039400	OG0039401	OG0039402	OG0039403	OG0039404	OG0039405	OG0039406	OG0039407	OG0039408	OG0039409	OG0039410	OG0039411	OG0039412	OG0039413	OG0039414	OG0039415	OG0039416	OG0039417	OG0039418	OG0039419	OG0039420	OG0039421	OG0039422	OG0039423	OG0039424	OG0039425	OG0039426	OG0039427	OG0039428	OG0039429	OG0039430	OG0039431	OG0039432	OG0039433	OG0039434	OG0039435	OG0039436	OG0039437	OG0039438	OG0039439	OG0039440	OG0039441	OG0039442	OG0039443	OG0039444	OG0039445	OG0039446	OG0039447	OG0039448	OG0039449	OG0039450	OG0039451	OG0039452	OG0039453	OG0039454	OG0039455	OG0039456	OG0039457	OG0039458	OG0039459	OG0039460	OG0039461	OG0039462	OG0039463	OG0039464	OG0039465	OG0039466	OG0039467	OG0039468	OG0039469	OG0039470	OG0039471	OG0039472	OG0039473	OG0039474	OG0039475	OG0039476	OG0039477	OG0039478	OG0039479	OG0039480	OG0039481	OG0039482	OG0039483	OG0039484	OG0039485	OG0039486	OG0039487	OG0039488	OG0039489	OG0039490	OG0039491	OG0039492	OG0039493	OG0039494	OG0039495	OG0039496	OG0039497	OG0039498	OG0039499	OG0039500	OG0039501	OG0039502	OG0039503	OG0039504	OG0039505	OG0039506	OG0039507	OG0039508	OG0039509	OG0039510	OG0039511	OG0039512	OG0039513	OG0039514	OG0039515	OG0039516	OG0039517	OG0039518	OG0039519	OG0039520	OG0039521	OG0039522	OG0039523	OG0039524	OG0039525	OG0039526	OG0039527	OG0039528	OG0039529	OG0039530	OG0039531	OG0039532	OG0039533	OG0039534	OG0039535	OG0039536	OG0039537	OG0039538	OG0039539	OG0039540	OG0039541	OG0039542	OG0039543	OG0039544	OG0039545	OG0039546	OG0039547	OG0039548	OG0039549	OG0039550	OG0039551	OG0039552	OG0039553	OG0039554	OG0039555	OG0039556	OG0039557	OG0039558	OG0039559	OG0039560	OG0039561	OG0039562	OG0039563	OG0039564	OG0039565	OG0039566	OG0039567	OG0039568	OG0039569	OG0039570	OG0039571	OG0039572	OG0039573	OG0039574	OG0039575	OG0039576	OG0039577	OG0039578	OG0039579	OG0039580	OG0039581	OG0039582	OG0039583	OG0039584	OG0039585	OG0039586	OG0039587	OG0039588	OG0039589	OG0039590	OG0039591	OG0039592	OG0039593	OG0039594	OG0039595	OG0039596	OG0039597	OG0039598	OG0039599	OG0039600	OG0039601	OG0039602	OG0039603	OG0039604	OG0039605	OG0039606	OG0039607	OG0039608	OG0039609	OG0039610	OG0039611	OG0039612	OG0039613	OG0039614	OG0039615	OG0039616	OG0039617	OG0039618	OG0039619	OG0039620	OG0039621	OG0039622	OG0039623	OG0039624	OG0039625	OG0039626	OG0039627	OG0039628	OG0039629	OG0039630	OG0039631	OG0039632	OG0039633	OG0039634	OG0039635	OG0039636	OG0039637	OG0039638	OG0039639	OG0039640	OG0039641	OG0039642	OG0039643	OG0039644	OG0039645	OG0039646	OG0039647	OG0039648	OG0039649	OG0039650	OG0039651	OG0039652	OG0039653	OG0039654	OG0039655	OG0039656	OG0039657	OG0039658	OG0039659	OG0039660	OG0039661	OG0039662	OG0039663	OG0039664	OG0039665	OG0039666	OG0039667	OG0039668	OG0039669	OG0039670	OG0039671	OG0039672	OG0039673	OG0039674	OG0039675	OG0039676	OG0039677	OG0039678	OG0039679	OG0039680	OG0039681	OG0039682	OG0039683	OG0039684	OG0039685	OG0039686	OG0039687	OG0039688	OG0039689	OG0039690	OG0039691	OG0039692	OG0039693	OG0039694	OG0039695	OG0039696	OG0039697	OG0039698	OG0039699	OG0039700	OG0039701	OG0039702	OG0039703	OG0039704	OG0039705	OG0039706	OG0039707	OG0039708	OG0039709	OG0039710	OG0039711	OG0039712	OG0039713	OG0039714	OG0039715	OG0039716	OG0039717	OG0039718	OG0039719	OG0039720	OG0039721	OG0039722	OG0039723	OG0039724	OG0039725	OG0039726	OG0039727	OG0039728	OG0039729	OG0039730	OG0039731	OG0039732	OG0039733	OG0039734	OG0039735	OG0039736	OG0039737	OG0039738	OG0039739	OG0039740	OG0039741	OG0039742	OG0039743	OG0039744	OG0039745	OG0039746	OG0039747	OG0039748	OG0039749	OG0039750	OG0039751	OG0039752	OG0039753	OG0039754	OG0039755	OG0039756	OG0039757	OG0039758	OG0039759	OG0039760	OG0039761	OG0039762	OG0039763	OG0039764	OG0039765	OG0039766	OG0039767	OG0039768	OG0039769	OG0039770	OG0039771	OG0039772	OG0039773	OG0039774	OG0039775	OG0039776	OG0039777	OG0039778	OG0039779	OG0039780	OG0039781	OG0039782	OG0039783	OG0039784	OG0039785	OG0039786	OG0039787	OG0039788	OG0039789	OG0039790	OG0039791	OG0039792	OG0039793	OG0039794	OG0039795	OG0039796	OG0039797	OG0039798	OG0039799	OG0039800	OG0039801	OG0039802	OG0039803	OG0039804	OG0039805	OG0039806	OG0039807	OG0039808	OG0039809	OG0039810	OG0039811	OG0039812	OG0039813	OG0039814	OG0039815	OG0039816	OG0039817	OG0039818	OG0039819	OG0039820	OG0039821	OG0039822	OG0039823	OG0039824	OG0039825	OG0039826	OG0039827	OG0039828	OG0039829	OG0039830	OG0039831	OG0039832	OG0039833	OG0039834	OG0039835	OG0039836	OG0039837	OG0039838	OG0039839	OG0039840	OG0039841	OG0039842	OG0039843	OG0039844	OG0039845	OG0039846	OG0039847	OG0039848	OG0039849	OG0039850	OG0039851	OG0039852	OG0039853	OG0039854	OG0039855	OG0039856	OG0039857	OG0039858	OG0039859	OG0039860	OG0039861	OG0039862	OG0039863	OG0039864	OG0039865	OG0039866	OG0039867	OG0039868	OG0039869	OG0039870	OG0039871	OG0039872	OG0039873	OG0039874	OG0039875	OG0039876	OG0039877	OG0039878	OG0039879	OG0039880	OG0039881	OG0039882	OG0039883	OG0039884	OG0039885	OG0039886	OG0039887	OG0039888	OG0039889	OG0039890	OG0039891	OG0039892	OG0039893	OG0039894	OG0039895	OG0039896	OG0039897	OG0039898	OG0039899	OG0039900	OG0039901	OG0039902	OG0039903	OG0039904	OG0039905	OG0039906	OG0039907	OG0039908	OG0039909	OG0039910	OG0039911	OG0039912	OG0039913	OG0039914	OG0039915	OG0039916	OG0039917	OG0039918	OG0039919	OG0039920	OG0039921	OG0039922	OG0039923	OG0039924	OG0039925	OG0039926	OG0039927	OG0039928	OG0039929	OG0039930	OG0039931	OG0039932	OG0039933	OG0039934	OG0039935	OG0039936	OG0039937	OG0039938	OG0039939	OG0039940	OG0039941	OG0039942	OG0039943	OG0039944	OG0039945	OG0039946	OG0039947	OG0039948	OG0039949	OG0039950	OG0039951	OG0039952	OG0039953	OG0039954	OG0039955	OG0039956	OG0039957	OG0039958	OG0039959	OG0039960	OG0039961	OG0039962	OG0039963	OG0039964	OG0039965	OG0039966	OG0039967	OG0039968	OG0039969	OG0039970	OG0039971	OG0039972	OG0039973	OG0039974	OG0039975	OG0039976	OG0039977	OG0039978	OG0039979	OG0039980	OG0039981	OG0039982	OG0039983	OG0039984	OG0039985	OG0039986	OG0039987	OG0039988	OG0039989	OG0039990	OG0039991	OG0039992	OG0039993	OG0039994	OG0039995	OG0039996	OG0039997	OG0039
[truncated: 33,335,700 more chars]
