# Supplementary material for: Machine learning reveals genes impacting oxidative stress resistance across yeasts
Source: Nat Commun. 2025 Jul 1;16:5866. doi: 10.1038/s41467-025-60189-3 (PMC12215403; doi:10.1038/s41467-025-60189-3)
Supplement: Supplementary file 12 — Source Data [file 41467_2025_60189_MOESM12_ESM.xlsx]

## Sheet: Fig1
Species	Order	rel_AUC_1mM	rel_AUC_2mM	Classification
Citeromyces_hawaiiensis	Pichiales	0.200347	0.00217351	0
Hanseniaspora_uvarum	Saccharomycodales	0.00191642	0.00199517	0
Hanseniaspora_valbyensis	Saccharomycodales	0.0012201	0.00129565	0
Kluyveromyces_aestuarii	Saccharomycetales	0.188518	0.000707434	0
Kluyveromyces_dobzhanskii	Saccharomycetales	0.00189746	0.000530171	0
Kluyveromyces_lactis	Saccharomycetales	0.0287326	0.00143989	0
Kluyveromyces_marxianus	Saccharomycetales	0.000758229	0.00127412	0
Lachancea_dasiensis	Saccharomycetales	0.00577654	0.00653173	0
Lachancea_fermentati	Saccharomycetales	0.000617565	0.245438	0
Lachancea_kluyveri	Saccharomycetales	0.0063264	0.00181561	0
Lachancea_lanzarotensis	Saccharomycetales	0.00108809	0.00152899	0
Lachancea_meyersii	Saccharomycetales	0.00144824	0.0017582	0
Lachancea_mirantina	Saccharomycetales	0.158245	0.00275145	0
Lachancea_nothofagi	Saccharomycetales	0.00092409	0.00188152	0
Lachancea_quebecensis	Saccharomycetales	0.0212871	0.00168298	0
Lachancea_waltii	Saccharomycetales	0.000812098	0.00100349	0
Ogataea_nonfermentans	Pichiales	0.312526	0.00233427	0
Pachysolen_tannophilus	Alaninales	0.294845	0.0344661	0
Torulaspora_delbrueckii	Saccharomycetales	0.00853551	0.00352559	0
Torulaspora_pretoriensis	Saccharomycetales	0.00104556	0.0012715	0
Zygosaccharomyces_bisporus	Saccharomycetales	0.00260337	0.00387659	0
Ambrosiozyma_ambrosiae	Pichiales	0.00567238	0.00466309	0
Ambrosiozyma_kashinagacola	Pichiales	0.00261504	0.00330834	0
Ambrosiozyma_pseudovanderkliftii	Pichiales	0.00276716	0.00369191	0
Barnettozyma_hawaiiensis	Phaffomycetales	0.00194584	0.00329388	0
Blastobotrys_peoriensis	Dipodascales	0.250557	0.00146831	0
Candida_auris	Serinales	0.00241301	0.00125907	0
Suhomyces_canberraensis	Serinales	0.00173387	0.00307334	0
Candida_orthopsilosis	Serinales	0.290745	0.255342	0
Candida_restingae	Serinales	0.234715	0.00433437	0
Clavispora_lusitaniae	Serinales	0.00157497	0.00114404	0
Diddensiella_caesifluorescens	Dipodascales	0.00154075	0.00179641	0
Kregervanrija_fluxuum	Pichiales	0.190574	0.00176328	0
Kuraishia_ogatae	Pichiales	0.031668	0.00275965	0
Lipomyces_japonicus	Lipomycetaceae	0.0059499	0.00939983	0
Lipomyces_suomiensis	Lipomycetaceae	0.0777625	0.012225	0
Metschnikowia_aberdeeniae	Serinales	0.256343	0.00202959	0
Metschnikowia_arizonensis	Serinales	0.247884	0.0188981	0
Metschnikowia_drakensbergensis	Serinales	0.00229476	0.00088822	0
Metschnikowia_proteae	Serinales	0.237567	0.000817795	0
Metschnikowia_shivogae	Serinales	0.00638812	0.00330189	0
Millerozyma_acaciae	Serinales	0.197433	0.00172534	0
Phaffomyces_thermotolerans	Phaffomycetales	0.00639908	0.00655435	0
Pichia_membranifaciens	Pichiales	0.026539	0.0337879	0
Priceomyces_carsonii	Serinales	0.0905135	0.0116377	0
Priceomyces_medius	Serinales	0.176676	0.00539129	0
Saturnispora_zaruensis	Pichiales	0.00207051	0.188803	0
Spathaspora_arborariae	Serinales	0.276014	0.00145153	0
Sporopachydermia_lactativora	Sporopachydermiales	0.00402743	0.00495179	0
Sporopachydermia_quercuum	Sporopachydermiales	0.187514	0.0173471	0
Tortispora_caseinolytica	Trigonopsidales	0.16964	0.0881174	0
Tortispora_starmeri	Trigonopsidales	0.0115156	0.00789508	0
Trigonopsis_variabilis	Trigonopsidales	0.00794545	0.00356985	0
Trigonopsis_vinaria	Trigonopsidales	0.296714	0.00205431	0
Yamadazyma_nakazawae	Serinales	0.00340644	0.00240956	0
Yamadazyma_philogaea	Serinales	0.00141244	0.00149866	0
Dipodascus_albidus	Dipodascales	0.00387883	0.00325054	0
Starmerella_apicola	Dipodascales	0.911902	0.932581	1
Candida_glabrata	Saccharomycetales	0.905399	0.930753	1
Candida_succiphila	Pichiales	0.835827	0.965355	1
Kazachstania_aerobia	Saccharomycetales	1.35442	1.94306	1
Kazachstania_intestinalis	Saccharomycetales	1.1658	1.09332	1
Kazachstania_kunashirensis	Saccharomycetales	1.05879	1.13322	1
Kazachstania_naganishii	Saccharomycetales	0.993191	1.01815	1
Kazachstania_rosinii	Saccharomycetales	1.22912	1.00036	1
Kazachstania_spencerorum	Saccharomycetales	1.01247	0.954985	1
Kazachstania_unispora	Saccharomycetales	0.779467	1.19353	1
Candida_bracarensis	Saccharomycetales	1.00498	0.917411	1
Nakazawaea_holstii	Alaninales	1.00654	1.00038	1
Saturnispora_serradocipensis	Pichiales	0.976958	0.998556	1
Tetrapisispora_blattae	Saccharomycetales	1.09685	0.850925	1
Tetrapisispora_fleetii	Saccharomycetales	1.10253	1.40503	1
Tetrapisispora_iriomotensis	Saccharomycetales	0.978744	0.979551	1
Tetrapisispora_namnaonensis	Saccharomycetales	1.20739	0.931823	1
Tetrapisispora_phaffii	Saccharomycetales	1.39635	1.2813	1
Vanderwaltozyma_polyspora	Saccharomycetales	0.969206	1.23761	1
Yueomyces_sinensis	Saccharomycetales	1.03443	0.957632	1
Blastobotrys_proliferans	Dipodascales	1.51129	1.19465	1
Candida_boidinii	Pichiales	0.948171	0.90659	1
Suhomyces_emberorum	Serinales	0.991928	0.957432	1
Candida_freyschussii	Phaffomycetales	0.985123	0.946113	1
Teunomyces_gatunensis	Serinales	0.951341	1.0117	1
Candida_golubevii	Serinales	0.999591	1.13748	1
Candida_gotoi	Serinales	0.974482	1.06195	1
Suhomyces_pyralidae	Serinales	1.03427	0.994822	1
Candida_rhagii	Serinales	0.99349	0.956789	1
Cephaloascus_fragrans	Serinales	0.900161	0.875427	1
Cyberlindnera_fabianii	Phaffomycetales	0.934926	0.93161	1
Cyberlindnera_xylosilytica	Phaffomycetales	0.947002	0.922851	1
Danielozyma_ontarioensis	Serinales	0.805294	0.888695	1
Debaryomyces_hansenii	Serinales	0.897232	0.8664	1
Debaryomyces_nepalensis	Serinales	0.932238	1.10583	1
Kuraishia_molischiana	Pichiales	0.978729	0.973369	1
Meyerozyma_caribbica	Serinales	0.911271	0.891886	1
Peterozyma_toletana	Alaninales	0.924008	0.882395	1
Saturnispora_silvae	Pichiales	1.03307	0.982538	1
Starmerella_bombicola	Dipodascales	1.15554	1.12689	1
Wickerhamomyces_ciferrii	Phaffomycetales	0.954426	0.969791	1
Wickerhamomyces_hampshirensis	Phaffomycetales	0.913347	0.996221	1
Yamadazyma_scolyti	Serinales	0.700455	1.12956	1
Zygoascus_meyerae	Dipodascales	0.738877	1.10021	1
Candida_albicans	Serinales	0.944957	0.860291	1
Candida_corydali	Serinales	1.0277	0.981835	1
Candida_dubliniensis	Serinales	0.916602	0.856511	1
Candida_parapsilosis	Serinales	0.927844	1.01586	1
Candida_sojae	Serinales	0.973655	0.939173	1
Wickerhamiella_versatilis	Dipodascales	1.22342	0.886796	1
Geotrichum_candidum	Dipodascales	1.10356	1.17799	1
Martiniozyma_abiesophila	Pichiales	0.840549	0.86756	1
Pichia_norvegensis	Pichiales	0.874079	0.8789	1
Wickerhamomyces_anomalus	Phaffomycetales	1.01826	0.903897	1
Yarrowia_bubula	Dipodascales	0.94744	0.86492	1
Yarrowia_keelungensis	Dipodascales	0.934401	0.886746	1
Yarrowia_lipolytica	Dipodascales	0.965125	0.861784	1
Wickerhamiella_infanticola	Dipodascales	0.77135	0.355158	NA
Candida_montana	Phaffomycetales	0.925509	0.740411	NA
Candida_ponderosae	Phaffomycetales	0.920602	0.63714	NA
Candida_stellimalicola	Phaffomycetales	0.457129	0.00229242	NA
Citeromyces_matritensis	Pichiales	0.728155	0.00276131	NA
Citeromyces_siamensis	Pichiales	0.745845	0.00106749	NA
Hanseniaspora_clermontiae	Saccharomycodales	0.531409	0.00560568	NA
Hanseniaspora_osmophila	Saccharomycodales	0.578978	0.0917897	NA
Hanseniaspora_pseudoguilliermondii	Saccharomycodales	0.520127	0.0098668	NA
Hanseniaspora_vinae	Saccharomycodales	0.457786	0.102633	NA
Kazachstania_bromeliacearum	Saccharomycetales	0.687496	0.00249019	NA
Kazachstania_martiniae	Saccharomycetales	0.947486	0.8486	NA
Kazachstania_solicola	Saccharomycetales	1.26724	0.758583	NA
Kazachstania_transvaalensis	Saccharomycetales	0.985699	0.786975	NA
Kazachstania_turicensis	Saccharomycetales	0.650721	0.0731831	NA
Kazachstania_yakushimaensis	Saccharomycetales	0.885408	0.538753	NA
Kloeckera_hatyaiensis	Saccharomycodales	0.373082	0.000710354	NA
Lachancea_cidri	Saccharomycetales	0.402995	0.000367516	NA
Lachancea_thermotolerans	Saccharomycetales	0.570748	0.348931	NA
Nakaseomyces_bacillisporus	Saccharomycetales	1.04182	0.393801	NA
Candida_castellii	Saccharomycetales	0.842854	0.275364	NA
Nakaseomyces_delphensis	Saccharomycetales	0.938795	0.602218	NA
Candida_nivariensis	Saccharomycetales	0.994002	0.583246	NA
Nakazawaea_peltata	Alaninales	0.86908	0.265684	NA
Naumovozyma_castellii	Saccharomycetales	1.60188	0.610962	NA
Naumovozyma_dairenensis	Saccharomycetales	0.981018	0.626222	NA
Ogataea_glucozyma	Pichiales	1.04034	0.44463	NA
Ogataea_minuta	Pichiales	0.771028	0.110438	NA
Ogataea_naganishii	Pichiales	0.936511	0.833874	NA
Ogataea_parapolymorpha	Pichiales	0.823115	0.46127	NA
Ogataea_philodendri	Pichiales	0.862393	0.00400105	NA
Ogataea_pilisensis	Pichiales	0.673579	0.530567	NA
Ogataea_pini	Pichiales	0.356149	0.00166019	NA
Ogataea_polymorpha	Pichiales	0.370664	0.0016782	NA
Ogataea_ramenticola	Pichiales	1.03962	0.303436	NA
Saccharomyces_arboricola	Saccharomycetales	0.644075	0.00143974	NA
Saccharomyces_cerevisiae	Saccharomycetales	0.396387	0.0400986	NA
Saccharomyces_eubayanus	Saccharomycetales	0.763468	0.301492	NA
Saccharomyces_kudriavzevii	Saccharomycetales	0.405066	0.00196024	NA
Saccharomyces_mikatae	Saccharomycetales	0.885344	0.00178811	NA
Saccharomyces_paradoxus	Saccharomycetales	0.458968	0.000354203	NA
Saccharomyces_uvarum	Saccharomycetales	0.949203	0.000799986	NA
Starmera_quercuum	Phaffomycetales	0.869122	0.692478	NA
Torulaspora_franciscae	Saccharomycetales	0.69954	0.287185	NA
Torulaspora_maleeae	Saccharomycetales	0.539526	0.144933	NA
Torulaspora_microellipsoides	Saccharomycetales	0.696505	0.64533	NA
Wickerhamiella_cacticola	Dipodascales	0.872863	0.65184	NA
Wickerhamiella_domercqiae	Dipodascales	0.777956	0.51654	NA
Wickerhamomyces_bovis	Phaffomycetales	0.725251	0.00142458	NA
Zygosaccharomyces_kombuchaensis	Saccharomycetales	0.653725	0.281695	NA
Zygosaccharomyces_rouxii	Saccharomycetales	0.906465	0.765746	NA
Zygotorulaspora_florentina	Saccharomycetales	0.576605	0.00188142	NA
Zygotorulaspora_mrakii	Saccharomycetales	0.82819	0.00640743	NA
Ambrosiozyma_maleeae	Pichiales	0.901795	0.536401	NA
Blastobotrys_adeninivorans	Dipodascales	0.846942	0.706135	NA
Babjeviella_inositovora	Serinales	0.84471	0.682102	NA
Barnettozyma_californica	Phaffomycetales	0.723292	0.00142755	NA
Barnettozyma_populi	Phaffomycetales	0.92486	0.776147	NA
Barnettozyma_pratensis	Phaffomycetales	0.763915	0.0955193	NA
Barnettozyma_salicaria	Phaffomycetales	0.710769	0.299524	NA
Blastobotrys_americana	Dipodascales	0.520918	0.115456	NA
Blastobotrys_muscicola	Dipodascales	1.12594	0.00214011	NA
Blastobotrys_nivea	Dipodascales	0.651192	0.292009	NA
Blastobotrys_raffinofermentans	Dipodascales	0.802155	0.576786	NA
Candida_arabinofermentans	Pichiales	1.05696	0.821721	NA
Candida_ascalaphidarum	Serinales	0.879717	0.61766	NA
Candida_athensensis	Serinales	0.663066	0.00238298	NA
Candida_blattae	Serinales	0.670828	0.00136533	NA
Candida_carpophila	Serinales	0.549629	0.299061	NA
Teunomyces_cretensis	Serinales	0.942602	0.779365	NA
Candida_fragi	Serinales	0.620124	0.00233675	NA
Candida_fructus	Serinales	0.896091	0.00159548	NA
Candida_gorgasii	Serinales	0.498049	0.000818509	NA
Candida_hawaiiana	Serinales	0.805718	0.00182609	NA
Candida_heveicola	Serinales	0.861354	0.32974	NA
Candida_hispaniensis	Dipodascales	0.538282	0.00166779	NA
Hyphopichia_homilentoma	Serinales	0.694971	0.0539341	NA
Candida_incommunis	Dipodascales	0.854853	0.514182	NA
Candida_intermedia	Serinales	0.655201	0.0125148	NA
Teunomyces_kruisii	Serinales	0.880267	0.430489	NA
Candida_mycetangii	Phaffomycetales	0.870302	0.486521	NA
Candida_orba	Phaffomycetales	0.509594	0.0580681	NA
Candida_oregonensis	Serinales	0.804604	0.2494	NA
Groenewaldozyma_salmanticensis	Dipodascales	0.624666	0.0240796	NA
Candida_schatavii	Serinales	0.429111	0.163907	NA
Candida_sorboxylosa	Pichiales	0.544517	0.00152594	NA
Candida_tammaniensis	Serinales	1.02402	0.780074	NA
Suhomyces_tanzawaensis	Serinales	0.991478	0.613725	NA
Yamadazyma_tenuis	Serinales	0.628784	0.739077	NA
Candida_wancherniae	Serinales	1.13622	0.00279714	NA
Cephaloascus_albidus	Serinales	0.909866	0.685426	NA
Cyberlindnera_americana	Phaffomycetales	0.817428	0.697995	NA
Cyberlindnera_jadinii	Phaffomycetales	0.590539	0.00171422	NA
Cyberlindnera_mrakii	Phaffomycetales	0.94785	0.745927	NA
Cyberlindnera_petersonii	Phaffomycetales	0.761471	0.674826	NA
Cyberlindnera_suaveolens	Phaffomycetales	0.917506	0.55546	NA
Deakozyma_indianensis	Dipodascales	0.865257	0.570766	NA
Debaryomyces_fabryi	Serinales	1.01708	0.245501	NA
Debaryomyces_maramus	Serinales	0.741309	0.00131404	NA
Debaryomyces_prosopidis	Serinales	0.856701	0.590179	NA
Debaryomyces_subglobosus	Serinales	0.957297	0.000540621	NA
Dipodascus_geniculatus	Dipodascales	1.32789	0.447624	NA
Hyphopichia_burtonii	Serinales	0.943012	0.00153681	NA
Hyphopichia_heimii	Serinales	0.823487	0.556162	NA
Kodamaea_laetipori	Serinales	1.03015	0.315038	NA
Kodamaea_ohmeri	Serinales	0.937464	0.784629	NA
Komagataella_pastoris	Pichiales	0.542766	0.606162	NA
Komagataella_populi	Pichiales	0.80095	0.612312	NA
Komagataella_pseudopastoris	Pichiales	0.908004	0.00281294	NA
Kregervanrija_delftensis	Pichiales	0.882599	0.819384	NA
Kuraishia_capsulata	Pichiales	0.780095	0.235138	NA
Kurtzmaniella_cleridarum	Serinales	0.970318	0.834304	NA
Lodderomyces_elongisporus	Serinales	0.828065	0.00143755	NA
Metschnikowia_bicuspidata_var._bicuspidata	Serinales	0.718445	0.497798	NA
Metschnikowia_borealis	Serinales	0.952166	0.566476	NA
Metschnikowia_bowlesiae	Serinales	0.676121	0.00168673	NA
Metschnikowia_cerradonensis	Serinales	0.928087	0.262961	NA
Metschnikowia_continentalis	Serinales	0.661896	0.471059	NA
Metschnikowia_dekortorum	Serinales	0.75787	0.00320652	NA
Metschnikowia_hamakuensis	Serinales	0.7405	0.508917	NA
Metschnikowia_hawaiiensis	Serinales	0.421067	0.00220203	NA
Metschnikowia_hibisci	Serinales	0.793221	0.00400733	NA
Metschnikowia_ipomoeae	Serinales	0.748374	0.248465	NA
Metschnikowia_kipukae	Serinales	0.749109	0.0024451	NA
Metschnikowia_lochheadii	Serinales	0.797534	0.00349701	NA
Metschnikowia_matae_var._maris	Serinales	0.718175	0.46446	NA
Metschnikowia_matae_var._matae	Serinales	0.678209	0.13074	NA
Metschnikowia_similis	Serinales	0.584509	0.00258242	NA
Meyerozyma_guilliermondii	Serinales	0.922813	0.463113	NA
Ogataea_henricii	Pichiales	0.967674	0.56689	NA
Ogataea_methanolica	Pichiales	0.876778	0.507665	NA
Ogataea_methylivora	Pichiales	0.84611	0.201538	NA
Ogataea_nitratoaversa	Pichiales	0.824394	0.270897	NA
Ogataea_populiabae	Pichiales	0.522057	0.00463679	NA
Ogataea_trehaloabstinens	Pichiales	0.858427	0.00386585	NA
Ogataea_trehalophila	Pichiales	0.887893	0.292428	NA
Ogataea_zsoltii	Pichiales	1.18903	0.296411	NA
Phaffomyces_antillensis	Phaffomycetales	0.758737	0.367598	NA
Phaffomyces_opuntiae	Phaffomycetales	0.920563	0.741707	NA
Pichia_exigua	Pichiales	0.808901	0.00382121	NA
Pichia_heedii	Pichiales	0.332136	0.205185	NA
Pichia_kudriavzevii	Pichiales	0.845915	0.00140424	NA
Pichia_nakasei	Pichiales	0.889854	0.222501	NA
Pichia_occidentalis	Pichiales	0.819842	0.269516	NA
Pichia_terricola	Pichiales	0.333589	0.000455169	NA
Priceomyces_castillae	Serinales	0.314263	0.00570449	NA
Priceomyces_haplophilus	Serinales	0.937986	0.71061	NA
Saccharomycopsis_capsularis	Ascoideales	0.820494	0.00199991	NA
Saccharomycopsis_malanga	Ascoideales	0.656181	0.00309694	NA
Saturnispora_dispora	Pichiales	0.973985	0.00141564	NA
Saturnispora_hagleri	Pichiales	1.4132	0.00439448	NA
Saturnispora_mendoncae	Pichiales	0.478704	0.00164089	NA
Saturnispora_saitoi	Pichiales	0.953404	0.611893	NA
Scheffersomyces_lignosus	Serinales	1.00382	0.585589	NA
Scheffersomyces_stipitis	Serinales	0.709466	0.258776	NA
Spathaspora_girioi	Serinales	0.815625	0.190636	NA
Spathaspora_passalidarum	Serinales	0.486337	0.00195423	NA
Spencermartinsiella_europaea	Dipodascales	0.6634	0.00112048	NA
Sugiyamaella_lignohabitans	Dipodascales	0.671501	0.173571	NA
Wickerhamomyces_canadensis	Phaffomycetales	0.667144	0.365909	NA
Zygoascus_ofunaensis	Dipodascales	1.07996	0.169967	NA
Ambrosiozyma_monospora	Pichiales	0.418264	0.00275718	NA
Ambrosiozyma_oregonensis	Pichiales	0.98349	0.604275	NA
Blastobotrys_mokoenaii	Dipodascales	1.01416	0.722381	NA
Blastobotrys_serpentis	Dipodascales	0.664725	0.260936	NA
Candida_tropicalis	Serinales	0.921643	0.012465	NA
Wickerhamomyces_alni	Phaffomycetales	0.359921	0.00291448	NA
Yarrowia_deformans	Dipodascales	1.00551	0.842157	NA
Yarrowia_divulgata	Dipodascales	1.04119	0.939624	NA
Magnusiomyces_tetrasperma	Dipodascales	1.56542	0.463257	NA

## Sheet: Fig2
2023-11-07 15:37:09
ID: run_output
Tag:
Algorithm: rf
Trained on classes: [0 1]
Applied to: ['']
Number of features: 50
Min class size: 50
CV folds: 10
Number of balanced datasets: 100
Grid Search Used: t
Parameters used:[500.0, 10.0, 0.1]
Prediction threshold: 0.48
Results from the validation set
Metric	Mean	SD	SE
AucROC	0.932594	0.007395	0.0007395
AucPRc	0.9231809800262397	0.00799003	0.000799003
Accuracy	0.8839000000000001	0.0144149	0.00144149
F1	0.8824900773860417	0.014370371383693839	0.00143704
Precision	0.8937890461846639	0.019654054901666447	0.00196541
TPR	0.8718000000000002	0.017909773867919174	0.00179098
FPR	0.10400000000000001	0.0213542	0.00213542
FNR	0.12820000000000004	0.0179098	0.00179098
TP	43.59	0.8954886933959579	0.0895489
TN	44.8	1.0677078252031311	0.1067707825203131
FP	5.2	1.0677078252031311	0.1067707825203131
FN	6.41	0.895489	0.0895489
Mean Balanced Confusion Matrix:
Class	0	1	0	1
0			45.77	4.23
1			7.6	42.4
Count and percent of instances of each class (row) predicted as a class (col):
Class	0	1	n_total	0_perc	1_perc
0	52	5	57	0.9122807017543859	0.0877193
1	8	49	57	0.14035087719298245	0.8596491228070176
Results from the test set
test precision	0.877551
test accuracy	0.87
test F1	0.868687
test AucROC	0.9458333333333334	0.00605403	0.000605403
test AucPRc	0.9592261904761904	0.00389187	0.000389187

## Sheet: Fig3a
Orthogroup name	Relative importance value
OG0000006	0.0673201
OG0000030	0.059499
OG0000173	0.0495121
OG0000000	0.0407587
OG0000446	0.0300143
OG0000005	0.0280524
OG0000150	0.0270159
OG0000017	0.0268892
OG0000086	0.0253384
OG0000484	0.0250308
OG0000042	0.0249441
OG0000501	0.0248992
OG0000020	0.0248255
OG0000143	0.0246537
OG0000490	0.0233996
OG0004098	0.0227387
OG0001663	0.0226288
OG0000297	0.0204824
OG0000008	0.0201178
OG0000746	0.0196186
OG0000058	0.0190942
OG0000466	0.0189859
OG0000755	0.018928
OG0000024	0.018767
OG0000054	0.0182765
OG0000453	0.0182001
OG0000004	0.0178439
OG0000084	0.0174781
OG0000310	0.0174253
OG0000013	0.0168428
OG0000383	0.0164762
OG0000101	0.0161451
OG0000794	0.0161253
OG0000181	0.0156785
OG0000108	0.0150668
OG0000413	0.0149736
OG0000063	0.012571
OG0000656	0.011828
OG0003566	0.0115082
OG0005114	0.0107073
OG0000302	0.00990813
OG0001038	0.0093626
OG0004233	0.00892126
OG0000547	0.00725599
OG0005246	0.00721681
OG0003685	0.00716449
OG0000889	0.00594603
OG0002956	0.00497902
OG0001088	0.00472108
OG0003636	0.00386339

## Sheet: Fig3b
pantherdb.org output April 4, 2024, S. cerevisiae
GO_biological_process	GO_term	REFLIST	In_selection	Expected	Sig	Fold_enrichment	pvalue	FDR
amino acid catabolic process via Ehrlich pathway	GO:0000955	11	9	0.25	+	36.26	5.82e-14	4.45e-11
amino acid catabolic process to alcohol via Ehrlich pathway	GO:0000947	10	8	0.23	+	35.45	2.27e-12	9.46e-10
branched-chain amino acid catabolic process	GO:0009083	11	7	0.25	+	28.2	7.57e-10	1.74e-07
copper ion import	GO:0015677	10	6	0.23	+	26.59	2.25e-08	4.5e-06
protein O-linked glycosylation	GO:0006493	21	12	0.47	+	25.32	2.38e-15	1.09e-11
mannosylation	GO:0097502	22	12	0.5	+	24.17	5.14e-15	5.9e-12
ethanol metabolic process	GO:0006067	13	6	0.29	+	20.45	1.74e-07	2.58e-05
ubiquitin-dependent endocytosis	GO:0070086	12	5	0.27	+	18.46	3.74e-06	0.000365
copper ion transport	GO:0006825	15	6	0.34	+	17.72	4.9e-07	6.61e-05
cell wall mannoprotein biosynthetic process	GO:0000032	18	7	0.41	+	17.23	6.41e-08	1.01e-05
mannoprotein metabolic process	GO:0006056	18	7	0.41	+	17.23	6.41e-08	1.05e-05
mannoprotein biosynthetic process	GO:0006057	18	7	0.41	+	17.23	6.41e-08	1.09e-05
cell wall glycoprotein biosynthetic process	GO:0031506	18	7	0.41	+	17.23	6.41e-08	1.13e-05
protein mannosylation	GO:0035268	13	5	0.29	+	17.04	5.96e-06	0.000558
amino acid transmembrane transport	GO:0003333	49	16	1.11	+	14.47	2.74e-15	6.28e-12
amino acid transport	GO:0006865	55	16	1.24	+	12.89	2.18e-14	2e-11
branched-chain amino acid metabolic process	GO:0009081	26	7	0.59	+	11.93	1.14e-06	0.000141
carboxylic acid transmembrane transport	GO:1905039	70	16	1.58	+	10.13	1.38e-12	7.01e-10
organic acid transmembrane transport	GO:1903825	71	16	1.6	+	9.99	1.74e-12	7.99e-10
macromolecule glycosylation	GO:0043413	77	16	1.74	+	9.21	6.66e-12	2.35e-09
protein glycosylation	GO:0006486	77	16	1.74	+	9.21	6.66e-12	2.54e-09
glycosylation	GO:0070085	78	16	1.76	+	9.09	8.22e-12	2.69e-09
glycoprotein biosynthetic process	GO:0009101	79	16	1.78	+	8.97	1.01e-11	3.09e-09
amino acid catabolic process	GO:0009063	55	11	1.24	+	8.86	2.45e-08	4.69e-06
carboxylic acid transport	GO:0046942	91	18	2.05	+	8.77	6.99e-13	4.58e-10
organic acid transport	GO:0015849	92	18	2.08	+	8.67	8.53e-13	4.89e-10
glycoprotein metabolic process	GO:0009100	84	16	1.9	+	8.44	2.73e-11	7.83e-09
cell wall macromolecule metabolic process	GO:0044036	54	9	1.22	+	7.39	2.5e-06	0.00028
transition metal ion transport	GO:0000041	61	9	1.38	+	6.54	7.14e-06	0.000642
alcohol biosynthetic process	GO:0046165	70	10	1.58	+	6.33	2.92e-06	0.000318
organic anion transport	GO:0015711	131	18	2.96	+	6.09	4.2e-10	1.01e-07
organic acid catabolic process	GO:0016054	92	12	2.08	+	5.78	7.7e-07	9.81e-05
cell wall organization or biogenesis	GO:0071554	243	30	5.48	+	5.47	3.88e-15	5.93e-12
fungal-type cell wall organization	GO:0031505	146	18	3.29	+	5.46	2.56e-09	5.58e-07
carboxylic acid catabolic process	GO:0046395	91	11	2.05	+	5.36	4.91e-06	0.000469
external encapsulating structure organization	GO:0045229	189	22	4.27	+	5.16	1.06e-10	2.7e-08
cell wall organization	GO:0071555	189	22	4.27	+	5.16	1.06e-10	2.86e-08
alcohol metabolic process	GO:0006066	125	13	2.82	+	4.61	3.6e-06	0.000359
fungal-type cell wall organization or biogenesis	GO:0071852	180	18	4.06	+	4.43	7.3e-08	1.12e-05
carbohydrate derivative biosynthetic process	GO:1901137	227	18	5.12	+	3.51	2.39e-06	0.000274

## Sheet: Fig3c
pantherdb.org output April 4, 2024, C. albicans
GO_biological_process	GO_term	REFLIST	In_selection	Expected	Sig	Fold_enrichment	pvalue	FDR
polysaccharide catabolic process	GO:0000272)	11	5	0.29	+	17.53	4.47e-06	0.000418
mannan biosynthetic process	GO:0046354)	8	6	0.21	+	28.92	7.39e-09	1.36e-06
mannan metabolic process	GO:0010412)	9	6	0.23	+	25.7	2.17e-08	3.72e-06
protein mannosylation	GO:0035268)	22	9	0.57	+	15.77	1.56e-09	4.21e-07
response to defenses of other organism	GO:0052173)	39	9	1.01	+	8.9	4.55e-07	5.57e-05
response to host defenses	GO:0052200)	39	9	1.01	+	8.9	4.55e-07	5.7e-05
response to host	GO:0075136)	41	9	1.06	+	8.46	7.19e-07	8.6e-05
response to other organism	GO:0051707)	42	9	1.09	+	8.26	8.96e-07	0.0001
response to external biotic stimulus	GO:0043207)	42	9	1.09	+	8.26	8.96e-07	0.000102
polysaccharide biosynthetic process	GO:0000271)	46	9	1.19	+	7.54	2.03e-06	0.000204
carbohydrate biosynthetic process	GO:0016051)	64	10	1.66	+	6.02	4.64e-06	0.000419
protein O-linked glycosylation	GO:0006493)	25	11	0.65	+	16.97	8.06e-12	3.45e-09
copper ion import	GO:0015677)	16	12	0.41	+	28.92	9.9e-17	1.7e-13
copper ion transport	GO:0006825)	21	12	0.54	+	22.03	1.43e-14	1.05e-11
cell wall macromolecule metabolic process	GO:0044036)	66	12	1.71	+	7.01	8.77e-08	1.41e-05
intracellular iron ion homeostasis	GO:0006879)	67	12	1.74	+	6.91	1.04e-07	1.58e-05
mannosylation	GO:0097502)	26	13	0.67	+	19.28	1.11e-14	9.48e-12
iron ion transport	GO:0006826)	48	13	1.24	+	10.44	1.26e-10	4.61e-08
polysaccharide metabolic process	GO:0005976)	63	14	1.63	+	8.57	4.23e-10	1.45e-07
transition metal ion transport	GO:0000041)	64	14	1.66	+	8.43	5.3e-10	1.7e-07
adhesion of symbiont to host	GO:0044406)	68	14	1.76	+	7.94	1.25e-09	3.78e-07
metal ion transport	GO:0030001)	94	14	2.44	+	5.74	9.88e-08	1.54e-05
monoatomic cation transport	GO:0006812)	122	14	3.16	+	4.42	2.6e-06	0.000257
biological process involved in interaction with host	GO:0051701)	125	17	3.24	+	5.24	1.58e-08	2.8e-06
biological process involved in symbiotic interaction	GO:0044403)	136	17	3.53	+	4.82	5.72e-08	9.49e-06
carbohydrate metabolic process	GO:0005975)	192	17	4.98	+	3.41	7.9e-06	0.000677
macromolecule glycosylation	GO:0043413)	124	18	3.22	+	5.6	1.97e-09	4.62e-07
protein glycosylation	GO:0006486)	124	18	3.22	+	5.6	1.97e-09	4.83e-07
glycosylation	GO:0070085)	124	18	3.22	+	5.6	1.97e-09	5.08e-07
glycoprotein biosynthetic process	GO:0009101)	126	18	3.27	+	5.51	2.58e-09	5.76e-07
glycoprotein metabolic process	GO:0009100)	134	18	3.48	+	5.18	7.07e-09	1.35e-06
amino acid transmembrane transport	GO:0003333)	47	19	1.22	+	15.59	8.6e-19	4.42e-15
amino acid transport	GO:0006865)	55	19	1.43	+	13.32	2.9e-17	7.47e-14
organic acid transmembrane transport	GO:1903825)	64	19	1.66	+	11.45	7.41e-16	7.62e-13
carboxylic acid transmembrane transport	GO:1905039)	64	19	1.66	+	11.45	7.41e-16	9.53e-13
carboxylic acid transport	GO:0046942)	93	20	2.41	+	8.29	1.12e-13	7.19e-11
organic acid transport	GO:0015849)	94	20	2.44	+	8.2	1.39e-13	7.94e-11
organic anion transport	GO:0015711)	127	21	3.29	+	6.38	5.99e-12	2.8e-09
fungal-type cell wall organization	GO:0031505)	169	21	4.38	+	4.79	1.52e-09	4.33e-07
external encapsulating structure organization	GO:0045229)	174	21	4.51	+	4.65	2.61e-09	5.36e-07
cell wall organization	GO:0071555)	174	21	4.51	+	4.65	2.61e-09	5.58e-07
fungal-type cell wall organization or biogenesis	GO:0071852)	233	21	6.04	+	3.48	4.54e-07	5.84e-05
biological process involved in interspecies interaction between organisms	GO:0044419)	327	24	8.48	+	2.83	2.76e-06	0.000267
cellular homeostasis	GO:0019725)	378	28	9.8	+	2.86	2.91e-07	4.28e-05
homeostatic process	GO:0042592)	411	28	10.66	+	2.63	1.61e-06	0.000176
cell wall organization or biogenesis	GO:0071554)	264	30	6.85	+	4.38	2.91e-12	1.5e-09
transmembrane transport	GO:0055085)	547	43	14.19	+	3.03	9.37e-12	3.7e-09

## Sheet: Fig3d
stringdb.org output, April 4, 2024, S. cerevisiae
#node1	node2	node1_string_id	node2_string_id	neighborhood_on_chromosome	gene_fusion	phylogenetic_cooccurrence	homology	coexpression	experimentally_determined_interaction	database_annotated	automated_textmining	combined_score
ADH1	ADH5	4932.YOL086C	4932.YBR145W	0	0	0.051	0.979	0.07	0.994	0	0.046	0.994
ADH1	SIR2	4932.YOL086C	4932.YDL042C	0	0	0	0	0	0.563	0	0.278	0.67
ADH1	THI3	4932.YOL086C	4932.YDL080C	0	0.095	0	0	0.125	0	0.734	0.63	0.911
ADH1	ARO10	4932.YOL086C	4932.YDR380W	0	0.067	0	0	0.125	0	0.273	0.63	0.751
ADH1	CAN1	4932.YOL086C	4932.YEL063C	0	0.001	0	0	0.048	0	0	0.423	0.428
ADH1	HSP12	4932.YOL086C	4932.YFL014W	0	0	0	0	0.053	0	0	0.441	0.447
ADH1	ARI1	4932.YOL086C	4932.YGL157W	0.044	0.001	0	0	0.116	0	0	0.425	0.472
ADH1	PDC6	4932.YOL086C	4932.YGR087C	0	0.199	0	0	0.125	0	0.734	0.813	0.96
ADH1	GPP1	4932.YOL086C	4932.YIL053W	0.045	0	0	0	0.154	0	0	0.419	0.489
ADH1	BAT2	4932.YOL086C	4932.YJR148W	0	0.032	0	0	0.07	0	0	0.558	0.571
ADH1	PDC1	4932.YOL086C	4932.YLR044C	0	0.188	0	0	0.54	0	0.734	0.909	0.989
ADH1	CCW12	4932.YOL086C	4932.YLR110C	0	0	0	0	0.63	0	0	0.309	0.733
ADH1	PDC5	4932.YOL086C	4932.YLR134W	0	0.217	0	0	0.27	0	0.734	0.82	0.969
ADH1	EXG1	4932.YOL086C	4932.YLR300W	0.044	0	0	0	0.109	0.053	0.253	0.253	0.468
ADH1	ADH3	4932.YOL086C	4932.YMR083W	0	0	0.051	0.979	0.22	0.994	0	0.061	0.995
ADH1	ADH2	4932.YOL086C	4932.YMR303C	0	0	0.048	0.985	0.116	0.994	0	0.055	0.994
ADH1	GRE2	4932.YOL086C	4932.YOL151W	0.044	0.001	0	0	0.086	0	0	0.476	0.502
ADH2	ADH5	4932.YMR303C	4932.YBR145W	0	0	0.051	0.979	0.074	0.994	0	0.051	0.994
ADH2	THI3	4932.YMR303C	4932.YDL080C	0	0.099	0	0	0.125	0	0.734	0.658	0.918
ADH2	ARO10	4932.YMR303C	4932.YDR380W	0	0.07	0	0	0.154	0	0.273	0.72	0.818
ADH2	PDC6	4932.YMR303C	4932.YGR087C	0	0.207	0	0	0.161	0	0.734	0.806	0.961
ADH2	BAT2	4932.YMR303C	4932.YJR148W	0	0.032	0	0	0.097	0	0	0.467	0.498
ADH2	PDC1	4932.YMR303C	4932.YLR044C	0	0.195	0	0	0.135	0	0.734	0.842	0.967
ADH2	PDC5	4932.YMR303C	4932.YLR134W	0	0.225	0	0	0.125	0	0.734	0.805	0.96
ADH2	ADH3	4932.YMR303C	4932.YMR083W	0	0	0.051	0.979	0.134	0.994	0	0.061	0.994
ADH3	ADH5	4932.YMR083W	4932.YBR145W	0	0	0.053	0.974	0.119	0.994	0	0.044	0.994
ADH3	THI3	4932.YMR083W	4932.YDL080C	0	0.099	0	0	0.125	0	0.734	0.488	0.878
ADH3	ARO10	4932.YMR083W	4932.YDR380W	0	0.07	0	0	0.128	0	0.273	0.515	0.676
ADH3	PDC6	4932.YMR083W	4932.YGR087C	0	0.208	0	0	0.125	0	0.734	0.632	0.923
ADH3	BAT2	4932.YMR083W	4932.YJR148W	0	0.033	0	0	0.242	0	0	0.415	0.538
ADH3	PDC1	4932.YMR083W	4932.YLR044C	0	0.196	0	0	0.143	0.071	0.734	0.715	0.942
ADH3	PDC5	4932.YMR083W	4932.YLR134W	0	0.226	0	0	0.125	0	0.734	0.571	0.912
ADH5	THI3	4932.YBR145W	4932.YDL080C	0	0.092	0	0	0.122	0	0.734	0.097	0.783
ADH5	PDC1	4932.YBR145W	4932.YLR044C	0	0.184	0	0	0.107	0	0.734	0.198	0.824
ADH5	PDC6	4932.YBR145W	4932.YGR087C	0	0.195	0	0	0.107	0	0.734	0.225	0.832
ADH5	PDC5	4932.YBR145W	4932.YLR134W	0	0.212	0	0	0.107	0	0.734	0.313	0.854
ADH6	ADH7	4932.YMR318C	4932.YCR105W	0	0	0.056	0.968	0	0.994	0.9	0.072	0.999
ADH6	THI3	4932.YMR318C	4932.YDL080C	0	0	0	0	0.107	0	0.924	0.562	0.967
ADH6	ARO10	4932.YMR318C	4932.YDR380W	0	0	0	0	0.107	0	0.273	0.629	0.738
ADH6	YDR541C	4932.YMR318C	4932.YDR541C	0.044	0.012	0	0	0.086	0	0	0.603	0.623
ADH6	GPP2	4932.YMR318C	4932.YER062C	0.045	0	0	0	0.049	0.128	0.9	0.111	0.916
ADH6	YGL039W	4932.YMR318C	4932.YGL039W	0.044	0.01	0	0	0.098	0	0	0.547	0.576
ADH6	ARI1	4932.YMR318C	4932.YGL157W	0.044	0.01	0	0	0.13	0	0	0.835	0.851
ADH6	PDC6	4932.YMR318C	4932.YGR087C	0	0.001	0	0	0.107	0	0.924	0.622	0.972
ADH6	OYE2	4932.YMR318C	4932.YHR179W	0.062	0	0	0	0.155	0	0	0.404	0.486
ADH6	GPP1	4932.YMR318C	4932.YIL053W	0.045	0	0	0	0.07	0	0.9	0	0.903
ADH6	BAT2	4932.YMR318C	4932.YJR148W	0	0	0	0	0.066	0	0	0.534	0.546
ADH6	PDC1	4932.YMR318C	4932.YLR044C	0	0.001	0	0	0.129	0	0.924	0.622	0.972
ADH6	PDC5	4932.YMR318C	4932.YLR134W	0	0.001	0	0	0.107	0	0.924	0.49	0.962
ADH6	EXG1	4932.YMR318C	4932.YLR300W	0.044	0	0	0	0.052	0.053	0.253	0.234	0.419
ADH6	OYE3	4932.YMR318C	4932.YPL171C	0.062	0	0	0	0.131	0	0	0.365	0.438
ADH6	GRE2	4932.YMR318C	4932.YOL151W	0.044	0.014	0	0	0.12	0	0	0.7	0.726
ADH7	YDR541C	4932.YCR105W	4932.YDR541C	0.044	0.01	0	0	0.113	0	0	0.354	0.405
ADH7	OYE3	4932.YCR105W	4932.YPL171C	0.062	0	0	0	0.106	0	0	0.443	0.492
ADH7	YGL039W	4932.YCR105W	4932.YGL039W	0.044	0.009	0	0	0.086	0	0	0.484	0.51
ADH7	ARO10	4932.YCR105W	4932.YDR380W	0	0	0	0	0.107	0	0.273	0.538	0.674
ADH7	GRE2	4932.YCR105W	4932.YOL151W	0.044	0.012	0	0	0.095	0	0	0.702	0.72
ADH7	ARI1	4932.YCR105W	4932.YGL157W	0.044	0.009	0	0	0.094	0	0	0.812	0.823
ADH7	GPP2	4932.YCR105W	4932.YER062C	0.045	0	0	0	0	0	0.9	0	0.9
ADH7	GPP1	4932.YCR105W	4932.YIL053W	0.045	0	0	0	0	0	0.9	0.166	0.913
ADH7	PDC1	4932.YCR105W	4932.YLR044C	0	0.003	0	0	0.107	0	0.924	0.425	0.957
ADH7	PDC6	4932.YCR105W	4932.YGR087C	0	0.003	0	0	0.107	0	0.924	0.418	0.957
ADH7	THI3	4932.YCR105W	4932.YDL080C	0	0.001	0	0	0.107	0	0.924	0.474	0.961
ADH7	PDC5	4932.YCR105W	4932.YLR134W	0	0.003	0	0	0.107	0	0.924	0.477	0.961
AGP1	TAT1	4932.YCL025C	4932.YBR069C	0	0	0.069	0.942	0.052	0.994	0	0.079	0.994
AGP1	DIP5	4932.YCL025C	4932.YPL265W	0	0	0.129	0.821	0.168	0.123	0	0.176	0.406
AGP1	GAP1	4932.YCL025C	4932.YKR039W	0	0	0.076	0.928	0.241	0.778	0	0.098	0.84
AGP1	GNP1	4932.YCL025C	4932.YDR508C	0	0	0.054	0.972	0.089	0.994	0	0.065	0.994
APD1	YBR139W	4932.YBR151W	4932.YBR139W	0	0	0	0	0.132	0.108	0	0.39	0.486
ARI1	AST2	4932.YGL157W	4932.YER101C	0.041	0	0	0	0.055	0	0	0.462	0.47
ARI1	DAL3	4932.YGL157W	4932.YIR032C	0	0	0	0	0.334	0.342	0	0	0.543
ARI1	OYE3	4932.YGL157W	4932.YPL171C	0	0	0	0	0.064	0	0	0.647	0.655
ARO10	BAP2	4932.YDR380W	4932.YBR068C	0	0	0	0	0.088	0	0	0.531	0.553
ARO10	GAP1	4932.YDR380W	4932.YKR039W	0	0	0	0	0.05	0	0	0.468	0.472
ARO10	OYE2	4932.YDR380W	4932.YHR179W	0	0	0	0	0	0.465	0	0.086	0.49
ARO10	BAT1	4932.YDR380W	4932.YHR208W	0	0.015	0	0	0	0.225	0.335	0.227	0.566
ARO10	BAT2	4932.YDR380W	4932.YJR148W	0	0.019	0	0	0.096	0	0.335	0.819	0.881
ART5	ECM21	4932.YGR068C	4932.YBL101C	0	0	0	0	0	0	0	0.835	0.835
ART5	ROG3	4932.YGR068C	4932.YFR022W	0	0	0.203	0.64	0.05	0	0	0.341	0.457
ART5	ROD1	4932.YGR068C	4932.YOR018W	0	0	0.202	0.653	0	0	0	0.315	0.43
ART5	CSR2	4932.YGR068C	4932.YPR030W	0	0	0	0	0	0	0	0.759	0.759
BAP2	DIP5	4932.YBR068C	4932.YPL265W	0	0	0.133	0.812	0.14	0.224	0	0.183	0.465
BAP2	BAT2	4932.YBR068C	4932.YJR148W	0	0	0	0	0.093	0	0	0.564	0.587
BAR1	CAN1	4932.YIL015W	4932.YEL063C	0	0	0	0	0.055	0	0	0.831	0.833
BAT1	THI3	4932.YHR208W	4932.YDL080C	0	0.015	0	0	0	0	0.335	0.211	0.453
BAT1	PDC1	4932.YHR208W	4932.YLR044C	0	0.032	0	0	0.076	0	0.335	0.13	0.418
BAT1	BAT2	4932.YHR208W	4932.YJR148W	0	0	0.051	0.978	0.072	0.888	0.9	0.059	0.989
BAT2	THI3	4932.YJR148W	4932.YDL080C	0	0.018	0	0	0	0.225	0.335	0.638	0.797
BAT2	PDC6	4932.YJR148W	4932.YGR087C	0	0.031	0	0	0	0	0.335	0.723	0.808
BAT2	GAP1	4932.YJR148W	4932.YKR039W	0	0	0	0	0.08	0	0	0.404	0.428
BAT2	PDC1	4932.YJR148W	4932.YLR044C	0	0.039	0	0	0	0	0.335	0.644	0.753
BAT2	PDC5	4932.YJR148W	4932.YLR134W	0	0.04	0	0	0	0	0.335	0.666	0.768
BPT1	YCF1	4932.YLL015W	4932.YDR135C	0	0	0.093	0.895	0.097	0.6	0.9	0.136	0.966
BUD8	BUD9	4932.YLR353W	4932.YGR041W	0	0	0	0.665	0.058	0.683	0	0.343	0.786
CAN1	SIR2	4932.YEL063C	4932.YDL042C	0	0	0	0	0.048	0	0	0.42	0.424
CAN1	GAP1	4932.YEL063C	4932.YKR039W	0	0	0.12	0.84	0.094	0.422	0	0.163	0.562
CCW12	PDC1	4932.YLR110C	4932.YLR044C	0	0	0	0	0.447	0	0	0.168	0.52
CCW12	KRE6	4932.YLR110C	4932.YPR159W	0	0	0	0	0.058	0	0	0.412	0.422
CCW12	TIR4	4932.YLR110C	4932.YOR009W	0	0	0	0	0	0.058	0	0.416	0.426
CSR2	ROG3	4932.YPR030W	4932.YFR022W	0	0	0	0	0.077	0	0	0.839	0.845
CSR2	ROD1	4932.YPR030W	4932.YOR018W	0	0	0	0	0.066	0	0	0.832	0.836
DAL3	YDR541C	4932.YIR032C	4932.YDR541C	0	0	0	0	0.334	0.342	0	0	0.543
DAL3	YGL039W	4932.YIR032C	4932.YGL039W	0	0	0	0	0.334	0.342	0	0	0.543
DAL3	GAP1	4932.YIR032C	4932.YKR039W	0	0	0	0	0.355	0	0	0.112	0.402
DAL3	GRE2	4932.YIR032C	4932.YOL151W	0	0	0	0	0.334	0.342	0	0	0.543
DIP5	GNP1	4932.YPL265W	4932.YDR508C	0	0	0.132	0.814	0.093	0.23	0	0.188	0.442
DIP5	GAP1	4932.YPL265W	4932.YKR039W	0	0	0.127	0.824	0.089	0.225	0	0.181	0.428
DIP5	ROD1	4932.YPL265W	4932.YOR018W	0	0	0	0	0	0	0	0.598	0.598
DOG1	ROG3	4932.YHR044C	4932.YFR022W	0	0	0	0	0.055	0	0	0.392	0.4
ECM21	LYP1	4932.YBL101C	4932.YNL268W	0	0	0	0	0	0	0	0.697	0.697
ECM21	ROG3	4932.YBL101C	4932.YFR022W	0	0	0	0	0.072	0	0	0.832	0.837
ECM21	ROD1	4932.YBL101C	4932.YOR018W	0	0	0	0	0.066	0.225	0	0.809	0.849
EXG1	EXG2	4932.YLR300W	4932.YDR261C	0	0	0.118	0.844	0.066	0	0.9	0.16	0.921
EXG1	MNN1	4932.YLR300W	4932.YER001W	0	0	0	0	0.119	0	0.23	0.315	0.495
EXG1	KRE6	4932.YLR300W	4932.YPR159W	0	0	0	0	0.106	0.057	0	0.55	0.587
EXG1	SPR1	4932.YLR300W	4932.YOR190W	0	0	0.055	0.97	0	0.743	0.9	0.065	0.974
EXG2	SPR1	4932.YDR261C	4932.YOR190W	0	0	0.112	0.856	0	0	0.9	0.155	0.918
FIG2	TIR1	4932.YCR089W	4932.YER011W	0	0	0	0	0	0.058	0	0.56	0.568
FRE1	FRE2	4932.YLR214W	4932.YKL220C	0	0	0.158	0.656	0.101	0.6	0	0.62	0.869
FRE1	FRE6	4932.YLR214W	4932.YLL051C	0	0	0.132	0.609	0.167	0	0	0.409	0.535
FRE1	FRE4	4932.YLR214W	4932.YNR060W	0	0	0.16	0.646	0.067	0	0	0.363	0.457
FRE1	FRE3	4932.YLR214W	4932.YOR381W	0	0	0.172	0.651	0.087	0	0	0.361	0.474
FRE1	FRE5	4932.YLR214W	4932.YOR384W	0	0	0.146	0.652	0.144	0	0	0.348	0.481
FRE2	FRE5	4932.YKL220C	4932.YOR384W	0	0	0.088	0.899	0.363	0	0	0.134	0.453
GAP1	ROD1	4932.YKR039W	4932.YOR018W	0	0	0	0	0	0	0	0.536	0.536
GAP1	PUT4	4932.YKR039W	4932.YOR348C	0	0	0.131	0.817	0.289	0.228	0	0.212	0.574
GNP1	PUT4	4932.YDR508C	4932.YOR348C	0	0	0.154	0.771	0	0.225	0	0.205	0.433
GPP1	GPP2	4932.YIL053W	4932.YER062C	0	0	0.048	0.984	0.226	0.834	0.9	0.056	0.986
GPP1	HSP12	4932.YIL053W	4932.YFL014W	0	0	0	0	0.049	0	0	0.441	0.445
GPP1	PDC6	4932.YIL053W	4932.YGR087C	0	0	0	0	0	0	0	0.408	0.408
GPP1	PDC1	4932.YIL053W	4932.YLR044C	0	0	0	0	0.164	0	0	0.454	0.524
GPP2	YBR139W	4932.YER062C	4932.YBR139W	0	0	0	0	0.086	0.422	0	0.081	0.472
GPP2	PHM8	4932.YER062C	4932.YER037W	0.047	0	0	0	0.222	0.091	0	0.227	0.409
GPP2	PDC1	4932.YER062C	4932.YLR044C	0	0	0	0	0.058	0	0	0.403	0.414
GPP2	PDC5	4932.YER062C	4932.YLR134W	0	0	0	0	0.054	0	0	0.407	0.415
GPP2	PDC6	4932.YER062C	4932.YGR087C	0	0	0	0	0.085	0	0	0.431	0.457
GPP2	HSP12	4932.YER062C	4932.YFL014W	0	0	0	0	0.272	0	0	0.51	0.628
GRE2	OYE3	4932.YOL151W	4932.YPL171C	0	0	0	0	0.187	0	0	0.535	0.606
HST1	SIR2	4932.YOL068C	4932.YDL042C	0	0	0.06	0.961	0	0.838	0	0.058	0.844
JLP1	PDC6	4932.YLL057C	4932.YGR087C	0	0	0	0	0.129	0	0	0.343	0.403
KRE2	PMT2	4932.YDR483W	4932.YAL023C	0	0	0	0	0.077	0	0	0.698	0.709
KRE2	MNN2	4932.YDR483W	4932.YBR015C	0	0.007	0	0	0.083	0	0	0.833	0.84
KRE2	KTR3	4932.YDR483W	4932.YBR205W	0	0	0.074	0.932	0.091	0	0.9	0.101	0.914
KRE2	PMT6	4932.YDR483W	4932.YGR199W	0	0	0	0	0.046	0	0	0.54	0.542
KRE2	MNT3	4932.YDR483W	4932.YIL014W	0	0	0	0	0.046	0	0	0.6	0.602
KRE2	MNT4	4932.YDR483W	4932.YNR059W	0	0	0	0	0	0	0	0.604	0.604
KRE2	MNT2	4932.YDR483W	4932.YGL257C	0	0	0	0	0	0	0	0.759	0.759
KRE2	KTR6	4932.YDR483W	4932.YPL053C	0	0	0.086	0.908	0.073	0.743	0	0.12	0.782
KRE2	MNN5	4932.YDR483W	4932.YJL186W	0	0.006	0	0	0.068	0	0	0.792	0.798
KRE2	MNN1	4932.YDR483W	4932.YER001W	0	0	0	0	0.043	0	0	0.831	0.831
KRE2	KTR1	4932.YDR483W	4932.YOR099W	0	0	0.066	0.948	0.119	0	0.9	0.086	0.914
KRE6	MNN2	4932.YPR159W	4932.YBR015C	0	0	0	0	0.07	0	0	0.535	0.549
KRE6	SKN1	4932.YPR159W	4932.YGR143W	0	0	0.054	0.972	0.058	0.665	0	0.066	0.684
KTR1	PMT2	4932.YOR099W	4932.YAL023C	0	0	0	0	0.117	0	0	0.417	0.464
KTR1	MNN2	4932.YOR099W	4932.YBR015C	0	0.011	0	0	0.095	0	0	0.73	0.745
KTR1	KTR3	4932.YOR099W	4932.YBR205W	0	0	0.066	0.949	0.082	0	0.9	0.087	0.911
KTR1	MNN1	4932.YOR099W	4932.YER001W	0	0	0	0	0.06	0	0	0.471	0.481
KTR1	MNN5	4932.YOR099W	4932.YJL186W	0	0.01	0	0	0.076	0	0	0.698	0.709
KTR1	MNT4	4932.YOR099W	4932.YNR059W	0	0	0	0	0	0	0	0.441	0.441
KTR2	MNT3	4932.YKR061W	4932.YIL014W	0	0	0	0	0	0	0	0.486	0.485
KTR2	MNT4	4932.YKR061W	4932.YNR059W	0	0	0	0	0.073	0	0	0.54	0.555
KTR3	MNN2	4932.YBR205W	4932.YBR015C	0	0.009	0	0	0.093	0	0	0.698	0.714
KTR3	MNT4	4932.YBR205W	4932.YNR059W	0	0	0	0	0	0	0	0.516	0.516
KTR3	MNN1	4932.YBR205W	4932.YER001W	0	0	0	0	0.047	0	0	0.697	0.698
KTR3	MNN5	4932.YBR205W	4932.YJL186W	0	0.008	0	0	0.076	0	0	0.802	0.809
KTR6	MNN2	4932.YPL053C	4932.YBR015C	0	0.002	0	0	0.046	0	0	0.905	0.905
KTR6	MNN1	4932.YPL053C	4932.YER001W	0	0	0	0	0.053	0	0.9	0.903	0.99
KTR6	MNT3	4932.YPL053C	4932.YIL014W	0	0	0	0	0.065	0	0	0.466	0.479
KTR6	MNN5	4932.YPL053C	4932.YJL186W	0	0.002	0	0	0.045	0	0.9	0.871	0.986
KTR6	MNT4	4932.YPL053C	4932.YNR059W	0	0	0	0	0	0	0.9	0.536	0.951
MKC7	PRC1	4932.YDR144C	4932.YMR297W	0	0	0	0	0.136	0.108	0	0.538	0.613
MKC7	YPS1	4932.YDR144C	4932.YLR120C	0	0	0.073	0.935	0	0.783	0.9	0.093	0.979
MNN1	MNN2	4932.YER001W	4932.YBR015C	0	0	0	0	0.072	0	0	0.95	0.951
MNN1	PRC1	4932.YER001W	4932.YMR297W	0	0	0	0	0	0	0	0.415	0.414
MNN1	YUR1	4932.YER001W	4932.YJL139C	0	0	0	0	0	0	0	0.539	0.539
MNN1	MNN5	4932.YER001W	4932.YJL186W	0	0	0	0	0.057	0	0	0.905	0.906
MNN1	MNT4	4932.YER001W	4932.YNR059W	0	0	0	0.67	0	0	0.9	0.189	0.915
MNN2	PMT2	4932.YBR015C	4932.YAL023C	0	0	0	0	0.157	0.359	0	0.537	0.727
MNN2	YUR1	4932.YBR015C	4932.YJL139C	0	0.007	0	0	0	0.439	0	0.601	0.766
MNN2	MNN5	4932.YBR015C	4932.YJL186W	0	0	0.113	0.854	0.103	0	0.9	0.173	0.925
MNN5	PMT2	4932.YJL186W	4932.YAL023C	0	0	0	0	0.096	0	0	0.471	0.501
MNN5	YUR1	4932.YJL186W	4932.YJL139C	0	0.007	0	0	0.045	0	0	0.537	0.538
MNT2	PMT6	4932.YGL257C	4932.YGR199W	0	0	0	0	0.07	0	0	0.465	0.481
MNT2	YGL258W-A	4932.YGL257C	4932.YGL258W-A	0	0	0	0	0	0.071	0	0.602	0.615
MNT3	PMT2	4932.YIL014W	4932.YAL023C	0	0	0	0	0.046	0	0	0.413	0.416
MNT3	YUR1	4932.YIL014W	4932.YJL139C	0	0	0	0	0	0	0	0.441	0.441
MNT3	YIM1	4932.YIL014W	4932.YMR152W	0	0	0	0	0	0	0	0.463	0.463
MNT4	YUR1	4932.YNR059W	4932.YJL139C	0	0	0	0	0.058	0	0	0.597	0.604
MNT4	TIR2	4932.YNR059W	4932.YOR010C	0	0	0	0	0.054	0	0	0.392	0.4
MNT4	TIR4	4932.YNR059W	4932.YOR009W	0	0	0	0	0.042	0.056	0	0.422	0.431
OSW2	QDR3	4932.YLR054C	4932.YBR043C	0	0	0	0	0.052	0	0	0.414	0.42
OYE2	OYE3	4932.YHR179W	4932.YPL171C	0	0	0.05	0.981	0.068	0.527	0	0.058	0.552
PAM1	SVL3	4932.YDR251W	4932.YPL032C	0	0	0	0.835	0.058	0.428	0	0.134	0.492
PDC1	TAT1	4932.YLR044C	4932.YBR069C	0	0	0	0	0.051	0.593	0	0	0.597
PDC1	THI3	4932.YLR044C	4932.YDL080C	0	0	0.063	0.955	0	0	0.9	0.07	0.905
PDC1	PDC6	4932.YLR044C	4932.YGR087C	0	0	0.049	0.983	0	0.994	0.9	0.057	0.999
PDC1	PDC5	4932.YLR044C	4932.YLR134W	0	0	0.048	0.984	0.445	0.994	0.9	0.056	0.999
PDC5	THI3	4932.YLR134W	4932.YDL080C	0	0	0.064	0.952	0.041	0	0.9	0.068	0.905
PDC5	PDC6	4932.YLR134W	4932.YGR087C	0	0	0.049	0.982	0.052	0.994	0.9	0.058	0.999
PDC6	THI3	4932.YGR087C	4932.YDL080C	0	0	0.064	0.952	0	0	0.9	0.068	0.905
PMT2	PMT6	4932.YAL023C	4932.YGR199W	0	0	0.077	0.927	0.055	0.38	0	0.104	0.45
PMT2	PMT3	4932.YAL023C	4932.YOR321W	0	0	0.055	0.97	0.088	0.822	0.9	0.067	0.983
PRC1	YBR139W	4932.YMR297W	4932.YBR139W	0	0	0.074	0.933	0.357	0.225	0	0.047	0.501
PRC1	YPS6	4932.YMR297W	4932.YIR039C	0	0	0	0	0.204	0.108	0	0.384	0.524
PRC1	YPS1	4932.YMR297W	4932.YLR120C	0	0	0	0	0.165	0.108	0	0.572	0.653
PRC1	YPS3	4932.YMR297W	4932.YLR121C	0	0	0	0	0.146	0.108	0	0.39	0.495
RNR2	RNR4	4932.YJL026W	4932.YGR180C	0	0	0.063	0.954	0.639	0.999	0.9	0.464	0.999
ROD1	ROG3	4932.YOR018W	4932.YFR022W	0	0	0.108	0.864	0.066	0.428	0	0.16	0.546
ROD1	YPK1	4932.YOR018W	4932.YKL126W	0	0	0	0	0.058	0.526	0	0.168	0.596
SCS2	SCS22	4932.YER120W	4932.YBL091C-A	0	0	0.099	0.852	0.042	0	0	0.469	0.501
TIR1	TIR4	4932.YER011W	4932.YOR009W	0	0	0	0.928	0.409	0	0	0.116	0.456
TIR1	TIR3	4932.YER011W	4932.YIL011W	0	0	0	0.864	0.478	0.089	0	0.162	0.567
TIR1	TIR2	4932.YER011W	4932.YOR010C	0	0	0	0.969	0.557	0	0	0.065	0.568
TIR2	TIR3	4932.YOR010C	4932.YIL011W	0	0	0	0.881	0.378	0.089	0	0.145	0.473
TIR2	TIR4	4932.YOR010C	4932.YOR009W	0	0	0	0.92	0.476	0	0	0.128	0.524
TIR3	TIR4	4932.YIL011W	4932.YOR009W	0	0	0	0.779	0.458	0.14	0	0.222	0.606
YPK1	YPK2	4932.YKL126W	4932.YMR104C	0	0	0.055	0.971	0.05	0.803	0	0.056	0.81
YPS1	YPS3	4932.YLR120C	4932.YLR121C	0	0	0.073	0.933	0.281	0.225	0	0.085	0.464

## Sheet: Fig3e
stringdb.org output, April 4, 2024, C. albicans
#node1	node2	node1_string_id	node2_string_id	neighborhood_on_chromosome	gene_fusion	phylogenetic_cooccurrence	homology	coexpression	experimentally_determined_interaction	database_annotated	automated_textmining	combined_score
ADH1	GRP2	237561.A0A1D8PP43	237561.P83775	0.042	0.001	0	0	0.102	0	0	0.412	0.45
ADH1	ADH2	237561.A0A1D8PP43	237561.O94038	0	0	0.049	0.983	0.551	0	0	0.055	0.561
ADH1	ARO10	237561.A0A1D8PP43	237561.Q59MU3	0	0.069	0	0	0.132	0	0.5	0.116	0.595
ADH1	PDC11	237561.A0A1D8PP43	237561.P83779	0	0.305	0	0	0.278	0	0.9	0.698	0.982
ADH2	ARO10	237561.O94038	237561.Q59MU3	0	0.064	0	0	0.129	0	0.5	0.116	0.591
ADH2	PDC11	237561.O94038	237561.P83779	0	0.307	0	0	0.397	0	0.9	0.537	0.978
ARO10	BAT21	237561.Q59MU3	237561.A0A1D8PH42	0	0.005	0	0	0	0.058	0.5	0.317	0.65
ARO10	BAT22	237561.Q59MU3	237561.A0A1D8PKB9	0	0.004	0	0	0.049	0.058	0.5	0.181	0.584
BAT21	PDC11	237561.A0A1D8PH42	237561.P83779	0	0.048	0	0	0.101	0.058	0.5	0.181	0.61
BAT21	BAT22	237561.A0A1D8PH42	237561.A0A1D8PKB9	0	0	0.053	0.974	0.341	0	0.9	0.05	0.932
BAT22	PDC11	237561.A0A1D8PKB9	237561.P83779	0	0.041	0	0	0.126	0.058	0.5	0.181	0.617
BGL22	SPR1	237561.A0A1D8PTY8	237561.A0A1D8PHV3	0	0	0	0	0.191	0.086	0.901	0.06	0.922
BGL22	EXG2	237561.A0A1D8PTY8	237561.Q5AIA1	0	0	0	0	0	0.086	0.901	0.06	0.908
BGL22	XOG1	237561.A0A1D8PTY8	237561.P29717	0	0	0	0	0	0.086	0.901	0.185	0.92
CAN1	GAP2	237561.A0A1D8PPI5	237561.A0A1D8PK89	0	0	0.131	0.816	0.36	0.126	0	0.127	0.519
CAN1	GAP4	237561.A0A1D8PPI5	237561.Q59WB3	0	0	0.123	0.833	0.341	0	0	0.061	0.41
CAN2	GAP2	237561.Q59WU0	237561.A0A1D8PK89	0	0	0.132	0.814	0.539	0.126	0	0.126	0.653
CFL1	CFL2	237561.Q5A446	237561.A0A1D8PME3	0	0	0.051	0.979	0.67	0	0	0.047	0.675
CFL1	CFL5	237561.Q5A446	237561.A0A1D8PN52	0	0	0.09	0.898	0.5	0	0	0.079	0.544
CFL1	CFL4	237561.Q5A446	237561.A0A1D8PN54	0	0	0.087	0.905	0.673	0	0	0.049	0.691
CFL1	FRE9	237561.Q5A446	237561.Q59ZI1	0	0	0.11	0.849	0.689	0	0	0.068	0.719
CFL2	CFL5	237561.A0A1D8PME3	237561.A0A1D8PN52	0	0	0.088	0.902	0.342	0	0	0.103	0.414
CFL2	FRE9	237561.A0A1D8PME3	237561.Q59ZI1	0	0	0.106	0.858	0.365	0	0	0.093	0.44
CFL2	CFL4	237561.A0A1D8PME3	237561.A0A1D8PN54	0	0	0.089	0.9	0.539	0	0	0.098	0.588
CFL4	CFL5	237561.A0A1D8PN54	237561.A0A1D8PN52	0	0	0.053	0.974	0.674	0	0	0.058	0.684
CFL4	FRE10	237561.A0A1D8PN54	237561.Q59PA1	0	0	0.103	0.868	0.334	0	0	0.089	0.408
CFL4	FRE9	237561.A0A1D8PN54	237561.Q59ZI1	0	0	0.082	0.909	0.475	0	0	0.057	0.506
CFL5	FRE9	237561.A0A1D8PN52	237561.Q59ZI1	0	0	0.081	0.913	0.375	0	0	0.054	0.409
CPY1	PRC3	237561.A0A1D8PRC2	237561.A0A1D8PDM9	0	0	0.07	0.941	0.504	0.072	0	0	0.534
CPY1	PRC2	237561.A0A1D8PRC2	237561.A0A1D8PN69	0	0	0.083	0.915	0.429	0.072	0	0	0.471
CaO19.1421	GRP1	237561.Q59P95	237561.A0A1D8PEJ8	0	0	0	0	0.311	0.254	0	0	0.464
CaO19.1421	GRE2	237561.Q59P95	237561.A0A1D8PHQ6	0	0	0	0	0.412	0.254	0	0	0.542
CaO19.1421	CaO19.3151	237561.Q59P95	237561.A0A1D8PHU5	0	0	0	0	0.311	0.254	0	0	0.464
CaO19.1421	CaO19.7009	237561.Q59P95	237561.A0A1D8PQR8	0	0	0	0	0.311	0.254	0	0	0.464
CaO19.1421	CaO19.2581	237561.Q59P95	237561.A0A1D8PS29	0	0	0	0	0.311	0.254	0	0	0.464
CaO19.1421	GRP2	237561.Q59P95	237561.P83775	0	0	0	0	0.311	0.254	0	0	0.464
CaO19.1421	CaO19.5611	237561.Q59P95	237561.Q5ABT9	0	0	0	0	0.311	0.254	0	0	0.464
CaO19.1421	CaO19.6868	237561.Q59P95	237561.Q59T49	0	0	0	0	0.318	0.254	0	0	0.469
CaO19.3442	RNR22	237561.Q5A4J9	237561.A0A1D8PI17	0	0	0	0	0.41	0	0	0	0.41
CaO19.3922	RNR22	237561.Q5AK98	237561.A0A1D8PI17	0	0	0	0	0.056	0	0	0.469	0.477
CaO19.5169	CaO19.5536	237561.A0A1D8PR62	237561.A0A1D8PPY3	0	0	0.138	0.8	0.044	0.047	0.9	0	0.911
CaO19.5169	CaO19.6557	237561.A0A1D8PR62	237561.Q5AGY1	0	0	0.056	0.969	0	0	0.9	0	0.901
CaO19.5517	PDC11	237561.Q5AC33	237561.P83779	0	0.006	0	0	0.044	0	0.9	0.1	0.906
CaO19.5517	RHR2	237561.Q5AC33	237561.Q5A7M9	0.043	0	0	0	0.066	0	0.9	0	0.902
CaO19.5536	CaO19.6557	237561.A0A1D8PPY3	237561.Q5AGY1	0	0	0.143	0.792	0	0.047	0.9	0	0.911
EAP1	HWP2	237561.G1UBC2	237561.Q59PF9	0	0	0	0.558	0.058	0.225	0	0.247	0.402
EAP1	RBT1	237561.G1UBC2	237561.Q59TP1	0	0	0	0.616	0.064	0.225	0	0.256	0.413
EAP1	YWP1	237561.G1UBC2	237561.Q59Y31	0	0	0	0	0	0	0	0.507	0.507
EBP1	YIM1	237561.A0A1D8PPK1	237561.Q5AHE9	0.043	0	0	0	0.112	0	0	0.408	0.453
EBP1	GST2	237561.A0A1D8PPK1	237561.Q5AFB4	0	0	0	0	0.477	0.071	0	0.047	0.496
EBP1	OYE2	237561.A0A1D8PPK1	237561.A0A1D8PPM0	0	0	0.055	0.97	0.542	0	0	0.06	0.558
EBP1	OYE23	237561.A0A1D8PPK1	237561.A0A1D8PPM9	0	0	0.049	0.982	0.819	0	0	0	0.82
EXG2	SPR1	237561.Q5AIA1	237561.A0A1D8PHV3	0	0	0.124	0.831	0	0	0.9	0.148	0.918
EXG2	XOG1	237561.Q5AIA1	237561.P29717	0	0	0.088	0.904	0	0	0.9	0.104	0.911
GRE2	YIM1	237561.A0A1D8PHQ6	237561.Q5AHE9	0	0	0	0	0.397	0	0	0.047	0.4
GRE2	OYE23	237561.A0A1D8PHQ6	237561.A0A1D8PPM9	0	0	0	0	0.227	0	0	0.257	0.401
GRE2	OYE2	237561.A0A1D8PHQ6	237561.A0A1D8PPM0	0	0	0	0	0.474	0	0	0.198	0.56
GRE2	OYE22	237561.A0A1D8PHQ6	237561.Q5A894	0	0	0	0	0.574	0	0	0.045	0.576
GRE2	GST2	237561.A0A1D8PHQ6	237561.Q5AFB4	0	0	0	0	0.612	0	0	0.051	0.616
GRP2	PDC11	237561.P83775	237561.P83779	0	0	0	0	0.123	0	0	0.418	0.467
GST1	YIM1	237561.A0A1D8PMP7	237561.Q5AHE9	0	0	0	0	0.209	0.065	0	0.4	0.517
GST1	GST3	237561.A0A1D8PMP7	237561.A0A1D8PT82	0	0	0.064	0.952	0.159	0	0.9	0.053	0.915
GST1	GST2	237561.A0A1D8PMP7	237561.Q5AFB4	0	0	0.148	0.777	0.268	0	0.9	0.161	0.94
GST2	OYE2	237561.Q5AFB4	237561.A0A1D8PPM0	0	0	0	0	0.539	0.071	0	0.047	0.556
GST2	GST3	237561.Q5AFB4	237561.A0A1D8PT82	0	0	0.161	0.746	0.098	0	0.9	0.11	0.923
GST2	OYE22	237561.Q5AFB4	237561.Q5A894	0	0	0	0	0.478	0.071	0	0.047	0.497
GST2	YIM1	237561.Q5AFB4	237561.Q5AHE9	0	0	0	0	0.52	0.065	0	0	0.532
HSP12	SKN2	237561.A0A1D8PNC7	237561.Q5AEC0	0	0	0.221	0	0.332	0	0	0	0.457
HWP2	RBT1	237561.Q59PF9	237561.Q59TP1	0	0	0	0.598	0.049	0.248	0.071	0.295	0.469
HWP2	YWP1	237561.Q59PF9	237561.Q59Y31	0	0	0	0	0	0.119	0.062	0.56	0.604
KRE6	XOG1	237561.A0A1D8PKB6	237561.P29717	0	0	0	0	0.045	0.065	0	0.515	0.529
MNN1	MNT3	237561.Q5AGA0	237561.P87207	0	0	0	0	0	0	0	0.48	0.48
MNN1	MNT1	237561.Q5AGA0	237561.Q00310	0	0	0	0	0	0	0	0.494	0.493
MNN1	MNN21	237561.Q5AGA0	237561.Q59KJ7	0	0	0	0	0	0	0	0.451	0.451
MNN1	MNN26	237561.Q5AGA0	237561.Q59R28	0	0	0	0	0	0	0	0.495	0.495
MNN1	MNN2	237561.Q5AGA0	237561.Q59WF4	0	0	0	0	0	0	0	0.863	0.863
MNN1	MNN24	237561.Q5AGA0	237561.Q5AD72	0	0	0	0	0	0	0	0.859	0.859
MNN1	MNN23	237561.Q5AGA0	237561.Q5AP90	0	0	0	0	0	0	0	0.405	0.405
MNN12	MNN21	237561.Q5APQ8	237561.Q59KJ7	0	0	0	0	0	0	0	0.443	0.443
MNN12	MNN26	237561.Q5APQ8	237561.Q59R28	0	0	0	0	0	0	0	0.471	0.471
MNN12	MNN2	237561.Q5APQ8	237561.Q59WF4	0	0	0	0	0	0	0	0.401	0.4
MNN12	MNN24	237561.Q5APQ8	237561.Q5AD72	0	0	0	0	0	0	0	0.403	0.403
MNN14	MNT3	237561.Q59YS7	237561.P87207	0	0	0	0	0	0	0	0.56	0.56
MNN14	MNN26	237561.Q59YS7	237561.Q59R28	0	0	0	0	0	0	0	0.48	0.48
MNN14	MNN2	237561.Q59YS7	237561.Q59WF4	0	0	0	0	0	0	0	0.618	0.618
MNN14	MNN23	237561.Q59YS7	237561.Q5AP90	0	0	0	0	0	0	0	0.405	0.405
MNN2	MNT2	237561.Q59WF4	237561.P46592	0	0.002	0	0	0	0.072	0	0.405	0.424
MNN2	MNT3	237561.Q59WF4	237561.P87207	0	0.005	0	0	0.044	0.072	0	0.397	0.418
MNN2	MNT1	237561.Q59WF4	237561.Q00310	0	0.002	0	0	0	0.072	0	0.692	0.701
MNN2	MNT4	237561.Q59WF4	237561.Q59MZ9	0	0	0	0	0	0	0	0.407	0.407
MNN2	PMT6	237561.Q59WF4	237561.Q5A688	0	0	0	0	0	0.071	0	0.404	0.422
MNN2	PMT2	237561.Q59WF4	237561.Q5ADM9	0	0	0	0	0	0.071	0	0.431	0.448
MNN21	MNN26	237561.Q59KJ7	237561.Q59R28	0	0	0.212	0.654	0	0	0	0.317	0.438
MNN23	MNN26	237561.Q5AP90	237561.Q59R28	0	0	0.195	0.687	0.058	0	0	0.29	0.415
MNN24	MNT3	237561.Q5AD72	237561.P87207	0	0.005	0	0	0	0.072	0	0.401	0.42
MNN24	MNT1	237561.Q5AD72	237561.Q00310	0	0.002	0	0	0	0.072	0	0.679	0.689
MNN24	MNT4	237561.Q5AD72	237561.Q59MZ9	0	0	0	0	0	0	0	0.409	0.408
MNN26	MNT1	237561.Q59R28	237561.Q00310	0	0	0	0	0	0.072	0	0.499	0.515
MNN26	MNT4	237561.Q59R28	237561.Q59MZ9	0	0	0	0	0	0	0	0.407	0.407
MNT1	MNT2	237561.Q00310	237561.P46592	0	0	0.065	0.95	0.351	0	0.9	0.082	0.936
MNT1	MNT3	237561.Q00310	237561.P87207	0	0	0.08	0.921	0	0	0.9	0.085	0.908
MNT1	MNT4	237561.Q00310	237561.Q59MZ9	0	0	0	0	0	0	0	0.405	0.405
MNT1	PMT6	237561.Q00310	237561.Q5A688	0	0	0	0	0	0	0	0.671	0.671
MNT1	PMT2	237561.Q00310	237561.Q5ADM9	0	0	0	0	0.045	0	0	0.68	0.681
MNT2	MNT4	237561.P46592	237561.Q59MZ9	0	0	0	0	0	0	0	0.591	0.591
MNT2	MNT3	237561.P46592	237561.P87207	0	0	0.08	0.92	0.043	0	0.9	0.093	0.909
MNT3	PMT6	237561.P87207	237561.Q5A688	0	0	0	0	0	0	0	0.468	0.468
MNT3	MNT4	237561.P87207	237561.Q59MZ9	0	0	0	0	0	0	0	0.831	0.831
OYE2	OYE23	237561.A0A1D8PPM0	237561.A0A1D8PPM9	0	0	0.056	0.969	0.508	0	0	0.049	0.519
PGA18	SPR1	237561.Q5AEG7	237561.A0A1D8PHV3	0	0	0	0	0.044	0.091	0	0.408	0.441
PGA59	PGA62	237561.Q5AF39	237561.Q5AF41	0	0	0	0.954	0.478	0	0	0.078	0.498
RBT1	YWP1	237561.Q59TP1	237561.Q59Y31	0	0	0	0.563	0	0	0.043	0.531	0.531
RHR2	RNR22	237561.Q5A7M9	237561.A0A1D8PI17	0	0	0	0	0.344	0	0	0.296	0.518
RNR21	RNR22	237561.Q5A0L0	237561.A0A1D8PI17	0	0	0.053	0.975	0.125	0	0.9	0.062	0.911
RNR22	RSN1	237561.A0A1D8PI17	237561.Q5AEC1	0	0	0	0	0.529	0	0	0	0.529
SAP1	XOG1	237561.P0CY27	237561.P29717	0	0	0	0	0	0.053	0	0.472	0.478
SAP10	SAP7	237561.Q5A651	237561.Q59VH7	0	0	0.189	0.678	0	0	0	0.307	0.414
SAP10	YWP1	237561.Q5A651	237561.Q59Y31	0	0	0	0	0	0	0	0.403	0.403
SAP3	XOG1	237561.P0CY29	237561.P29717	0	0	0	0	0	0.053	0	0.401	0.408
SAP30	SAP7	237561.A0A1D8PG34	237561.Q59VH7	0	0	0	0	0.282	0	0	0.294	0.471
SAP4	SAP5	237561.Q5A8N2	237561.P43094	0	0	0.051	0.979	0.743	0	0	0.059	0.75
SAP5	XOG1	237561.P43094	237561.P29717	0	0	0	0	0.046	0.053	0	0.4	0.41
SAP5	YWP1	237561.P43094	237561.Q59Y31	0	0	0	0	0	0	0	0.479	0.479
SAP9	XOG1	237561.Q59SU1	237561.P29717	0	0	0	0	0.046	0.053	0	0.405	0.415
SAP9	YWP1	237561.Q59SU1	237561.Q59Y31	0	0	0	0	0	0	0	0.475	0.475
SPR1	XOG1	237561.A0A1D8PHV3	237561.P29717	0	0	0.112	0.857	0	0	0.9	0.106	0.913

## Sheet: Fig4
DATA	Predicted	Actual	OG0000006	OG0000030	OG0000173	OG0000000	OG0000446	OG0000005	OG0000017	OG0000143
Kluyveromyces_aestuarii	0	0	-0.00475118	-0.0321533	0.0126874	0.00423055	-0.00146025	0.0321349	-0.0142264	-0.00357963
Kluyveromyces_marxianus	0	0	-0.0138081	0.0139946	0.0138108	0.00509981	-0.00252688	0.0362408	-0.013242	-0.00240508
Kluyveromyces_lactis	0	0	-0.0124587	-0.0310677	0.0155664	0.00329871	-0.00197724	0.0337936	-0.0127743	-0.000954984
Metschnikowia_aberdeeniae	0	0	-0.0129961	-0.0340116	0.0201136	-0.0159871	-0.00505729	0.0352855	-0.0130012	-0.00107007
Lachancea_nothofagi	0	0	-0.0134932	0.00830621	0.0139811	0.00271603	-0.00293924	0.0337684	-0.00758243	-0.000604718
Lachancea_dasiensis	0	0	-0.00219295	0.0100398	0.0161929	-0.0155774	-0.00329638	0.0387678	-0.0100836	-0.00139573
Kluyveromyces_dobzhanskii	0	0	-0.0123524	-0.0313221	0.0150303	0.00279591	-0.00211021	0.0336283	-0.010486	-0.00172081
Metschnikowia_proteae	0	0	-0.0120858	-0.0338652	0.0201033	-0.0155553	-0.00504414	0.035276	-0.0128811	-0.000627936
Lachancea_quebecensis	0	0	-0.0141744	0.00605387	0.014956	0.00326017	-0.00283779	0.0332801	-0.0125818	0.00737345
Metschnikowia_drakensbergensis	0	0	-0.0116325	-0.0333545	0.0200911	-0.0160122	-0.00505824	0.0359122	-0.0128788	-0.00104374
Lachancea_lanzarotensis	0	0	-0.0129748	0.0116229	0.0151667	0.00292299	-0.00316524	0.0343538	-0.00738921	0.000278082
Metschnikowia_shivogae	0	0	-0.0132664	-0.0334546	0.0214355	-0.0151792	-0.00506721	0.0356598	-0.0130817	-0.0012519
Lachancea_mirantina	0	0	-0.0128139	0.0136688	0.0147913	0.00437826	-0.0023023	0.0336916	-0.0124666	-0.00205143
Tortispora_starmeri	0	0	-0.00148479	-0.0271136	0.0173124	-0.012689	-0.0023599	0.0327434	0.0289623	0.000111804
Lachancea_waltii	0	0	-0.0129427	-0.0298018	0.0138803	0.00197859	-0.00178801	0.0313663	-0.0140767	0.00692471
Torulaspora_delbrueckii	0	0	-0.0146603	0.00632689	0.0140368	0.00572689	-0.0022638	0.0343221	-0.0133604	0.00910871
Sporopachydermia_lactativora	0	0	-0.00768698	0.0103257	0.0186003	0.0013143	-0.00314716	0.0344903	0.0244998	-0.0042919
Lachancea_meyersii	0	0	-0.0134438	-0.0315796	0.0149861	0.00105331	-0.00244127	0.0307702	-0.00829021	-0.000681662
Trigonopsis_variabilis	0	0	-0.0116782	-0.0300415	0.0162253	0.0335542	-0.00177684	0.0292239	0.0255046	-0.000627281
Metschnikowia_arizonensis	0	0	-0.012433	-0.0359394	0.0194039	0.0242258	0.0175479	0.0356112	-0.0140545	-0.000913589
Citeromyces_hawaiiensis	0	0	-0.00424265	0.0115677	0.012547	0.0241323	-0.00287781	0.0318906	-0.0131957	-0.000203674
Lachancea_fermentati	0	0	-0.0118422	-0.0317548	0.0135859	0.00431454	-0.00406373	0.0319239	-0.0138559	0.00856929
Torulaspora_pretoriensis	0	0	-0.0122088	-0.0312559	0.0136752	0.0046101	-0.0014581	0.0337671	-0.0140899	0.00932127
Sporopachydermia_quercuum	0	0	-0.00435373	0.0106155	0.0228445	-0.017735	-0.00334695	0.0367775	0.0256276	-0.00303119
Tortispora_caseinolytica	0	0	-0.00147581	-0.0249976	0.0167772	-0.0150059	-0.00243592	0.027275	0.0274011	-0.000231745
Trigonopsis_vinaria	0	0	-0.00499222	-0.0292263	0.0186686	0.0458994	-0.00212477	0.0286627	0.0248899	-0.00128887
Hanseniaspora_valbyensis	0	0	-0.0020405	0.0104703	0.0163129	0.00161597	-0.00342577	0.0343219	-0.0107318	-0.0131156
Hanseniaspora_uvarum	0	0	-0.0149644	0.0118927	0.0146821	0.0185755	-0.0031746	0.0259136	-0.00967481	-0.0122145
Saturnispora_zaruensis	0	0	-0.00882755	0.0066407	0.0149113	0.0241065	-0.00392922	0.0400855	-0.00908083	0.00740941
Lachancea_kluyveri	0	0	-0.0128811	0.0064031	0.0118914	0.0207795	-0.00352215	0.0356617	-0.0136038	0.00791783
Kuraishia_ogatae	0	0	-0.0086646	0.0129602	0.0180304	0.00396018	0.0143362	0.039637	-0.0132581	0.00747593
Ogataea_nonfermentans	0	0	-0.019136	0.0144762	0.0140937	0.00366636	-0.00402328	0.0400334	-0.0108279	0.0107543
Lipomyces_japonicus	0	0	-0.0170361	0.00998877	0.0176178	0.0283595	-0.0024174	0.0403539	0.0256432	0.0140287
Ambrosiozyma_pseudovanderkliftii	0	0	-0.00881125	0.0120746	0.0114223	0.0212661	-0.00354555	0.0343745	-0.0139138	0.00763416
Kregervanrija_fluxuum	0	0	-0.00164457	0.0142568	0.0122608	0.026075	-0.00303626	0.0382518	-0.00690311	0.00838531
Zygosaccharomyces_bisporus	0	0	0.0114226	0.0168535	0.0230894	0.0276266	-0.00274646	0.0385185	-0.0087654	-0.00431651
Priceomyces_medius	0	0	0.0149083	0.0116833	0.0207132	0.0271953	-0.00355122	0.0414936	-0.0085657	0.0107196
Phaffomyces_thermotolerans	0	0	-0.01483	0.00777305	0.0141373	0.00470521	-0.00364571	0.0405347	-0.00759585	-0.00349231
Priceomyces_carsonii	0	0	0.0193	0.0106226	0.0142162	0.024951	-0.00338464	0.04039	-0.00955324	0.00977946
Lipomyces_suomiensis	0	0	-0.0156639	0.0163159	0.0181745	0.0290962	-0.00327538	0.0366052	0.023347	0.0140351
Pachysolen_tannophilus	0	0	-0.0100982	0.0164818	0.0145123	0.0239943	-0.00217318	0.0381529	-0.00783463	-0.000495941
Yamadazyma_philogaea	0	0	-0.0116843	-0.0352902	0.0187545	0.0244011	0.0153933	0.0383066	-0.0112308	0.0119972
Yamadazyma_nakazawae	0	0	0.0132038	0.00746889	0.0212662	0.0297127	0.0173615	0.0425627	-0.00972108	0.00918949
Barnettozyma_hawaiiensis	0	0	-0.0114205	0.0126586	0.0131042	0.0296136	-0.00366686	0.0425772	-0.00671972	-0.00231996
Millerozyma_acaciae	0	0	-0.0152978	0.00685784	0.017943	0.0336909	-0.00350653	0.0383555	-0.0122003	0.00455038
Blastobotrys_peoriensis	0	0	0.00988783	0.0105125	0.014526	0.035883	-0.00283117	0.0347737	0.0194788	0.0114938
Dipodascus_albidus	0	0	-0.0145742	0.00453049	0.017008	0.0461819	-0.00245833	0.0437854	0.0267529	0.0165347
Pichia_membranifaciens	0	0	-0.0132907	0.0142403	0.0171512	0.0267794	-0.00333568	0.0372114	-0.0114467	0.00945408
Ambrosiozyma_kashinagacola	0	0	-0.00935692	0.012073	0.0116236	0.0209404	0.0143626	0.0351913	-0.0145738	0.0088306
Candida_restingae	0	0	-0.00954671	-0.0348632	0.0178353	0.0351509	-0.00409747	0.0354152	-0.00907473	0.00666975
Diddensiella_caesifluorescens	0	0	-0.0165667	0.0178817	0.0168663	0.0416405	-0.00205646	0.0373318	0.022672	0.0106325
Ambrosiozyma_ambrosiae	0	0	-0.0154538	0.0106413	0.0158753	0.0291585	0.0143406	0.0343991	-0.0133716	0.00738899
Clavispora_lusitaniae	1	0	0.0167412	0.00698219	0.0178523	0.023777	-0.00369572	0.0388768	-0.0148606	0.0110702
Candida_auris	1	0	-0.0136194	0.0135681	0.0163022	0.0346173	-0.00278107	0.0343999	-0.015108	0.0113523
Suhomyces_canberraensis	1	0	0.0208149	0.00659975	0.0186354	0.0271347	0.0148069	0.0393922	-0.0115273	0.00818895
Candida_orthopsilosis	1	0	0.0138966	0.00975534	0.016195	0.028465	0.0135814	0.0369086	-0.01086	0.00698181
Spathaspora_arborariae	1	0	0.0198424	0.0132889	0.0174519	0.0311894	-0.00270585	0.0396591	-0.0137852	0.0116831
Candida_golubevii	0	1	0.00541256	-0.0339673	0.0192539	0.0323748	-0.0038345	0.0360105	-0.0118489	0.00710828
Pichia_norvegensis	0	1	0.00928132	0.0125801	0.0206045	0.0233084	-0.00353975	0.0409119	-0.008654	0.00719715
Zygoascus_meyerae	0	1	-0.00305574	0.0098497	0.0177019	0.0370745	-0.00275457	0.0401179	0.0227038	0.0102419
Kuraishia_molischiana	0	1	0.0125389	0.0174963	0.0133703	0.0185496	-0.0031214	0.0378773	-0.00670344	0.00915092
Saturnispora_silvae	0	1	-0.00959506	0.00704521	0.0132767	0.0235685	-0.00387487	0.041698	-0.00291305	0.00733955
Candida_succiphila	0	1	0.0275493	0.0179462	0.0222467	0.00308003	-0.0037705	0.0417467	-0.00763671	0.00896753
Saturnispora_serradocipensis	0	1	-0.00737197	0.0115657	0.0124681	0.0299019	-0.00355296	0.0393759	-0.0030493	0.00577544
Starmerella_bombicola	0	1	-0.00888617	0.0058908	0.019362	0.0473199	-0.00303522	0.0439184	0.0275901	-0.00150691
Candida_freyschussii	1	1	-0.0121345	-0.0312012	0.0161114	0.00660595	-0.00454118	0.0339603	-0.0105313	0.00902754
Geotrichum_candidum	1	1	0.0312583	0.0166331	0.0219474	-0.0192758	-0.00374111	0.0400679	0.0234452	0.00933335
Debaryomyces_hansenii	1	1	-0.0144587	0.00876114	0.015947	0.0227531	-0.00367386	0.0387456	-0.0116245	0.00940432
Candida_boidinii	1	1	0.0212811	0.0176335	0.0165581	0.0293211	0.0158147	0.044973	-0.0012781	0.0110803
Meyerozyma_caribbica	1	1	0.0219512	0.0100874	0.0142819	0.0209739	0.0156505	0.0384588	-0.0110709	0.00790394
Suhomyces_emberorum	1	1	0.0249534	0.0174839	0.0212951	0.0294338	0.015308	0.040481	-0.0111151	0.00966548
Cephaloascus_fragrans	1	1	-0.0133759	0.00979917	0.0147588	0.028209	0.0165336	0.036589	-0.00992671	0.00749064
Teunomyces_gatunensis	1	1	0.0246194	0.0106731	0.021595	0.0227731	0.0164801	0.0385487	-0.0129586	0.00964969
Nakazawaea_holstii	1	1	0.00817039	0.0163907	0.0165251	0.0216522	-0.00328718	0.0399261	-0.00708057	0.0144573
Yarrowia_bubula	1	1	0.0178501	0.0127864	0.0203655	0.034063	-0.00310407	0.0348464	0.0188875	-0.00233031
Wickerhamomyces_hampshirensis	1	1	-0.0129386	0.00591716	0.0154557	0.00680272	-0.00402446	0.0367269	-0.0112415	0.0084539
Yarrowia_lipolytica	1	1	0.0248296	0.0133751	0.0196827	0.0341842	-0.00316475	0.0354307	0.0192466	-0.00190136
Starmerella_apicola	1	1	-0.00784157	0.0133221	0.0155343	0.0411151	-0.00271979	0.038155	0.0232631	-0.00319281
Yarrowia_keelungensis	1	1	0.0173252	0.0132918	0.0206947	0.0354251	-0.00308359	0.0353322	0.0187845	-0.00202047
Martiniozyma_abiesophila	1	1	-0.00844659	0.0135428	0.0120854	0.0314657	-0.00264894	0.0371131	-0.00876754	0.0146418
Candida_sojae	1	1	0.015215	0.00929572	0.0163727	0.0286087	-0.00173116	0.0364226	-0.0121106	0.0102665
Blastobotrys_proliferans	1	1	-0.0155175	0.0148035	0.0201918	0.0416233	-0.00248846	0.0410054	0.0203664	0.0100242
Peterozyma_toletana	1	1	0.0233885	0.0182504	0.0149619	0.0204533	-0.00280132	0.0408994	-0.00686956	0.0083481
Danielozyma_ontarioensis	1	1	0.0117238	0.00867681	0.0183674	0.0297304	0.0155676	0.0397119	-0.0122318	0.00753213
Debaryomyces_nepalensis	1	1	-0.0146459	0.0094329	0.0177624	0.030318	-0.00322934	0.0373487	-0.0111986	0.016933
Candida_rhagii	1	1	0.0248557	0.016076	0.0179656	0.032295	-0.00312495	0.0384009	-0.0112362	0.00909227
Suhomyces_pyralidae	1	1	0.0206636	0.0111483	0.0202754	0.0282042	0.0152595	0.0416762	-0.0126567	0.00889763
Wickerhamiella_versatilis	1	1	-0.0072367	0.0113363	0.0201447	0.0310934	-0.00252444	0.0373728	0.0192428	0.0126439
Yamadazyma_scolyti	1	1	0.0212739	0.0124752	0.0162785	0.0265648	0.0144334	0.0398133	-0.0104441	0.0105854
Candida_corydali	1	1	0.0143312	0.0119447	0.0175974	0.0325728	0.0141869	0.0359647	-0.0120531	0.0111826
Cyberlindnera_fabianii	1	1	-0.0145076	0.00620013	0.0152633	0.0273889	0.0138822	0.0334263	-0.0108606	0.00956678
Cyberlindnera_xylosilytica	1	1	-0.0111492	0.00761193	0.0126858	0.0311767	0.0144983	0.0323394	-0.00978625	0.00925248
Candida_gotoi	1	1	0.0173364	0.00687997	0.0185904	0.0332805	-0.00312808	0.0381985	-0.0105145	0.00924914
Candida_albicans	1	1	0.0177619	0.0086911	0.0175682	0.032254	-0.00300401	0.0413979	-0.0124502	0.00944587
Candida_parapsilosis	1	1	0.0210122	0.0103192	0.0173267	0.026865	0.013559	0.0377654	-0.0110631	0.0103169
Candida_dubliniensis	1	1	0.0178885	0.00919558	0.0180072	0.0319449	-0.00299401	0.0410888	-0.0124129	0.00942761
Wickerhamomyces_ciferrii	1	1	0.0135374	0.0109969	0.00916893	0.0215301	0.0111479	0.0310163	-0.00771981	0.00778633
Wickerhamomyces_anomalus	1	1	0.0189855	0.0115784	0.0140815	0.0256783	0.0121917	0.0330268	-0.0118814	0.00967002
Vanderwaltozyma_polyspora	1	1	-0.0139129	0.0107787	0.0189359	0.0067719	-0.00308402	0.0377202	-0.000762252	0.014644
Tetrapisispora_namnaonensis	1	1	-0.0140318	0.00734844	0.0178071	0.00465122	0.0200166	0.0328172	-0.0118806	0.00655063
Tetrapisispora_fleetii	1	1	-0.0150508	0.0142943	0.017535	0.00509018	0.021598	0.0353269	-0.0144918	0.00572267
Kazachstania_kunashirensis	1	1	0.0215052	0.0119008	0.0203996	0.0184654	0.0201672	0.0384439	-0.0134471	0.00935002
Kazachstania_spencerorum	1	1	0.0125217	0.010495	0.0211755	0.0264339	0.0186048	0.0390704	-0.0123827	0.00868694
Yueomyces_sinensis	1	1	0.00788775	0.013901	0.0196141	0.0214972	0.0209674	0.0386761	-0.0113888	0.00793491
Kazachstania_intestinalis	1	1	-0.0154872	0.0122701	0.0188446	0.021706	0.021437	0.0383777	-0.0155818	0.00790007
Candida_bracarensis	1	1	-0.0145638	0.0121602	0.0172671	0.0253026	0.0210839	0.0353869	-0.0123647	0.00809109
Tetrapisispora_blattae	1	1	0.00619918	0.0143392	0.0184763	0.0188903	0.019623	0.0376996	-0.0112811	0.00695089
Kazachstania_unispora	1	1	0.00660214	0.0119318	0.0211839	0.0202444	0.0201175	0.038247	-0.0113292	0.00941984
Tetrapisispora_iriomotensis	1	1	-0.0149147	0.0111136	0.0181773	0.00427984	0.0211612	0.0361347	-0.0118518	0.00712784
Kazachstania_naganishii	1	1	-0.0143761	0.0108438	0.0192257	0.021732	0.0200717	0.0384186	-0.0123723	0.00922256
Candida_glabrata	1	1	-0.0141291	0.0118684	0.0177748	0.0301801	0.0190742	0.0358769	-0.0122716	0.00813832
Kazachstania_rosinii	1	1	0.0166943	0.0123202	0.0217617	0.00487737	0.0195934	0.0392417	-0.0138881	0.00833431
Tetrapisispora_phaffii	1	1	0.011121	0.00855998	0.0203087	0.00629987	0.019427	0.0367574	-0.0141866	0.00578744
Kazachstania_aerobia	1	1	0.0114986	0.0121848	0.0214055	0.0191431	0.0190322	0.0375144	-0.0118922	0.00819753

## Sheet: Fig5ab
Species	Class	OYE	Clade
Candida_auris	0	2	Serinales
Candida_orthopsilosis	0	5	Serinales
Clavispora_lusitaniae	0	3	Serinales
Hanseniaspora_uvarum	0	10	Saccharomycodales
Kluyveromyces_lactis	0	1	Saccharomycetales
Kluyveromyces_marxianus	0	2	Saccharomycetales
Metschnikowia_arizonensis	0	0	Serinales
Metschnikowia_drakensbergensis	0	0	Serinales
Spathaspora_arborariae	0	5	Serinales
Ambrosiozyma_ambrosiae	0	5	Pichiales
Lachancea_waltii	0	1	Saccharomycetales
Tortispora_caseinolytica	0	1	Trigonopsidales
Sporopachydermia_quercuum	0	2	Sporopachydermiales
Sporopachydermia_lactativora	0	2	Sporopachydermiales
Priceomyces_medius	0	2	Serinales
Saturnispora_zaruensis	0	3	Pichiales
Millerozyma_acaciae	0	3	Serinales
Candida_restingae	0	0	Serinales
Diddensiella_caesifluorescens	0	7	Dipodascales
Dipodascus_albidus	0	3	Dipodascales
Blastobotrys_peoriensis	0	3	Dipodascales
Lachancea_nothofagi	0	3	Saccharomycetales
Lachancea_mirantina	0	2	Saccharomycetales
Lachancea_meyersii	0	1	Saccharomycetales
Lachancea_lanzarotensis	0	2	Saccharomycetales
Lachancea_kluyveri	0	3	Saccharomycetales
Lachancea_fermentati	0	1	Saccharomycetales
Lachancea_dasiensis	0	2	Saccharomycetales
Kluyveromyces_aestuarii	0	1	Saccharomycetales
Kluyveromyces_dobzhanskii	0	1	Saccharomycetales
Lipomyces_suomiensis	0	7	Lipomycetales
Lipomyces_japonicus	0	3	Lipomycetales
Zygosaccharomyces_bisporus	0	6	Saccharomycetales
Torulaspora_pretoriensis	0	1	Saccharomycetales
Ogataea_nonfermentans	0	5	Pichiales
Kuraishia_ogatae	0	2	Pichiales
Citeromyces_hawaiiensis	0	2	Pichiales
Hanseniaspora_valbyensis	0	4	Saccharomycodales
Suhomyces_canberraensis	0	3	Serinales
Ambrosiozyma_kashinagacola	0	7	Pichiales
Ambrosiozyma_pseudovanderkliftii	0	2	Pichiales
Barnettozyma_hawaiiensis	0	2	Phaffomycetales
Yamadazyma_nakazawae	0	3	Serinales
Tortispora_starmeri	0	1	Trigonopsidales
Trigonopsis_vinaria	0	1	Trigonopsidales
Priceomyces_carsonii	0	3	Serinales
Yamadazyma_philogaea	0	1	Serinales
Trigonopsis_variabilis	0	1	Trigonopsidales
Torulaspora_delbrueckii	0	3	Saccharomycetales
Pichia_membranifaciens	0	4	Pichiales
Pachysolen_tannophilus	0	5	Alaninales
Phaffomyces_thermotolerans	0	3	Phaffomycetales
Kregervanrija_fluxuum	0	5	Pichiales
Metschnikowia_shivogae	0	0	Serinales
Metschnikowia_proteae	0	0	Serinales
Metschnikowia_aberdeeniae	0	0	Serinales
Lachancea_quebecensis	0	3	Saccharomycetales
Candida_albicans	1	7	Serinales
Starmerella_apicola	1	4	Dipodascales
Candida_dubliniensis	1	7	Serinales
Candida_parapsilosis	1	6	Serinales
Candida_sojae	1	4	Serinales
Wickerhamiella_versatilis	1	7	Dipodascales
Geotrichum_candidum	1	10	Dipodascales
Kazachstania_naganishii	1	6	Saccharomycetales
Kazachstania_unispora	1	17	Saccharomycetales
Kazachstania_intestinalis	1	8	Saccharomycetales
Kazachstania_rosinii	1	11	Saccharomycetales
Kazachstania_spencerorum	1	7	Saccharomycetales
Kazachstania_kunashirensis	1	8	Saccharomycetales
Kazachstania_aerobia	1	16	Saccharomycetales
Tetrapisispora_phaffii	1	3	Saccharomycetales
Saturnispora_serradocipensis	1	6	Pichiales
Saturnispora_silvae	1	3	Pichiales
Pichia_norvegensis	1	2	Pichiales
Martiniozyma_abiesophila	1	6	Pichiales
Debaryomyces_hansenii	1	11	Serinales
Blastobotrys_proliferans	1	7	Dipodascales
Candida_glabrata	1	4	Saccharomycetales
Candida_bracarensis	1	4	Saccharomycetales
Vanderwaltozyma_polyspora	1	5	Saccharomycetales
Tetrapisispora_blattae	1	21	Saccharomycetales
Tetrapisispora_fleetii	1	2	Saccharomycetales
Tetrapisispora_iriomotensis	1	4	Saccharomycetales
Tetrapisispora_namnaonensis	1	3	Saccharomycetales
Peterozyma_toletana	1	9	Alaninales
Candida_succiphila	1	7	Pichiales
Nakazawaea_holstii	1	12	Alaninales
Candida_boidinii	1	11	Pichiales
Kuraishia_molischiana	1	5	Pichiales
Candida_freyschussii	1	1	Phaffomycetales
Danielozyma_ontarioensis	1	5	Serinales
Candida_corydali	1	4	Serinales
Cephaloascus_fragrans	1	4	Serinales
Suhomyces_pyralidae	1	4	Serinales
Suhomyces_emberorum	1	2	Serinales
Teunomyces_gatunensis	1	4	Serinales
Zygoascus_meyerae	1	3	Dipodascales
Wickerhamomyces_hampshirensis	1	3	Phaffomycetales
Wickerhamomyces_ciferrii	1	19	Phaffomycetales
Wickerhamomyces_anomalus	1	5	Phaffomycetales
Yueomyces_sinensis	1	14	Saccharomycetales
Yamadazyma_scolyti	1	5	Serinales
Yarrowia_bubula	1	8	Dipodascales
Yarrowia_keelungensis	1	7	Dipodascales
Yarrowia_lipolytica	1	7	Dipodascales
Starmerella_bombicola	1	3	Dipodascales
Meyerozyma_caribbica	1	5	Serinales
Candida_rhagii	1	2	Serinales
Candida_gotoi	1	3	Serinales
Cyberlindnera_xylosilytica	1	3	Phaffomycetales
Cyberlindnera_fabianii	1	3	Phaffomycetales
Debaryomyces_nepalensis	1	5	Serinales
Candida_golubevii	1	0	Serinales

## Sheet: Fig5c
Species	Clade	AUC_1mM	AUC_2mM	OG0000030
Blastobotrys_adeninivorans	Dipodascales	0.846942	0.706135	9
Candida_albicans	Serinales	0.944957	0.860291	7
Starmerella_apicola	Dipodascales	0.911902	0.932581	4
Candida_auris	Serinales	0.00241302	0.00125907	2
Candida_dubliniensis	Serinales	0.916602	0.856511	7
Wickerhamiella_infanticola	Dipodascales	0.77135	0.355158	2
Candida_orthopsilosis	Serinales	0.290745	0.255342	5
Candida_parapsilosis	Serinales	0.927844	1.01586	6
Candida_sojae	Serinales	0.973655	0.939173	4
Candida_tropicalis	Serinales	0.921643	0.012465	7
Wickerhamiella_versatilis	Dipodascales	1.22342	0.886796	7
Clavispora_lusitaniae	Serinales	0.00157497	0.00114404	3
Geotrichum_candidum	Dipodascales	1.10356	1.17799	10
Hanseniaspora_uvarum	Saccharomycodales	0.00191642	0.00199517	10
Kazachstania_naganishii	Saccharomycetales	0.993191	1.01815	6
Kluyveromyces_lactis	Saccharomycetales	0.0287326	0.00143989	1
Kluyveromyces_marxianus	Saccharomycetales	0.000758229	0.00127412	2
Komagataella_pastoris	Pichiales	0.542766	0.606162	2
Lachancea_cidri	Saccharomycetales	0.402995	0.000367516	2
Metschnikowia_arizonensis	Serinales	0.247884	0.0188981	0
Metschnikowia_drakensbergensis	Serinales	0.00229476	0.00088822	0
Metschnikowia_hawaiiensis	Serinales	0.421067	0.00220203	0
Metschnikowia_similis	Serinales	0.584509	0.00258243	0
Meyerozyma_guilliermondii	Serinales	0.922813	0.463113	6
Ogataea_parapolymorpha	Pichiales	0.823115	0.46127	3
Saccharomyces_arboricola	Saccharomycetales	0.644075	0.00143974	2
Saccharomyces_cerevisiae	Saccharomycetales	0.396387	0.0400986	2
Saccharomyces_eubayanus	Saccharomycetales	0.763468	0.301492	2
Saccharomyces_kudriavzevii	Saccharomycetales	0.405066	0.00196024	1
Saccharomyces_mikatae	Saccharomycetales	0.885344	0.00178811	1
Saccharomyces_paradoxus	Saccharomycetales	0.458968	0.000354203	2
Saccharomyces_uvarum	Saccharomycetales	0.949203	0.000799986	2
Scheffersomyces_lignosus	Serinales	1.00382	0.585589	8
Scheffersomyces_stipitis	Serinales	0.709466	0.258776	11
Spathaspora_arborariae	Serinales	0.276014	0.00145153	5
Spathaspora_girioi	Serinales	0.815625	0.190636	6
Kazachstania_martiniae	Saccharomycetales	0.947486	0.8486	18
Kazachstania_unispora	Saccharomycetales	0.779467	1.19353	17
Kazachstania_bromeliacearum	Saccharomycetales	0.687496	0.00249019	8
Kazachstania_intestinalis	Saccharomycetales	1.1658	1.09332	8
Kazachstania_rosinii	Saccharomycetales	1.22912	1.00036	11
Kazachstania_transvaalensis	Saccharomycetales	0.985699	0.786975	14
Kazachstania_spencerorum	Saccharomycetales	1.01247	0.954985	7
Kazachstania_solicola	Saccharomycetales	1.26724	0.758583	22
Kazachstania_kunashirensis	Saccharomycetales	1.05879	1.13322	8
Kazachstania_aerobia	Saccharomycetales	1.35442	1.94306	16
Kazachstania_yakushimaensis	Saccharomycetales	0.885408	0.538753	10
Ogataea_henricii	Pichiales	0.967674	0.56689	4
Nakaseomyces_delphensis	Saccharomycetales	0.938795	0.602218	2
Ambrosiozyma_ambrosiae	Pichiales	0.00567238	0.00466309	5
Citeromyces_matritensis	Pichiales	0.728155	0.00276131	4
Hanseniaspora_vineae	Saccharomycodales	0.457786	0.102633	6
Torulaspora_franciscae	Saccharomycetales	0.69954	0.287185	1
Lachancea_waltii	Saccharomycetales	0.000812098	0.00100349	1
Zygotorulaspora_mrakii	Saccharomycetales	0.82819	0.00640743	2
Komagataella_populi	Pichiales	0.80095	0.612312	1
Ambrosiozyma_monospora	Pichiales	0.418264	0.00275718	17
Tortispora_caseinolytica	Trigonopsidales	0.16964	0.0881174	1
Tetrapisispora_phaffii	Saccharomycetales	1.39635	1.2813	3
Metschnikowia_bicuspidata_var._bicuspidata	Serinales	0.718445	0.497798	0
Starmera_quercuum	Phaffomycetales	0.869122	0.692478	6
Candida_stellimalicola	Phaffomycetales	0.457129	0.00229242	2
Sporopachydermia_quercuum	Sporopachydermiales	0.187514	0.0173471	2
Sporopachydermia_lactativora	Sporopachydermiales	0.00402743	0.00495179	2
Spencermartinsiella_europaea	Dipodascales	0.6634	0.00112048	2
Priceomyces_medius	Serinales	0.176676	0.00539129	2
Saccharomycopsis_capsularis	Ascoideales	0.820494	0.00199991	9
Saturnispora_hagleri	Pichiales	1.4132	0.00439448	9
Saturnispora_mendoncae	Pichiales	0.478704	0.00164089	3
Saturnispora_saitoi	Pichiales	0.953404	0.611893	1
Saturnispora_serradocipensis	Pichiales	0.976958	0.998556	6
Saturnispora_silvae	Pichiales	1.03307	0.982538	3
Saturnispora_zaruensis	Pichiales	0.00207051	0.188803	3
Spathaspora_passalidarum	Serinales	0.486337	0.00195423	5
Pichia_occidentalis	Pichiales	0.819842	0.269516	2
Pichia_norvegensis	Pichiales	0.874079	0.8789	2
Pichia_nakasei	Pichiales	0.889854	0.222501	4
Pichia_kudriavzevii	Pichiales	0.845915	0.00140424	2
Pichia_heedii	Pichiales	0.332136	0.205185	1
Pichia_exigua	Pichiales	0.808901	0.00382121	1
Martiniozyma_abiesophila	Pichiales	0.840549	0.86756	6
Candida_athensensis	Serinales	0.663066	0.00238298	3
Millerozyma_acaciae	Serinales	0.197433	0.00172534	3
Ogataea_nitratoaversa	Pichiales	0.824394	0.270897	5
Ogataea_populialbae	Pichiales	0.522057	0.00463679	5
Candida_schatavii	Serinales	0.429111	0.163907	0
Wickerhamiella_cacticola	Dipodascales	0.872863	0.65184	4
Candida_restingae	Serinales	0.234715	0.00433437	0
Debaryomyces_hansenii	Serinales	0.897232	0.8664	11
Diddensiella_caesifluorescens	Dipodascales	0.00154075	0.00179641	7
Dipodascus_albidus	Dipodascales	0.00387883	0.00325054	3
Kodamaea_laetipori	Serinales	1.03015	0.315038	1
Blastobotrys_serpentis	Dipodascales	0.664725	0.260936	2
Blastobotrys_raffinosifermentans	Dipodascales	0.802155	0.576786	9
Blastobotrys_proliferans	Dipodascales	1.51129	1.19465	7
Blastobotrys_peoriensis	Dipodascales	0.250557	0.00146831	3
Blastobotrys_nivea	Dipodascales	0.651192	0.292009	10
Blastobotrys_muscicola	Dipodascales	1.12594	0.00214012	0
Blastobotrys_mokoenaii	Dipodascales	1.01416	0.722381	6
Lachancea_thermotolerans	Saccharomycetales	0.570748	0.348931	3
Blastobotrys_americana	Dipodascales	0.520918	0.115456	1
Lachancea_nothofagi	Saccharomycetales	0.00092409	0.00188152	3
Lachancea_mirantina	Saccharomycetales	0.158245	0.00275145	2
Lachancea_meyersii	Saccharomycetales	0.00144824	0.0017582	1
Lachancea_lanzarotensis	Saccharomycetales	0.00108809	0.00152899	2
Lachancea_kluyveri	Saccharomycetales	0.0063264	0.00181561	3
Lachancea_fermentati	Saccharomycetales	0.000617565	0.245438	1
Lachancea_dasiensis	Saccharomycetales	0.00577654	0.00653173	2
Kluyveromyces_aestuarii	Saccharomycetales	0.188518	0.000707434	1
Kluyveromyces_dobzhanskii	Saccharomycetales	0.00189746	0.000530171	1
Candida_nivariensis	Saccharomycetales	0.994002	0.583246	5
Candida_glabrata	Saccharomycetales	0.905399	0.930753	4
Candida_castellii	Saccharomycetales	0.842854	0.275364	2
Candida_bracarensis	Saccharomycetales	1.00498	0.917411	4
Lipomyces_suomiensis	Lipomycetales	0.0777625	0.012225	7
Lipomyces_japonicus	Lipomycetales	0.0059499	0.00939983	3
Zygotorulaspora_florentina	Saccharomycetales	0.576605	0.00188142	2
Zygosaccharomyces_rouxii	Saccharomycetales	0.906465	0.765746	7
Zygosaccharomyces_kombuchaensis	Saccharomycetales	0.653725	0.281695	5
Zygosaccharomyces_bisporus	Saccharomycetales	0.00260337	0.00387659	6
Vanderwaltozyma_polyspora	Saccharomycetales	0.969206	1.23761	5
Naumovozyma_castellii	Saccharomycetales	1.60188	0.610962	9
Naumovozyma_dairenensis	Saccharomycetales	0.981018	0.626222	8
Tetrapisispora_blattae	Saccharomycetales	1.09685	0.850925	21
Tetrapisispora_fleetii	Saccharomycetales	1.10253	1.40503	2
Tetrapisispora_iriomotensis	Saccharomycetales	0.978744	0.979551	4
Tetrapisispora_namnaonensis	Saccharomycetales	1.20739	0.931823	3
Torulaspora_pretoriensis	Saccharomycetales	0.00104556	0.0012715	1
Peterozyma_toletana	Alaninales	0.924008	0.882395	9
Ogataea_zsoltii	Pichiales	1.18903	0.296411	5
Ogataea_trehalophila	Pichiales	0.887893	0.292428	1
Ogataea_trehaloabstinens	Pichiales	0.858427	0.00386585	4
Ogataea_ramenticola	Pichiales	1.03962	0.303436	6
Ogataea_pini	Pichiales	0.356149	0.00166019	4
Ogataea_pilisensis	Pichiales	0.673579	0.530567	5
Ogataea_philodendri	Pichiales	0.862393	0.00400105	2
Ogataea_glucozyma	Pichiales	1.04034	0.44463	3
Ogataea_methanolica	Pichiales	0.876778	0.507665	6
Ogataea_methylivora	Pichiales	0.84611	0.201538	8
Ogataea_minuta	Pichiales	0.771028	0.110438	11
Ogataea_naganishii	Pichiales	0.936511	0.833874	3
Ogataea_nonfermentans	Pichiales	0.312526	0.00233427	5
Candida_succiphila	Pichiales	0.835827	0.965355	7
Nakazawaea_holstii	Alaninales	1.00654	1.00038	12
Nakazawaea_peltata	Alaninales	0.86908	0.265684	1
Candida_arabinofermentans	Pichiales	1.05696	0.821721	3
Candida_boidinii	Pichiales	0.948171	0.90659	11
Kuraishia_ogatae	Pichiales	0.031668	0.00275965	2
Kuraishia_molischiana	Pichiales	0.978729	0.973369	5
Kuraishia_capsulata	Pichiales	0.780095	0.235138	5
Komagataella_pseudopastoris	Pichiales	0.908004	0.00281294	1
Ambrosiozyma_oregonensis	Pichiales	0.98349	0.604275	8
Citeromyces_hawaiiensis	Pichiales	0.200347	0.00217351	2
Hanseniaspora_valbyensis	Saccharomycodales	0.0012201	0.00129565	4
Hanseniaspora_osmophila	Saccharomycodales	0.578978	0.0917897	5
Hanseniaspora_clermontiae	Saccharomycodales	0.531409	0.00560568	5
Candida_freyschussii	Phaffomycetales	0.985123	0.946113	1
Danielozyma_ontarioensis	Serinales	0.805294	0.888695	5
Deakozyma_indianensis	Dipodascales	0.865257	0.570766	5
Cyberlindnera_mrakii	Phaffomycetales	0.94785	0.745927	2
Candida_oregonensis	Serinales	0.804604	0.2494	3
Candida_intermedia	Serinales	0.655201	0.0125148	3
Candida_fructus	Serinales	0.896091	0.00159548	2
Candida_corydali	Serinales	1.0277	0.981835	4
Candida_metapsilosis	Serinales	0.807695	0.0106332	6
Cephaloascus_albidus	Serinales	0.909866	0.685426	8
Cephaloascus_fragrans	Serinales	0.900161	0.875427	4
Lodderomyces_elongisporus	Serinales	0.828065	0.00143755	6
Suhomyces_tanzawaensis	Serinales	0.991478	0.613725	4
Suhomyces_pyralidae	Serinales	1.03427	0.994822	4
Suhomyces_canberraensis	Serinales	0.00173387	0.00307334	3
Suhomyces_emberorum	Serinales	0.991928	0.957432	2
Teunomyces_kruisii	Serinales	0.880267	0.430489	6
Teunomyces_gatunensis	Serinales	0.951341	1.0117	4
Teunomyces_cretensis	Serinales	0.942602	0.779365	5
Candida_montana	Phaffomycetales	0.925509	0.740411	7
Ambrosiozyma_kashinagacola	Pichiales	0.00261504	0.00330834	7
Ambrosiozyma_maleeae	Pichiales	0.901795	0.536401	8
Ambrosiozyma_pseudovanderkliftii	Pichiales	0.00276716	0.00369191	2
Babjeviella_inositovora	Serinales	0.84471	0.682102	6
Barnettozyma_californica	Phaffomycetales	0.723292	0.00142755	6
Barnettozyma_hawaiiensis	Phaffomycetales	0.00194584	0.00329388	2
Barnettozyma_populi	Phaffomycetales	0.92486	0.776147	2
Barnettozyma_pratensis	Phaffomycetales	0.763915	0.0955193	2
Barnettozyma_salicaria	Phaffomycetales	0.710769	0.299524	0
Zygoascus_ofunaensis	Dipodascales	1.07996	0.169967	1
Zygoascus_meyerae	Dipodascales	0.738877	1.10021	3
Candida_incommunis	Dipodascales	0.854853	0.514182	4
Yamadazyma_nakazawae	Serinales	0.00340644	0.00240956	3
Candida_ponderosae	Phaffomycetales	0.920602	0.63714	3
Wickerhamomyces_hampshirensis	Phaffomycetales	0.913347	0.996221	3
Wickerhamomyces_ciferrii	Phaffomycetales	0.954426	0.969791	19
Wickerhamomyces_bovis	Phaffomycetales	0.725251	0.00142457	2
Wickerhamomyces_anomalus	Phaffomycetales	1.01826	0.903897	5
Wickerhamomyces_alni	Phaffomycetales	0.359921	0.00291448	1
Tortispora_starmeri	Trigonopsidales	0.0115156	0.00789508	1
Trigonopsis_vinaria	Trigonopsidales	0.296714	0.00205431	1
Priceomyces_carsonii	Serinales	0.0905135	0.0116377	3
Priceomyces_castillae	Serinales	0.314263	0.00570449	1
Pichia_terricola	Pichiales	0.333589	0.000455169	3
Candida_fragi	Serinales	0.620124	0.00233675	0
Hyphopichia_homilentoma	Serinales	0.694971	0.0539341	6
Hyphopichia_heimii	Serinales	0.823487	0.556162	4
Cyberlindnera_petersonii	Phaffomycetales	0.761471	0.674826	2
Candida_blattae	Serinales	0.670828	0.00136533	3
Cyberlindnera_jadinii	Phaffomycetales	0.590539	0.00171422	5
Yueomyces_sinensis	Saccharomycetales	1.03443	0.957632	14
Candida_hispaniensis	Dipodascales	0.538282	0.00166779	3
Wickerhamiella_domercqiae	Dipodascales	0.777956	0.51654	1
Wickerhamomyces_canadensis	Phaffomycetales	0.667144	0.365909	4
Yamadazyma_philogaea	Serinales	0.00141244	0.00149866	1
Yamadazyma_scolyti	Serinales	0.700455	1.12956	5
Yarrowia_bubula	Dipodascales	0.94744	0.86492	8
Yarrowia_deformans	Dipodascales	1.00551	0.842157	7
Yarrowia_keelungensis	Dipodascales	0.934401	0.886746	7
Yarrowia_lipolytica	Dipodascales	0.965125	0.861784	7
Trigonopsis_variabilis	Trigonopsidales	0.00794546	0.00356985	1
Torulaspora_microellipsoides	Saccharomycetales	0.696505	0.64533	2
Torulaspora_maleeae	Saccharomycetales	0.539526	0.144933	4
Torulaspora_delbrueckii	Saccharomycetales	0.00853551	0.00352559	3
Starmerella_bombicola	Dipodascales	1.15554	1.12689	3
Saturnispora_dispora	Pichiales	0.973985	0.00141564	5
Priceomyces_haplophilus	Serinales	0.937986	0.71061	0
Pichia_membranifaciens	Pichiales	0.026539	0.0337879	4
Meyerozyma_caribbica	Serinales	0.911271	0.891886	5
Candida_carpophila	Serinales	0.549629	0.299061	3
Nakaseomyces_bacillisporus	Saccharomycetales	1.04182	0.393801	6
Kurtzmaniella_cleridarum	Serinales	0.970318	0.834304	0
Pachysolen_tannophilus	Alaninales	0.294845	0.0344661	5
Phaffomyces_opuntiae	Phaffomycetales	0.920563	0.741707	4
Phaffomyces_antillensis	Phaffomycetales	0.758737	0.367598	4
Phaffomyces_thermotolerans	Phaffomycetales	0.00639908	0.00655435	3
Candida_orba	Phaffomycetales	0.509594	0.0580681	4
Kregervanrija_delftensis	Pichiales	0.882599	0.819384	6
Kregervanrija_fluxuum	Pichiales	0.190574	0.00176328	5
Kodamaea_ohmeri	Serinales	0.937464	0.784629	0
Candida_rhagii	Serinales	0.99349	0.956789	2
Candida_gotoi	Serinales	0.974482	1.06195	3
Hyphopichia_burtonii	Serinales	0.943012	0.00153681	5
Kloeckera_hatyaiensis	Saccharomycodales	0.373082	0.000710354	7
Cyberlindnera_suaveolens	Phaffomycetales	0.917506	0.55546	3
Cyberlindnera_xylosilytica	Phaffomycetales	0.947002	0.922851	3
Candida_mycetangii	Phaffomycetales	0.870302	0.486521	2
Groenewaldozyma_salmanticensis	Dipodascales	0.624666	0.0240796	2
Hanseniaspora_pseudoguilliermondii	Saccharomycodales	0.520127	0.0098668	5
Cyberlindnera_fabianii	Phaffomycetales	0.934926	0.93161	3
Cyberlindnera_americana	Phaffomycetales	0.817428	0.697995	1
Candida_heveicola	Serinales	0.861354	0.32974	4
Sugiyamaella_lignohabitans	Dipodascales	0.671501	0.173571	6
Candida_sorboxylosa	Pichiales	0.544517	0.00152594	1
Saccharomycopsis_malanga	Ascoideales	0.656181	0.00309694	4
Metschnikowia_matae_var._maris	Serinales	0.718175	0.46446	0
Metschnikowia_shivogae	Serinales	0.00638812	0.00330189	0
Metschnikowia_proteae	Serinales	0.237567	0.000817795	0
Metschnikowia_matae_var._matae	Serinales	0.678209	0.13074	0
Metschnikowia_lochheadii	Serinales	0.797534	0.00349701	0
Metschnikowia_continentalis	Serinales	0.661896	0.471059	0
Metschnikowia_dekortorum	Serinales	0.75787	0.00320652	0
Metschnikowia_hamakuensis	Serinales	0.7405	0.508917	0
Metschnikowia_hibisci	Serinales	0.793221	0.00400733	0
Metschnikowia_ipomoeae	Serinales	0.748374	0.248465	0
Metschnikowia_kipukae	Serinales	0.749109	0.0024451	0
Metschnikowia_cerradonensis	Serinales	0.928087	0.262961	0
Metschnikowia_bowlesiae	Serinales	0.676121	0.00168673	0
Metschnikowia_borealis	Serinales	0.952166	0.566476	0
Metschnikowia_aberdeeniae	Serinales	0.256343	0.00202959	0
Kazachstania_turicensis	Saccharomycetales	0.650721	0.0731831	10
Lachancea_quebecensis	Saccharomycetales	0.0212871	0.00168298	3
Debaryomyces_prosopidis	Serinales	0.856701	0.590179	6
Debaryomyces_nepalensis	Serinales	0.932238	1.10583	5
Debaryomyces_maramus	Serinales	0.741309	0.00131404	2
Candida_hawaiiana	Serinales	0.805718	0.00182609	0
Ogataea_polymorpha	Pichiales	0.370664	0.0016782	4
Magnusiomyces_tetraspermus	Dipodascales	1.56542	0.463257	1
Dipodascus_geniculatus	Dipodascales	1.32789	0.447624	2
Debaryomyces_subglobosus	Serinales	0.957297	0.000540621	3
Debaryomyces_fabryi	Serinales	1.01708	0.245501	4
Candida_tammaniensis	Serinales	1.02402	0.780074	1
Yamadazyma_tenuis	Serinales	0.628784	0.739077	1
Candida_wancherniae	Serinales	1.13622	0.00279714	0
Candida_ascalaphidarum	Serinales	0.879717	0.61766	2
Candida_golubevii	Serinales	0.999591	1.13748	0
Candida_gorgasii	Serinales	0.498049	0.000818509	5

[truncated: 14 more sheets: Fig5d, Fig5e, Fig6ab, Fig6c, Fig6d, Fig6e, FigS2, FigS3, FigS4a, FigS4bc, FigS5ab, FigS6, FigS7, FigS8]
